# Supplementary material for: 100 Days of marine Synechococcus–Ruegeria pomeroyi interaction: A detailed analysis of the exoproteome
Source: Environ Microbiol. 2017 Dec 15;20(2):785–99. doi: 10.1111/1462-2920.14012 (PMC5839243; doi:10.1111/1462-2920.14012)
Supplement: Supplementary file 1 — Table S1. Spectral counts and mass intensities assigned to Synechococcus sp. WH7803 and R. pomeroyi DSS‐3 in each one of the mass spectrometry runs. Percentage assigned to each organism in the co‐culture is in brackets. [file EMI-20-785-s001.xlsx]

## Sheet: Sheet1
Table S1. Spectral counts and mass intensities assigned to Synechococcus sp. WH7803 and R. pomeroyi DSS-3 in each one of the mass spectrometry runs. Percentage assigned to each organism in the co-culture is in brackets.
			Time (days)
			1	3	7	14	21	32	60	100
Spectra counts	SW	Synechococcus	885 (61%)	1352 (58%)	1311 (61%)	861 (57%)	861 (45%)	455 (36%)	486 (27%)	470 (23%)
		R. pomeroyi	563 (39%)	970 (42%)	824 (39%)	638 (43%)	1069(55%)	818 (64%)	1338 (73%)	1593 (77%)
	ASW	Synechococcus	1541 (63%)	1486 (65%)	1434 (70%)	3345 (85%)	1927 (37%)	2932 (47%)	2614 (40%)	4694 (80%)
		R. pomeroyi	896 (37%)	806 (35%)	626 (30%)	598 (15%)	3279 (63%)	3295 (53%)	3939 (60%)	1162 (20%)
Spectra intensities	SW	Synechococcus	7.8x109 (59%)	1.0x1010 (48%)	1.0x1010 (61%)	4.7x109 (58%)	5.4x109 (44%)	4.5x109 (26%)	5.6x109 (20%)	6.7x109 (14%)
		R. pomeroyi	5.4x109 (41%)	1.1x1010 (52%)	6.5x109 (39%)	3.5x109 (42%)	6.9x109 (56%)	1.3x1010 (74%)	2.3x1010 (80%)	4.1x1010 (86%)
	ASW	Synechococcus	2.1x1010 (68%)	3.4x1010 (69%)	1.8x1010 (74%)	2.5x1011 (91%)	3.3x1011 (32%)	6.0x1011 (47%)	3.9x1011 (37%)	6.1x1011 (88%)
		R. pomeroyi	9.8x109 (32%)	1.5x1010 (31%)	6.5x109 (26%)	2.6x1010 (9%)	7.0x1011 (68%)	6.7x1011 (53%)	6.7x1011 (63%)	8.3x1010 (12%)
