# Supplementary material for: 100 Days of marine Synechococcus–Ruegeria pomeroyi interaction: A detailed analysis of the exoproteome
Source: Environ Microbiol. 2017 Dec 15;20(2):785–99. doi: 10.1111/1462-2920.14012 (PMC5839243; doi:10.1111/1462-2920.14012)
Supplement: Supplementary file 2 — Table S2. List of peptides in the exoproteomes of Synechococcus sp. WH7803 and R. pomeroyi DSS‐3 co‐cultures detected by LC‐MS/MS. [file EMI-20-785-s002.xlsx]

## Sheet: Peptides
Table S2. List of peptides in the exoproteomes of Synechococcus sp. WH7803 and R. pomeroyi DSS-3 co-cultures detected by LC-MS/MS.
														Intensity of triplicates from different time points in SW																							Intensity of triplicates from different time points in ASW
														Day 1			Day 3			Day 7		Day 14		Day 21			Day 32			Day 60			Day 100				Day 1			Day 3			Day 7			Day 14			Day 21
NCBI reference	Organism	Mass	Charges	Peptide score	Start position	End position	Peptide sequence	Peptide length	Oxidation (M) site IDs	Missed cleavages	p-value	Best MS/MS	Uniprot id	A	B	C	A	B	C	A	B	A	B	A	B	C	A	B	C	A	B	C	A	B	C		A	B	C	A	B	C	A	B	C	A	B	C	A
YP_001226256.1	Synechococcus WH7803	1476.8	2	101.97	121	134	AFVLIPDGYVAQGK	14		0	0.00076784	6551	A5GPU4	0	0	0	0	0	0	0	0	0	0	0	0	0	0	0	0	0	0	0	0	0	0		0	0	260220	0	2253500	3851700	0	0	0	6418000	4102300	4624300	0
YP_001226256.1	Synechococcus WH7803	1534.84	2	64.224	44	58	EGATPLIPVPSVAER	15		0	0.03043	36038	A5GPU4	0	0	0	0	0	1337600	516880	709320	670430	0	0	273420	0	0	0	0	0	0	0	0	0	0		0	0	281290	0	669260	0	0	0	0	5279200	0	2319000	6740100
YP_001226256.1	Synechococcus WH7803	2047.04	2	108.17	161	178	EVSDQFPVTLVNSVNPFR	18		0	0.00032388	41802	A5GPU4	0	0	0	0	463520	0	0	366570	0	0	0	0	0	0	0	0	0	0	0	0	0	0		725170	0	0	0	0	0	0	0	0	0	0	0	2364000
YP_001226256.1	Synechococcus WH7803	768.424	2	99.511	261	267	IGNPVNR	7		0	0.023578	69126	A5GPU4	0	263810	0	110320	600580	569510	217870	301100	303730	0	54769	0	0	0	0	0	0	0	0	0	0	0		0	177470	379120	0	0	0	0	0	0	0	0	0	6761400
YP_001226256.1	Synechococcus WH7803	1585.92	3	112.96	135	149	LAQALVYGAEVLAIR	15		0	0.00010208	80867	A5GPU4	0	0	0	0	0	0	0	0	0	0	0	0	0	0	0	0	0	0	0	0	0	0		0	0	0	0	0	0	0	0	0	0	0	2448600	0
YP_001226255.1	Synechococcus WH7803	885.528	2	157.99	62	69	GLLSDLLR	8		0	0.001066	57080	A5GPU3	0	0	0	0	0	0	0	0	0	0	0	0	0	0	0	0	0	0	0	0	0	0		0	0	0	0	0	0	0	0	0	1287400	0	0	10440000
YP_001226255.1	Synechococcus WH7803	1722.99	2	181.66	81	95	LLNQELDLPLVLTSR	15		0	1.0632e-18	88711	A5GPU3	0	0	0	0	0	0	0	0	0	0	0	0	0	0	0	0	0	0	0	0	0	0		0	0	0	0	0	0	0	0	0	0	0	0	4554800
YP_001226255.1	Synechococcus WH7803	1764.89	2	63.602	45	61	SISVADLAYLAETGEAR	17		0	0.019968	116338	A5GPU3	0	0	0	0	0	0	0	481210	0	0	0	0	0	0	0	0	0	0	0	0	589850	0		0	0	0	0	0	0	0	0	0	0	0	0	0
YP_001226255.1	Synechococcus WH7803	1197.64	2	72.2	70	80	LGKQDPENVAK	11		1	0.0070807	84897	A5GPU3	0	0	0	0	0	0	0	0	0	0	0	0	0	0	0	84691	0	0	0	102540	0	0		0	0	0	0	0	0	0	78372	0	2805600	0	0	8389800
YP_001226252.1	Synechococcus WH7803	1023.62	2	78.264	445	453	LRPEALAVR	9		1	0.026078	91939	A5GPU0	0	0	0	0	0	0	0	0	0	0	0	0	0	0	0	0	0	0	0	0	0	0		0	0	0	0	0	0	0	0	0	1503100	0	0	0
YP_001226252.1	Synechococcus WH7803	1101.65	2	114.89	172	180	YQLLTPLVR	9		0	0.00081822	151958	A5GPU0	0	0	0	0	0	0	0	0	0	0	0	0	0	0	0	0	0	0	0	0	0	0		0	0	0	0	0	0	0	0	0	0	0	0	0
YP_001226252.1	Synechococcus WH7803	3241.63	3	41.703	203	230	IDGEVRELADNIELDKNHQHSIEVVVDR	28		2	0.025804	67279	A5GPU0	0	0	0	0	961120	0	0	0	0	0	0	0	0	0	0	0	0	0	0	0	0	0		0	0	0	0	3273000	7580300	517510	0	0	15675000	16985000	0	0
YP_001226251.1	Synechococcus WH7803	1199.55	2	98.582	346	354	CRDPRDPER	9		2	0.056159	25865	A5GPT9	0	0	0	0	0	0	0	0	0	0	0	0	0	0	0	0	0	0	0	0	0	0		0	0	0	0	0	0	0	0	0	0	0	0	1100900
YP_001226251.1	Synechococcus WH7803	771.424	2	103.28	160	166	LAEAVNR	7		0	0.018826	79540	A5GPT9	0	0	0	0	0	0	0	0	0	0	0	0	0	0	129990	163000	130620	0	104660	0	0	0		0	0	0	128080	0	0	372300	567800	1173700	0	0	0	0
YP_001226251.1	Synechococcus WH7803	1384.76	2	119.03	167	179	LVANQSDGLELVK	13		0	0.00041673	94395	A5GPT9	0	0	0	0	0	794560	411290	240350	0	0	0	221130	0	0	0	0	0	0	0	270040	0	0		1810400	0	0	251790	722460	1433400	559100	801260	0	10750000	0	0	0
YP_001226251.1	Synechococcus WH7803	1341.77	2	85.377	78	89	TVFLSPLPAELR	12		0	0.015255	132699	A5GPT9	0	0	0	0	0	0	0	0	0	0	0	0	0	0	0	0	0	0	0	0	0	0		0	0	0	0	0	0	0	0	0	0	0	0	0
YP_001226251.1	Synechococcus WH7803	857.533	2	170.06	411	418	VLLISGTR	8		0	0.00044291	141885	A5GPT9	0	284500	0	94596	291380	0	0	0	0	0	0	0	0	0	0	0	0	0	0	0	0	0		743340	247820	0	0	0	0	0	0	0	10696000	0	0	8107600
YP_001226251.1	Synechococcus WH7803	922.452	2	86.512	492	498	WGHPDRR	7		1	0.033109	148780	A5GPT9	0	0	0	0	0	0	0	0	0	0	0	0	0	0	0	0	0	0	0	0	0	0		0	0	0	0	0	0	0	0	0	0	0	0	0
YP_001226251.1	Synechococcus WH7803	1704.86	3	93.716	273	288	AMLAGDRPPPGPEELR	16	781	1	0.00079002	16363	A5GPT9	0	0	0	0	0	0	0	0	0	0	0	0	0	0	0	0	0	0	0	0	0	0		0	0	0	0	0	0	0	0	0	0	0	0	11500000
YP_001226251.1	Synechococcus WH7803	1837.04	3	177.66	289	305	LRPLDVSALLTAVEQGR	17		1	3.8073e-15	91952	A5GPT9	0	0	0	0	0	0	0	0	0	0	0	0	0	0	0	0	0	0	0	0	0	0		1515600	0	0	0	0	0	0	0	0	1297400	1098500	0	5700100
YP_001226251.1	Synechococcus WH7803	2408.16		145.49	180	201	AGFAAPVSSELFESLQDPTWTR	22		0	4.6366e-17	7576	A5GPT9	0	0	0	0	0	0	0	0	0	0	0	0	0	0	0	0	0	0	0	0	0	0		0	0	0	0	0	0	0	0	0	0	0	0	0
YP_001226251.1	Synechococcus WH7803	2055.02		138.2	255	272	GYVVLLPDHPGSNFEQQR	18		0	1.2076e-06	63674	A5GPT9	0	0	0	0	0	0	0	0	0	0	0	0	0	0	0	0	0	0	0	0	0	0		0	0	0	0	0	0	0	0	0	2322600	0	0	0
YP_001226251.1	Synechococcus WH7803	1439.79		171.67	444	456	LVLVDGGTHFNLR	13		0	1.3269e-07	94918	A5GPT9	0	0	0	0	0	0	0	0	0	0	0	0	0	0	0	0	0	0	0	0	0	0		0	0	0	0	0	0	0	0	0	0	1147700	0	5414500
YP_001226251.1	Synechococcus WH7803	1378.8		135.79	217	229	VLVLKPQGAGNQR	13		1	6.6021e-05	142306	A5GPT9	0	191010	0	0	0	0	0	0	0	0	0	0	0	0	0	0	0	0	0	0	0	0		1911800	316930	0	0	559460	2598500	0	593970	0	11062000	4918400	5716000	48135000
YP_001226251.1	Synechococcus WH7803	1334.71		111.06	206	216	VSVQHRDEPLR	11		1	0.001552	145476	A5GPT9	0	0	0	0	0	0	0	0	0	0	0	0	0	0	0	0	0	0	0	0	0	0		308170	0	0	0	0	0	0	0	0	0	0	0	7238400
YP_001226249.1	Synechococcus WH7803	2371.09	2	46.89	157	179	GQSVVDGPEGLNEAWEAAMANAR	23	779	0	0.018117	60111	A5GPT7	0	0	0	0	0	0	0	0	0	0	0	0	0	0	0	0	0	0	0	0	0	0		0	0	0	0	0	0	0	0	0	0	0	0	0
YP_001226249.1	Synechococcus WH7803	1103.54	2	134.26	237	246	QLSEAQAMAR	10	780	0	0.00014976	107995	A5GPT7	0	0	0	0	281870	400510	0	0	0	0	0	0	0	0	0	219730	0	0	0	0	0	0		487720	165270	481290	142110	0	0	80459	285350	567880	0	0	0	6792700
YP_001226249.1	Synechococcus WH7803	1118.72	2	151.29	300	310	AVLGLPIPAIR	11		0	1.6736e-05	24043	A5GPT7	0	0	0	140870	996770	874030	0	1095700	0	0	0	0	0	0	0	0	0	0	0	0	0	0		3477600	678000	0	0	2596900	4199600	0	0	628600	16181000	16619000	17926000	9105100
YP_001226249.1	Synechococcus WH7803	1027.57	2	109.71	112	121	DLAAGELALR	10		0	0.0026023	29154	A5GPT7	0	0	0	205530	1035400	1041000	0	361480	0	0	0	0	0	0	0	0	0	0	0	0	0	0		1418300	514290	413270	0	1187700	4186000	972930	0	0	12837000	0	8374400	0
YP_001226249.1	Synechococcus WH7803	927.539	2	89.142	58	65	EALLEVVR	8		0	0.021748	35117	A5GPT7	0	0	0	0	0	0	0	0	0	0	0	0	0	0	0	0	0	0	0	0	0	0		2464100	0	0	0	0	1838500	0	0	0	4195600	5052000	10567000	0
YP_001226249.1	Synechococcus WH7803	856.477	2	108.98	19	26	EVAIAAQR	8		0	0.0093012	41049	A5GPT7	0	1436400	642620	0	1733900	0	463210	0	631390	0	121700	108900	0	0	771690	853500	0	497280	529670	913000	1226800	977110		0	0	0	0	0	0	0	0	0	0	0	0	0
YP_001226249.1	Synechococcus WH7803	1724.75	2	87.641	222	236	GDYQCSWQPAALSDK	15		0	0.0013035	52362	A5GPT7	0	0	0	0	0	0	0	0	0	0	0	0	0	0	0	0	0	0	0	0	0	0		0	0	0	0	0	0	0	799150	0	4173200	0	4502000	0
YP_001226249.1	Synechococcus WH7803	1199.55	2	93.143	27	36	LGCHVIACDR	10		0	0.0066384	84124	A5GPT7	0	0	0	0	0	0	0	0	0	0	0	0	0	0	0	0	0	0	0	0	0	0		988560	285460	0	0	0	694950	0	0	0	0	0	4680100	0
YP_001226249.1	Synechococcus WH7803	716.4	2	72.021	359	365	MGVALAR	7		0	0.043916	97759	A5GPT7	0	708580	0	169130	510410	594900	426990	0	0	0	0	0	0	0	0	0	0	0	0	0	0	0		0	161560	494040	877170	0	0	0	0	0	0	0	0	0
YP_001226249.1	Synechococcus WH7803	1084.65	2	113.66	8	18	VLLLGSGELGK	11		0	0.00084215	141894	A5GPT7	725720	0	0	347640	1493400	1867800	676010	0	0	0	0	0	0	0	0	0	0	0	0	0	0	0		2084900	634120	139270	0	651140	2699000	0	0	0	0	6827600	10532000	0
YP_001226249.1	Synechococcus WH7803	1783.83	3	46.892	206	221	DGSTLFCPPIGHEQAR	16		0	0.016138	28363	A5GPT7	0	0	0	0	1312600	0	0	0	0	0	0	0	0	0	0	0	0	0	0	0	0	0		1508800	279080	0	0	0	0	0	0	0	6938900	8449300	7198000	0
YP_001226249.1	Synechococcus WH7803	1486.78	3	166.24	180	192	GTSTHVIVEEFLR	13		0	2.264e-12	61933	A5GPT7	0	0	0	0	0	0	0	0	0	0	0	0	0	0	0	0	0	0	0	0	0	0		0	0	0	0	0	0	0	0	0	0	0	2836400	0
YP_001226249.1	Synechococcus WH7803	1296.75		94.688	110	121	IRDLAAGELALR	12		1	0.00016746	73321	A5GPT7	0	0	0	0	0	0	0	0	0	0	0	0	0	0	0	0	0	0	0	0	0	0		4364700	353690	0	0	2237700	801730	0	0	0	5465900	10020000	12260000	0
YP_001226242.1	Synechococcus WH7803	1370.62	2	105.36	110	123	EVGADAVAHGCTGK	14		0	0.00063847	41475	A5GPT0	0	0	0	0	0	0	0	0	0	0	0	0	0	0	0	0	0	0	0	0	0	0		0	138860	0	0	0	0	0	0	0	3964700	0	2568000	0
YP_001226242.1	Synechococcus WH7803	895.549	2	123.99	237	244	LDPVALIR	8		0	0.0064721	82268	A5GPT0	0	0	0	0	337890	0	138190	165040	0	0	0	0	0	0	0	0	0	0	0	0	0	0		0	0	0	0	0	1045700	0	0	0	6560400	2817100	3253900	0
YP_001226242.1	Synechococcus WH7803	1087.56	2	88.819	333	342	TQSEVNGVVR	10		0	0.0080074	131113	A5GPT0	24253000	18618000	8699600	4100000	16342000	25773000	8480900	3593400	3797500	516770	578970	1353900	221660	0	1890600	2725000	4191200	2531600	2733000	3381200	7531100	5546500		2409400	0	0	619480	755780	1672200	0	0	1053800	0	0	0	0
YP_001226240.1	Synechococcus WH7803	830.45	2	137.83	84	90	LSEDVIR	7		0	0.0085862	92344	A5GPS8	0	1173100	431780	206090	933330	1178100	1148800	758860	380860	125990	138510	535720	0	0	414050	573370	0	0	0	0	0	0		0	0	0	0	0	4041400	0	0	0	10629000	9330700	0	0
YP_001226240.1	Synechococcus WH7803	2077.03	3	67.227	29	46	YRDILVEAGADVLDNQMR	18	778	1	0.0027219	152018	A5GPS8	0	0	0	0	0	0	0	0	0	0	0	0	0	0	0	0	0	0	0	0	0	0		0	0	0	0	0	936600	0	0	0	0	3757900	4349000	0
YP_001226240.1	Synechococcus WH7803	1567.87	3	33.147	91	104	YLTVKQEGPLPAPR	14		1	0.062625	151582	A5GPS8	0	0	0	0	0	0	0	0	0	0	0	0	0	0	0	0	0	0	0	0	0	0		0	0	0	0	0	0	0	0	0	0	0	0	0
YP_001226237.1	Synechococcus WH7803	2383.33	2	63.134	382	404	DILLLDVTPLSLGVETLGGVMTK	23	773	0	0.0012644	28714	A5GPS5	0	0	0	0	524950	1364100	0	1349600	558110	0	366010	1148300	0	0	0	398610	0	0	0	0	0	0		1991800	776340	631530	0	0	1855200	0	0	0	2645400	4012000	6877300	0
YP_001226237.1	Synechococcus WH7803	1428.61	2	158.47	568	579	EATEKEDYDAMK	12	774	1	4.5741e-07	35276	A5GPS5	0	0	0	0	0	0	0	0	167000	0	0	0	55265	0	118960	111920	0	0	0	60228	0	0		1435400	0	322390	447530	0	0	195450	286500	0	0	4258500	3655000	0
YP_001226237.1	Synechococcus WH7803	1965.94	2	150.12	490	508	EQSISITGASTLSDSEVDK	19		0	5.7123e-12	39916	A5GPS5	0	0	0	431580	2793500	3507500	3082600	2133000	1419900	209810	525110	0	0	0	458290	0	0	0	0	0	860660	0		0	0	1831000	2225800	3278200	0	0	1939500	2694900	3348000	5975000	7689500	0
YP_001226237.1	Synechococcus WH7803	967.545	2	133.6	289	296	HLDLTLTR	8		0	0.0046592	64753	A5GPS5	0	0	0	0	0	0	0	0	0	0	0	0	0	0	0	0	0	0	0	0	0	0		7231200	708520	0	0	3248300	2348900	0	0	0	8297400	9038200	14858000	6423900
YP_001226237.1	Synechococcus WH7803	869.533	2	152.63	159	166	IAGLEVLR	8		0	0.0013941	65992	A5GPS5	2665100	2745200	0	1194900	7363200	9364900	7924600	6256100	0	979760	1273900	2296500	3103800	0	4555400	2309900	1917800	692800	2175700	1281700	1864500	1193700		19247000	3545300	1374500	951420	13204000	17770000	896330	751100	42719000	23101000	46320000	0	12342000
YP_001226237.1	Synechococcus WH7803	1658.89	2	98.942	167	182	IINEPTAAALAYGLDK	16		0	0.00051253	69851	A5GPS5	0	0	0	145500	0	771840	681940	628240	474450	148950	0	0	0	0	364740	0	0	0	0	0	0	0		2333200	524640	468530	700350	1348400	2051100	0	0	0	0	4683600	0	0
YP_001226237.1	Synechococcus WH7803	980.627	2	132.08	340	348	IPAVLELVK	9		0	0.0015056	72766	A5GPS5	0	1244500	0	722660	3458700	7114100	3637100	2818400	3292800	416400	708270	3100400	4274500	0	2343400	446770	1257800	647580	0	0	841570	1293000		17177000	2684500	1854200	951070	15484000	18560000	946060	1504500	2222500	72125000	74336000	65551000	6988700
YP_001226237.1	Synechococcus WH7803	896.533	2	99.375	312	319	IPVEQALK	8		0	0.013333	72971	A5GPS5	0	560330	0	0	2296400	2836200	2247400	3120600	2937000	323310	171530	783240	141870	0	2111600	0	686930	0	1097400	0	0	1008100		5629800	1939900	1557600	1583500	5150500	6124900	0	1840200	0	13032000	24297000	28837000	0
YP_001226237.1	Synechococcus WH7803	908.508	2	129.68	453	461	LDGIPAAPR	9		0	0.0018724	82010	A5GPS5	4253400	3574800	1909900	1359000	13869000	11726000	9377100	11316000	11161000	1296300	700270	4338400	0	0	6500500	5070500	3508500	1910400	3162600	1817100	4276300	3150800		16445000	4351400	5342800	4648700	18340000	23821000	4427800	10597000	4913900	143700000	129720000	135310000	14424000
YP_001226237.1	Synechococcus WH7803	1392.69	2	181.53	531	542	NQAETLVYQAEK	12		0	5.2641e-11	103625	A5GPS5	0	1241500	985670	1062600	5204200	7647100	7160700	7231500	6296600	552090	848710	1532600	2266700	0	1866800	1071200	1543400	577100	1008000	0	844620	1701800		13828000	5066500	5645200	3748200	7053900	20305000	4157900	6798500	5899300	98456000	82397000	87224000	0
YP_001226237.1	Synechococcus WH7803	1212.65	2	134.77	45	55	NQDQLVGQIAK	11		0	6.1682e-05	103646	A5GPS5	0	1129300	253320	553350	4840300	3767400	3028400	2301800	754800	378880	234800	939730	0	0	475660	0	0	0	0	0	0	0		3576800	1271500	684970	0	0	3429900	0	0	0	0	4007400	9510300	0
YP_001226237.1	Synechococcus WH7803	1203.57	2	140.17	76	85	RVDEVNEESK	10		1	0.00025073	111712	A5GPS5	0	0	0	0	238640	147790	0	110400	0	0	0	0	0	0	0	114460	0	0	0	0	0	0		0	0	249430	408590	0	4337200	158940	7981400	119160	513550	62122000	6756400	0
YP_001226237.1	Synechococcus WH7803	1065.57	2	95.502	35	44	TTPSVVAYTK	10		0	0.0058918	132346	A5GPS5	0	0	678660	628200	4204300	5569800	4184200	3163100	918790	350360	373990	612140	0	0	346220	0	0	0	0	0	0	268990		0	902690	1223900	466090	0	3443100	293870	406340	449080	0	4566700	8862100	0
YP_001226237.1	Synechococcus WH7803	957.532	2	98.299	100	107	VKCPVLDK	8		1	0.041493	140498	A5GPS5	0	0	0	0	0	0	0	0	0	0	0	0	0	0	0	0	0	0	0	0	0	0		1467500	724520	303300	0	0	3349000	0	0	0	0	5168500	9147600	0
YP_001226237.1	Synechococcus WH7803	2324.14	3	75.064	490	511	EQSISITGASTLSDSEVDKMVK	22	775	1	0.0001409	39926	A5GPS5	0	818000	0	284800	2025800	2506900	1138300	850820	714540	127420	258010	418850	0	0	0	0	0	0	0	0	0	0		2875800	698700	496320	0	0	0	0	0	0	0	0	0	0
YP_001226237.1	Synechococcus WH7803	2850.37	3	40.706	531	556	NQAETLVYQAEKQMGELGDKVDDAAK	26	777	2	0.023794	103644	A5GPS5	0	0	0	0	0	0	0	0	0	0	0	0	0	0	0	0	0	0	0	0	0	0		0	0	0	0	0	0	0	0	0	0	0	0	0
YP_001226237.1	Synechococcus WH7803	2746.41	3	107.31	354	381	DPNQTVNPDEVVAVGAAIQGGVLAGEVK	28		0	9.9712e-09	31304	A5GPS5	0	0	0	0	374200	0	384550	1350300	521870	0	0	0	0	0	0	0	0	0	0	0	0	0		1246800	727360	850190	1275900	1604200	2382100	0	0	0	0	3994200	4401500	0
YP_001226237.1	Synechococcus WH7803	3161.66	3	50.66	350	381	VTSKDPNQTVNPDEVVAVGAAIQGGVLAGEVK	32		1	0.0012649	146617	A5GPS5	0	0	0	352360	0	1005100	662970	2084000	373170	0	0	0	0	0	0	0	0	0	0	0	0	0		3056500	0	655760	552490	1603200	2993300	0	0	0	4788700	0	6719800	0
YP_001226237.1	Synechococcus WH7803	1669.79		206.46	566	579	LKEATEKEDYDAMK	14	774	2	1.0625e-28	86938	A5GPS5	418920	230080	225520	144920	429650	0	0	0	0	0	0	0	0	0	0	0	0	0	0	0	0	0		6996300	1069900	410850	204180	3036500	5573500	0	0	0	19755000	47117000	32928000	1048900
YP_001226237.1	Synechococcus WH7803	1748.86		138.02	323	339	LSSGELDEIVMVGGSTR	17	776	0	2.5571e-06	92868	A5GPS5	0	820620	0	813650	3910100	5123500	3054600	2361200	3664600	345090	566770	1355100	0	0	979980	0	0	0	0	1069700	0	0		5871800	2280100	2045000	1535100	3326400	5683800	791370	959890	0	0	14329000	14902000	0
YP_001226237.1	Synechococcus WH7803	1475.69		150.09	543	556	QMGELGDKVDDAAK	14	777	1	1.8395e-07	108080	A5GPS5	0	0	0	0	0	0	0	0	0	0	0	0	0	0	0	295330	0	0	0	0	0	0		5276400	313100	679740	185240	1281800	0	0	1180400	0	0	0	0	0
YP_001226237.1	Synechococcus WH7803	1403.66		139.78	512	524	DAEANASADKEKR	13		2	4.4806e-05	26172	A5GPS5	0	0	0	0	0	0	0	0	0	0	0	0	0	0	333200	0	67409	67196	73040	0	0	0		0	0	0	0	0	0	328500	80511	0	0	0	0	0
YP_001226237.1	Synechococcus WH7803	1490.77		225.93	297	309	GKFEELASNLIDR	13		1	5.7654e-23	55705	A5GPS5	0	0	0	0	0	0	0	0	0	0	0	0	0	0	0	0	0	0	0	0	0	0		18502000	449750	0	0	5469800	2468200	0	0	0	0	7619800	22543000	0
YP_001226237.1	Synechococcus WH7803	1861.98		139.19	527	542	IDLKNQAETLVYQAEK	16		1	1.236e-05	67352	A5GPS5	0	0	0	0	737740	1044400	0	0	0	0	0	0	0	0	0	0	0	0	0	0	0	0		0	0	0	0	0	0	0	0	0	0	0	0	0
YP_001226237.1	Synechococcus WH7803	2542.32		92.8	265	288	IELSSATQSEINLPFITATPEGPK	24		0	0.00023364	67976	A5GPS5	0	0	0	238070	500350	573280	0	1491400	203660	0	0	0	0	0	0	0	0	0	0	0	0	0		2964400	0	0	0	0	0	0	0	0	0	0	2819900	0
YP_001226237.1	Synechococcus WH7803	1786.98		148.68	167	183	IINEPTAAALAYGLDKK	17		1	1.6309e-06	69863	A5GPS5	1619400	2176600	551110	673640	8129400	9142800	3114900	3063600	2315200	244850	750720	2850700	1961700	0	2036800	1191400	769540	0	0	0	947030	551420		21498000	5220800	2360500	1011700	8274200	23992000	688010	606680	851450	23423000	58364000	68448000	4319600
YP_001226237.1	Synechococcus WH7803	1136.73		152.06	340	349	IPAVLELVKR	10		1	4.6378e-05	72785	A5GPS5	0	0	0	0	0	0	0	0	0	0	0	0	0	0	0	0	0	0	0	0	0	0		5364400	229760	0	0	4606100	3516900	0	0	0	18005000	21361000	17956000	0
YP_001226237.1	Synechococcus WH7803	2095.01		138.28	76	93	RVDEVNEESKEVSYGVEK	18		2	1.6219e-06	111732	A5GPS5	2825000	0	1795300	0	3284600	4130500	2551200	2571800	0	0	0	0	0	0	0	0	0	0	0	0	0	0		9404000	2217800	714370	0	2732700	8693200	0	0	0	0	16672000	32091000	0
YP_001226237.1	Synechococcus WH7803	2471.23		144.75	129	150	YLGETVTQAVITVPAYFNDSQR	22		0	4.5431e-17	151425	A5GPS5	0	522630	0	201830	1702200	986320	1369400	3772000	740500	0	0	0	0	0	0	0	0	0	0	0	0	0		4382300	998870	417150	0	1361600	2927100	0	0	0	1573800	3615500	3430300	0
YP_001226236.1	Synechococcus WH7803	1126.58	2	71.379	172	181	HLSAISDAWK	10		0	0.033338	64867	A5GPS4	0	0	0	0	0	0	0	0	0	0	0	0	0	0	0	0	0	0	0	0	0	0		0	0	0	0	0	0	0	0	0	0	0	0	0
YP_001226236.1	Synechococcus WH7803	1344.72		230.95	284	295	EGNADKTELLKK	12		2	8.3944e-32	36444	A5GPS4	0	0	0	0	0	0	0	0	0	0	0	0	0	0	0	0	0	0	0	0	0	0		0	0	0	0	0	0	0	0	0	0	0	0	19860000
YP_001226234.1	Synechococcus WH7803	1190.52	2	63.216	111	121	EAMADLDEAAR	11		0	0.03345	35160	A5GPS2	0	187960	0	0	0	0	0	0	0	0	0	0	0	0	0	0	0	0	0	0	0	0		0	0	0	230340	0	0	319700	559970	485540	4606700	2781400	3489300	0
YP_001226234.1	Synechococcus WH7803	1279.72	2	93.598	57	67	LPELAQLVNQR	11		0	0.0040589	90897	A5GPS2	0	0	0	0	0	0	0	0	0	0	0	0	0	0	0	0	0	0	0	0	0	0		0	0	0	0	0	0	390270	0	0	3243000	0	0	0
YP_001226234.1	Synechococcus WH7803	3023.5	4	40.454	94	121	LLPQDRDQANALAADLKEAMADLDEAAR	28		2	0.0059631	88749	A5GPS2	0	0	0	0	0	0	0	0	0	0	0	0	0	0	0	0	0	0	0	0	0	0		0	0	0	0	0	0	0	0	0	0	0	0	0
YP_001226228.2	Synechococcus WH7803	1656.82	2	67.252	262	278	GHPVAYVGDVVGTGSSR	17		0	0.012298	54650	A5GPR6	0	0	0	0	0	0	0	0	0	0	0	0	0	0	0	0	0	0	0	0	0	0		0	0	0	0	0	0	0	0	0	0	0	0	0
YP_001226228.2	Synechococcus WH7803	758.454	2	79.939	591	597	GLLTVEK	7		0	0.066432	57114	A5GPR6	0	0	0	131160	547280	0	1012000	0	0	0	118850	0	0	0	2184400	524110	1593400	712330	0	580490	981380	1885900		0	0	0	0	0	0	0	0	0	7853000	1819200	0	0
YP_001226228.2	Synechococcus WH7803	1039.49	2	101.25	664	673	GYSDASTLAR	10		0	0.05869	63654	A5GPR6	0	209050	0	0	369400	385440	0	199540	0	0	0	0	0	0	0	0	0	0	0	0	0	0		0	159870	243110	0	0	0	157400	604500	0	0	2952300	2654200	0
YP_001226228.2	Synechococcus WH7803	1027.53	2	79.451	764	771	LWVCPPTR	8		0	0.045152	96667	A5GPR6	0	0	0	0	0	0	0	0	0	0	0	0	0	0	0	0	0	0	0	0	0	0		0	0	259280	0	0	0	0	0	0	0	0	4044300	0
YP_001226228.2	Synechococcus WH7803	1455.68	2	88.596	808	820	VEDNTTVFSTSTR	13		0	0.01344	136792	A5GPR6	0	0	0	0	0	0	0	0	0	0	0	0	0	0	0	0	0	0	0	0	0	0		0	0	0	383040	0	0	0	0	0	0	1740600	2691100	0
YP_001226228.2	Synechococcus WH7803	1141.58	2	124.98	753	763	VLEGAGQNQAR	11		0	0.00025769	141299	A5GPR6	0	0	0	0	413880	309640	281850	0	180870	0	0	0	0	0	0	0	0	0	0	0	0	0		0	286070	0	154770	0	0	113190	378260	518010	0	3117600	0	0
YP_001226228.2	Synechococcus WH7803	1461.78	3	65.809	358	370	FALKPSTISDEVR	13		1	0.0024272	43072	A5GPR6	0	0	0	0	188630	0	0	0	0	0	0	0	0	0	0	0	0	0	0	0	0	0		0	0	0	0	0	0	0	0	0	0	0	2586700	0
YP_001226227.1	Synechococcus WH7803	899.544	2	158.36	119	126	SLLLDLAR	8		0	0.0010434	117944	A5GPR5	0	0	0	0	0	0	0	0	0	0	0	0	0	0	0	0	0	0	0	0	0	0		0	0	0	0	0	538890	0	0	0	4458900	3021900	3254300	0
YP_001226227.1	Synechococcus WH7803	1819.96	3	152.34	45	61	LLVIVGPCSVHDVDAAR	17		0	2.864e-06	89115	A5GPR5	0	0	0	0	0	0	0	0	0	0	0	0	0	0	0	0	0	0	0	0	0	0		0	0	0	0	0	0	0	0	0	0	3084100	5362800	0
YP_001226218.1	Synechococcus WH7803	1668.91	2	189.57	56	70	GSLEPVIPTDPLIYR	15		0	5.2611e-19	60792	A5GPQ6	0	1042300	0	633460	2807500	2461300	1780000	6869300	5276100	165170	0	0	2252000	0	1779100	0	1253200	0	0	0	0	0		1379700	0	840550	796390	1351700	4032200	1319800	1663200	0	28110000	8819100	4339300	41261000
YP_001226218.1	Synechococcus WH7803	2330.17	3	142.55	71	89	FYEIMQVYGMPLKDVIQEK	19		1	2.124e-09	50227	A5GPQ6	0	512830	0	140810	872940	346950	0	0	0	0	0	457320	0	0	0	0	0	0	0	0	881530	0		0	0	0	0	0	0	0	0	0	10865000	3019100	0	14523000
YP_001226218.1	Synechococcus WH7803	2214.21		136.39	35	55	LSSLLSLDPAITAAIQEFPTK	21		0	3.2153e-09	92928	A5GPQ6	0	0	0	0	507790	0	0	373990	847380	0	0	0	0	0	0	0	0	0	0	0	0	0		0	0	0	0	819210	1195400	0	0	0	12864000	1739200	1073800	6484600
YP_001226215.1	Synechococcus WH7803	1190.61	2	134.77	250	259	MTDAVISLWR	10	770	0	0.00014455	100037	A5GPQ3	0	0	0	0	0	0	0	0	0	0	0	0	0	0	0	0	0	0	0	0	0	0		0	0	0	0	0	0	0	0	0	0	0	0	0
YP_001226215.1	Synechococcus WH7803	1322.78	2	78.556	114	125	GVLLNDLPEILK	12		0	0.012394	62436	A5GPQ3	0	0	0	0	0	0	0	0	0	0	0	0	0	0	0	0	0	0	0	0	0	0		0	0	0	0	0	0	0	0	0	0	0	871910	0
YP_001226215.1	Synechococcus WH7803	1113.65	2	134.77	15	23	KLNKIEQNK	9		2	0.015807	77938	A5GPQ3	0	0	0	0	0	0	0	0	0	0	0	0	0	0	0	0	0	0	0	0	0	0		0	0	0	0	0	0	0	0	0	0	0	0	0
YP_001226215.1	Synechococcus WH7803	1367.71	2	107.24	274	285	LYLDSVGIDAFR	12		0	0.00089947	96807	A5GPQ3	0	213930	0	0	0	0	0	0	0	0	0	0	0	0	0	0	0	0	0	0	0	0		1283100	0	0	0	0	1696600	0	511600	0	4801500	3042800	2447500	0
YP_001226215.1	Synechococcus WH7803	1065.54	2	101.6	309	317	SHYGLHPQK	9		0	0.0089262	115931	A5GPQ3	0	0	0	0	0	0	0	0	0	0	0	0	0	0	0	0	0	0	0	0	0	0		577050	0	0	0	0	0	0	0	0	0	0	0	0
YP_001226215.1	Synechococcus WH7803	871.513	2	147.69	88	95	VVASIVER	8		0	0.002003	146969	A5GPQ3	1630100	1101900	649200	163410	1166300	1424800	496130	0	0	104160	0	0	0	0	0	0	0	0	0	0	0	0		2035900	522550	492380	0	0	1040700	346080	1096800	555880	14883000	9092200	5707900	0
YP_001226215.1	Synechococcus WH7803	1344.56	2	139.43	96	107	YGESGSCDITTR	12		0	2.5366e-05	150680	A5GPQ3	0	0	0	0	401030	0	0	0	0	0	0	0	0	0	0	0	0	0	0	0	0	0		1553800	553010	726930	441390	758860	0	278660	0	1392100	7619800	0	0	0
YP_001226215.1	Synechococcus WH7803	2395.21	3	136.53	412	432	DQALTIAQELDQELNLPEEVK	21		0	7.9784e-10	31317	A5GPQ3	0	0	0	0	0	0	0	0	0	0	0	0	0	0	0	0	0	0	0	0	0	0		1053800	0	0	0	0	0	0	0	0	2682100	0	1299800	0
YP_001226215.1	Synechococcus WH7803	1478.88	3	152.67	114	126	GVLLNDLPEILKR	13		1	1.0219e-05	62438	A5GPQ3	0	0	0	0	0	0	0	0	0	0	0	0	0	0	0	0	0	0	0	0	0	0		1060100	0	0	0	0	0	0	0	0	4366300	0	0	0
YP_001226215.1	Synechococcus WH7803	1549.91	3	53.377	74	87	LRVPNGVLSAQQLR	14		1	0.029893	92150	A5GPQ3	0	0	0	0	0	0	0	0	0	0	0	0	0	0	0	0	0	0	0	0	0	0		0	0	0	0	0	0	0	0	0	0	0	0	0
YP_001226215.1	Synechococcus WH7803	3034.63	3	94.49	355	382	LTEDQNVIVVGLPAEAIEAFKADPLVQR	28		1	5.292e-07	93387	A5GPQ3	0	0	0	0	0	0	0	0	0	0	0	0	0	0	0	0	0	0	0	0	0	0		0	0	0	0	0	0	0	0	0	0	0	0	0
YP_001226215.1	Synechococcus WH7803	1565.83	3	53.038	318	332	QEGLSFAGLHVPVGR	15		0	0.075395	107133	A5GPQ3	0	0	0	0	0	0	0	0	0	0	0	0	0	0	0	0	0	0	0	0	0	0		0	0	0	0	0	0	0	0	0	0	0	0	0
YP_001226215.1	Synechococcus WH7803	1817.93		215.09	127	143	LKEAGLSSIQSGFDNPR	17		1	4.3777e-39	86921	A5GPQ3	0	0	0	0	550440	0	0	0	0	0	0	360090	0	0	0	0	877750	0	814350	0	1900100	0		0	136770	0	0	0	0	0	0	0	0	0	0	0
YP_001226215.1	Synechococcus WH7803	2335.17		187.52	333	354	LTAQDLQDLATASLQYGSGEVR	22		0	3.658e-50	93325	A5GPQ3	0	783040	0	0	1042900	0	156910	283050	0	0	0	0	0	0	0	0	0	0	0	494700	0	0		0	364680	0	0	0	0	355560	0	0	4512300	0	0	0
YP_001226215.1	Synechococcus WH7803	2255.2		135.86	355	375	LTEDQNVIVVGLPAEAIEAFK	21		0	3.3418e-09	93384	A5GPQ3	0	0	0	0	273670	0	0	151080	0	0	0	0	0	0	0	0	0	0	0	0	0	0		0	0	0	0	0	486520	0	0	0	1595700	1081700	1170800	0
YP_001226215.1	Synechococcus WH7803	2458.2		123.36	286	308	SDVEQIFGPLTPDPGSVFATEPR	23		0	3.5035e-05	113621	A5GPQ3	0	0	0	0	0	0	0	0	0	0	0	0	0	0	0	0	0	0	0	0	0	0		1604500	0	0	0	0	0	0	642450	0	577770	0	0	0
YP_001226204.1	Synechococcus WH7803	1687.81	2	66.989	339	356	AGAGPFSLTGQPNAMGGR	18	767	0	0.0044529	7105	A5GPP2	0	0	0	0	0	0	0	0	0	0	0	0	0	0	0	0	0	0	0	0	0	0		0	827200	509270	417340	0	0	0	797920	464100	6833400	0	5843900	0
YP_001226204.1	Synechococcus WH7803	1314.61	2	100.82	150	161	LCMSSAVAGYTR	12	769	0	0.00070106	81569	A5GPP2	0	0	0	0	0	0	0	0	0	0	0	0	360010	0	0	0	0	0	0	0	0	0		0	264140	0	282670	0	554860	293490	0	238410	0	2832000	0	0
YP_001226204.1	Synechococcus WH7803	2496.22	2	124.78	81	102	ATLTDPFEAISWNSAFDLLTER	22		0	4.1081e-08	22149	A5GPP2	0	0	0	0	0	0	0	0	0	0	0	0	0	0	0	0	0	0	0	0	0	0		0	0	0	0	0	0	0	0	0	843620	0	0	2446600
YP_001226204.1	Synechococcus WH7803	1144.58	2	182.98	62	73	GATVGETLGQGR	12		0	5.1744e-12	51369	A5GPP2	0	0	0	0	361190	0	0	0	0	0	0	0	0	0	0	0	0	0	0	0	0	0		0	631120	864350	752400	0	2560500	0	1114000	0	0	6506900	7196300	0
YP_001226204.1	Synechococcus WH7803	782.501	2	99.384	736	742	LLTPALR	7		0	0.023749	89062	A5GPP2	0	0	0	0	0	0	0	0	0	0	0	0	0	0	0	0	0	0	0	0	0	0		1187200	0	0	0	1509600	1180600	0	0	0	10628000	6384000	10225000	0
YP_001226204.1	Synechococcus WH7803	924.478	2	98.458	370	377	LVTNADHR	8		0	0.024179	95961	A5GPP2	0	0	0	0	0	0	0	0	0	0	0	0	0	0	0	0	0	0	0	0	0	0		0	0	0	0	0	0	0	0	518830	4105600	4693600	0	0
YP_001226204.1	Synechococcus WH7803	916.488	2	140.09	571	578	RFPTPSGR	8		1	0.0034361	109646	A5GPP2	0	0	0	0	0	0	0	0	0	0	0	0	0	0	0	0	0	0	0	0	0	0		0	106330	0	0	442520	0	0	0	0	4543700	0	4686500	15357000
YP_001226204.1	Synechococcus WH7803	773.451	2	89.296	655	661	RGTLTAR	7		1	0.037399	109956	A5GPP2	0	0	0	0	0	0	0	0	0	0	0	0	0	0	0	0	0	0	0	0	0	0		0	0	0	92302	0	0	0	0	0	1749800	2536600	2797000	0
YP_001226204.1	Synechococcus WH7803	2090.17	3	96.562	318	338	EGTAVVGGLINLHLLTGEIGK	21		0	3.1463e-05	36532	A5GPP2	0	0	0	0	0	0	0	0	0	0	0	0	0	0	0	0	0	0	0	0	0	0		1617200	0	0	0	0	0	0	0	0	2202900	0	2431300	5197200
YP_001226204.1	Synechococcus WH7803	3063.47	3	59.011	247	274	LIIQDNGFDSDFIDTATEGFAGFTQTIK	28		0	7.379e-05	86256	A5GPP2	0	0	0	0	0	0	0	0	0	0	0	0	0	0	0	0	0	0	0	0	0	0		1458800	0	0	0	0	0	0	0	0	0	0	857050	0
YP_001226204.1	Synechococcus WH7803	1405.74	3	139.32	478	488	RVTFCPAFRPR	11		2	0.00016484	112174	A5GPP2	0	0	0	0	0	0	0	0	0	0	0	0	0	0	0	0	0	0	0	0	0	0		1404100	0	0	0	0	0	0	0	0	0	0	0	26704000
YP_001226204.1	Synechococcus WH7803	1291.61	3	72.006	606	615	YLGQWHTMTR	10		0	0.012566	151440	A5GPP2	0	0	0	0	0	0	0	0	0	0	0	0	0	0	0	0	0	0	0	0	0	0		0	0	0	0	0	0	0	0	0	0	0	0	16122000
YP_001226204.1	Synechococcus WH7803	2922.56	4	51.827	708	735	ASAVMVAPAVSVVKPSEQDTGILDNLRR	28	768	2	0.0017924	20300	A5GPP2	0	0	0	0	0	0	0	0	0	0	0	0	0	0	0	0	0	0	0	0	0	0		0	0	0	0	0	0	0	0	0	0	0	0	0
YP_001226204.1	Synechococcus WH7803	2011.96	4	41.359	489	505	HGDSRPDWDVFAELGRR	17		2	0.062147	64167	A5GPP2	0	0	0	0	0	0	0	0	0	0	0	0	0	0	0	0	0	0	0	0	0	0		0	0	0	0	0	0	0	0	0	0	0	0	0
YP_001226204.1	Synechococcus WH7803	1352.72		161.27	357	369	EAGGLAHLLPGYR	13		0	4.0381e-08	34790	A5GPP2	0	0	0	0	0	0	0	0	0	0	0	0	0	0	0	0	0	0	0	0	0	0		0	0	0	0	0	966290	0	0	0	2987000	0	3815000	11487000
YP_001226204.1	Synechococcus WH7803	1377.65		118.71	50	61	EHPSSHGQVCIK	12		0	0.00035334	36738	A5GPP2	0	0	0	0	0	0	0	0	0	0	0	0	0	0	0	0	0	0	0	0	0	0		927430	60883	0	0	0	0	0	0	0	3166000	0	601240	0
YP_001226204.1	Synechococcus WH7803	1462.78		140.01	641	654	FGLDDKGLAAITSR	14		1	1.7952e-07	45550	A5GPP2	0	0	0	0	962130	0	0	0	0	0	0	0	0	0	0	0	0	0	0	0	0	0		0	0	0	0	0	0	0	0	0	0	0	0	4388900
YP_001226204.1	Synechococcus WH7803	2300.26		159.01	225	246	IADYHLALAPGTDLALLHGLAR	22		0	2.252e-17	65888	A5GPP2	0	0	0	0	0	0	0	0	0	0	0	0	0	0	0	0	0	0	0	0	0	0		3399500	0	0	0	0	0	0	0	0	4564900	0	1996900	17281000
YP_001226191.1	Synechococcus WH7803	1053.53	2	104.42	102	111	KACPPGAPEK	10		1	0.0033409	76047	A5GPM9	0	0	0	0	0	0	0	0	0	0	0	0	0	0	0	0	0	0	0	0	0	0		0	0	144240	239080	0	375220	124450	107850	0	0	0	0	0
YP_001226191.1	Synechococcus WH7803	1553.82	2	147.3	13	27	LDLSGYPAPAPGLQR	15		0	4.8246e-06	82166	A5GPM9	1179900	2214100	770810	421690	2685500	2145500	1166100	2014700	2251100	0	1262700	1641400	0	0	0	0	1610400	1078600	0	0	1842400	1061700		3402100	2116600	2159100	2803800	5720500	15648000	3082200	2736900	4781400	49147000	11273000	16798000	22380000
YP_001226191.1	Synechococcus WH7803	948.452	2	70.816	70	78	LSGPGMTMR	9		0	0.018235	92560	A5GPM9	0	0	0	0	129970	0	0	0	582480	54036	154960	143560	71053	0	346450	542530	412250	470060	348460	438870	1121200	691420		0	252800	826000	1170000	0	3333000	1639000	1153300	4561200	9679200	5348100	10370000	0
YP_001226191.1	Synechococcus WH7803	830.432	2	63.565	79	86	MLPQASGK	8		0	0.059426	98674	A5GPM9	0	0	0	0	0	0	0	0	0	0	0	0	0	0	0	0	0	0	0	0	0	0		0	0	0	0	0	0	96784	0	488120	0	0	0	0
YP_001226191.1	Synechococcus WH7803	2941.6	3	26.952	113	138	SFLSLGLQPYLVPYNPSWPIVVDLPK	26		0	0.071428	114506	A5GPM9	0	0	0	0	0	0	0	0	0	0	0	0	0	0	0	0	0	0	0	0	0	0		0	0	0	0	0	0	0	0	0	6525600	0	1299300	0
YP_001226191.1	Synechococcus WH7803	1081.53		113.26	103	112	ACPPGAPEKR	10		1	0.0020652	2678	A5GPM9	0	0	0	0	224810	0	0	0	0	0	0	0	0	0	0	0	0	0	33259	49883	88057	85721		0	305000	717370	677060	599890	2717200	1019300	899010	2118900	24320000	8594700	10161000	1999600
YP_001226191.1	Synechococcus WH7803	1209.63		136.52	102	112	KACPPGAPEKR	11		2	0.00023552	76071	A5GPM9	0	0	58680	0	38383	0	0	0	0	0	0	0	0	0	0	0	0	0	0	0	0	0		602040	214030	271280	31419	996150	2632300	0	0	0	21892000	4619400	10433000	13292000
YP_001226191.1	Synechococcus WH7803	1592.79		146.79	39	52	TSDPLVSAHPLDWR	14		0	7.4821e-05	131727	A5GPM9	0	0	0	0	0	0	0	0	0	0	0	0	0	0	0	0	0	0	0	0	0	0		0	0	0	0	0	1479400	0	0	0	11448000	0	0	0
YP_001226187.1	Synechococcus WH7803	1378.71	2	92.239	116	127	EALDQATYSLLR	12		0	0.0032309	35028	A5GPM5	0	304850	0	98435	0	300650	0	214450	0	0	0	0	0	0	0	0	0	0	0	0	0	0		0	0	0	0	0	0	0	0	0	0	2385900	4390100	0
YP_001226187.1	Synechococcus WH7803	1504.77	2	89.266	98	110	LSLDWFGLQAEAR	13		0	0.0028506	92663	A5GPM5	0	0	0	0	0	0	0	0	0	0	0	0	0	0	0	0	0	0	0	0	0	0		0	0	0	0	0	0	0	0	0	0	0	0	0
YP_001226187.1	Synechococcus WH7803	1194.68	3	83.182	25	34	RSDLLHSLVR	10		1	0.0035816	111588	A5GPM5	0	0	0	0	0	0	0	0	0	0	0	0	0	0	0	0	0	0	0	0	0	0		0	0	0	0	0	0	0	0	0	0	0	0	0
YP_001226187.1	Synechococcus WH7803	882.449		122.5	55	61	ALINHCR	7		0	0.010505	13732	A5GPM5	0	0	0	0	0	0	0	0	0	0	0	0	0	0	0	0	0	0	0	0	0	0		0	58689	0	0	0	337790	0	0	0	2864500	0	1510600	0
YP_001226183.1	Synechococcus WH7803	1542.8	2	148.13	2	16	ASTPSINIGISEAQR	15		0	8.0433e-06	21204	A5GPM1	1539400	2577600	1125200	1229500	6001400	7377100	4076900	2702100	3882700	620120	498510	1932400	2762600	0	668090	2050200	1437600	1790500	686030	1060300	1023600	0		2124500	0	1862500	2789400	2616600	0	3429200	5256200	5298500	8771700	11524000	4650500	8178500
YP_001226183.1	Synechococcus WH7803	1254.69	2	144.12	26	36	LLADTYVLYGK	11		0	3.5049e-05	87606	A5GPM1	2395000	4101100	904010	1272600	9120600	5920000	6720800	2987000	10441000	361440	645970	1560600	0	0	0	0	2191700	0	0	0	0	0		5548500	1687800	1346900	2116500	5015900	11297000	5379300	3666900	3142500	76805000	41058000	51288000	537460000
YP_001226183.1	Synechococcus WH7803	987.499	2	205.12	17	25	NEIAEGLSR	9		0	8.2371e-11	101606	A5GPM1	0	2524600	1794500	915530	4410400	6396800	4513500	3954100	5988500	0	0	2172000	1732600	0	1529100	2531000	2487700	809080	899400	1256500	2576100	1713800		4402300	2101800	0	3118600	1998800	9793400	2425800	0	5822200	0	36009000	0	409670000
YP_001226183.1	Synechococcus WH7803	2520.26		243.21	96	119	EAEQKPAALDMVSELVAGHEAVAR	24	764	1	5.552e-77	34517	A5GPM1	1077400	948840	0	178010	1251000	0	0	0	0	0	0	0	0	0	0	0	0	0	0	0	0	0		4947900	1365700	0	616240	3918400	7361700	645030	0	0	70504000	50823000	32001000	626430000
YP_001226183.1	Synechococcus WH7803	1818.04		211.13	76	95	ALGVVAPHGGSTLAGLASIK	20		0	6.979e-34	13635	A5GPM1	0	1199600	0	209690	1457500	2234700	0	0	0	0	0	0	0	0	0	0	0	0	0	0	0	0		8916900	1547600	0	0	6038800	8090000	0	0	0	88278000	37341000	27248000	450760000
YP_001226183.1	Synechococcus WH7803	2512.29		105.39	2	25	ASTPSINIGISEAQRNEIAEGLSR	24		1	0.00020015	21213	A5GPM1	0	1704500	0	0	2669900	2535400	734710	0	1179100	0	0	850280	0	0	0	0	0	0	0	0	0	0		0	0	0	0	0	0	0	0	0	0	0	0	9891400
YP_001226183.1	Synechococcus WH7803	2258.14		284.91	123	143	SVFPLVEAASDEPTADLLTQR	21		0	1.0361e-44	121683	A5GPM1	3872500	8832400	2022800	1153800	12159000	7461200	5930400	18096000	8192600	457470	0	4993500	6079600	0	2964000	1186800	3489600	0	874330	775950	1232900	2375600		9454500	3743000	2142500	2296600	10923000	9093000	3349100	1482900	3384700	58893000	35443000	34883000	318080000
YP_001226181.1	Synechococcus WH7803	931.524	2	130.04	354	363	AGAGGLAFIR	10		0	0.00060374	7103	A5GPL9	0	435180	0	0	796800	0	0	0	0	0	0	0	0	0	0	0	0	0	0	0	0	0		3988400	644950	0	296350	1357200	6480100	0	1919900	0	32566000	0	18311000	0
YP_001226181.1	Synechococcus WH7803	1945.03	2	58.814	488	506	AQAYDLVLNGLELGGGSLR	19		0	0.083627	18626	A5GPL9	0	0	0	0	0	0	0	0	0	0	0	0	0	0	0	0	0	0	0	0	0	0		0	0	0	0	0	0	0	0	0	1518800	0	0	0
YP_001226181.1	Synechococcus WH7803	1113.58	2	125.71	78	87	ARPAESLNEK	10		1	0.0012801	19514	A5GPL9	351730	220120	122970	0	219400	377190	0	0	0	0	0	0	0	0	0	0	0	0	0	0	0	0		1833700	573220	610430	138370	538810	2298800	118460	123010	187450	3696800	6033100	10933000	0
YP_001226181.1	Synechococcus WH7803	938.493	2	173.59	507	514	IHDSALQR	8		0	0.00032409	69430	A5GPL9	0	0	0	0	181960	0	0	0	0	0	0	0	0	0	0	0	0	0	0	0	0	0		890160	261270	194660	0	0	838430	0	296870	0	6370700	3564700	4504000	0
YP_001226181.1	Synechococcus WH7803	1133.54	2	62.546	343	353	PGGDVFSEAQK	11		0	0.076288	105682	A5GPL9	0	0	0	539660	0	675110	763510	1124300	504700	0	0	0	0	0	1495500	3047300	1044300	0	3160600	0	0	1626600		0	0	0	0	0	0	0	0	0	0	0	0	0
YP_001226181.1	Synechococcus WH7803	1060.58	2	88.177	66	75	SETVLQISGK	10		0	0.0082106	114202	A5GPL9	0	377660	0	0	369650	698250	0	0	0	0	0	0	0	219340	0	0	0	0	0	0	0	0		0	204030	0	0	0	0	0	0	0	0	0	0	0
YP_001226181.1	Synechococcus WH7803	2032.05	2	152.11	392	412	TGAEPGTLLLFGAGDTATVNK	21		0	1.1748e-12	126406	A5GPL9	0	453290	0	139030	494570	472790	0	208700	0	0	0	0	0	0	0	0	0	0	0	0	0	0		2679300	428050	777150	0	0	0	0	924420	0	8300900	0	0	0
YP_001226181.1	Synechococcus WH7803	706.401	2	107.74	313	319	VFSGAVK	7		0	0.016673	137404	A5GPL9	0	0	0	0	446490	471400	235640	0	0	0	0	0	0	0	0	0	0	0	0	0	0	0		0	331510	540130	0	0	0	0	1112600	565750	5675800	5001700	4119100	0
YP_001226181.1	Synechococcus WH7803	1467.73	2	49.189	295	307	YGMELTNVSDIVK	13		0	0.086479	150749	A5GPL9	0	0	0	0	0	0	0	0	0	0	0	0	0	0	0	0	0	0	0	0	0	0		1473100	0	0	0	0	0	0	0	0	0	0	0	0
YP_001226181.1	Synechococcus WH7803	1079.5	2	98.629	286	294	YGTDRPDTR	9		1	0.014534	150882	A5GPL9	0	88150	0	0	204210	175840	0	0	0	0	0	0	0	0	0	0	0	0	0	0	0	0		0	163160	518240	435680	0	1434000	281260	1347400	640030	13714000	8929500	9985000	0
YP_001226181.1	Synechococcus WH7803	1166.66		106.36	267	276	GIDLPRPFPR	10		1	0.0044176	54884	A5GPL9	0	0	0	0	0	0	0	0	0	0	0	0	0	0	0	0	0	0	0	0	0	0		5262200	0	0	0	1229700	0	0	0	0	14464000	14288000	6903800	0
YP_001226181.1	Synechococcus WH7803	1941.11		165.66	88	107	LATGAVEVLASGITVLNSVK	20		0	9.8429e-15	81345	A5GPL9	0	529000	0	0	0	0	0	0	0	0	0	0	0	0	0	0	0	0	0	0	0	0		3601900	0	0	0	0	687460	0	0	0	0	1646300	3473800	0
YP_001226180.1	Synechococcus WH7803	1027.58	2	90.601	353	362	GQVQAATVVR	10		0	0.0074433	60315	A5GPL8	0	261420	0	0	330650	480090	319410	345840	0	31499	0	0	0	0	0	193290	0	0	0	208520	395330	0		0	0	363250	161720	0	0	186840	0	329150	5053400	0	0	0
YP_001226180.1	Synechococcus WH7803	1384.71	2	101.3	221	234	LVADGVTPCGLGAR	14		0	0.00082995	94248	A5GPL8	0	0	0	0	0	559010	479030	403540	290450	0	0	0	0	0	0	0	0	0	0	0	0	0		0	339440	0	0	0	0	0	0	0	0	16978000	4955600	0
YP_001226180.1	Synechococcus WH7803	1004.53	2	62.464	182	190	MLDLTGLSR	9		0	0.050264	98512	A5GPL8	0	0	0	0	0	0	0	0	0	0	0	463810	0	0	1154000	977950	0	0	620870	0	2184900	0		0	0	0	0	0	0	0	0	0	0	0	0	0
YP_001226180.1	Synechococcus WH7803	1442.77	3	108.98	45	57	VGLFDISHMGVLR	13		0	0.01458	138619	A5GPL8	0	0	0	0	0	0	0	0	0	0	0	0	0	0	0	0	0	0	0	0	0	0		0	0	0	0	0	0	0	0	0	0	0	0	0
YP_001226180.1	Synechococcus WH7803	2165.17	3	52.03	143	163	VTDEKGDGILLALQGPEALAR	21		1	0.0027416	145751	A5GPL8	0	0	0	0	0	0	0	0	0	0	0	0	0	0	0	0	0	0	0	0	0	0		1010400	0	0	0	0	0	0	0	0	0	0	0	0
YP_001226176.1	Synechococcus WH7803	980.429	2	87.582	177	183	SFFQHCR	7		0	0.039718	114324	A5GPL4	0	0	0	0	0	0	0	0	0	0	0	0	0	0	0	0	0	0	0	0	0	0		0	0	0	0	0	0	0	0	0	2489400	0	0	0
YP_001226176.1	Synechococcus WH7803	1170.64	2	99.815	84	96	VLVIGGGDGGTAR	13		0	0.0011984	142260	A5GPL4	0	0	0	0	0	0	0	0	815860	0	0	0	0	0	0	0	0	0	0	0	0	0		1503300	606200	0	0	950430	2185500	0	0	0	13606000	0	9024400	0
YP_001226176.1	Synechococcus WH7803	1644.83	3	34.302	269	283	WQAGAFEAIPASIER	15		0	0.081907	149028	A5GPL4	0	0	0	0	0	2186800	709410	0	847550	0	0	0	0	0	885580	0	3737800	1164800	1165700	0	1857500	1904900		0	0	0	0	0	0	0	0	0	0	0	0	0
YP_001226176.1	Synechococcus WH7803	909.503		126.28	204	211	AVHIDTVR	8		0	0.0014099	23844	A5GPL4	0	0	0	0	0	0	0	0	0	0	0	0	0	0	0	0	0	0	0	0	0	0		0	165290	351210	0	0	0	0	0	237120	17644000	3225700	0	0
YP_001226176.1	Synechococcus WH7803	2033.06		84.297	185	203	ILKPGGVFATQSESPEAFR	19		1	0.00053898	71488	A5GPL4	0	0	0	0	0	0	0	0	0	0	0	0	0	0	0	0	0	0	0	0	0	0		1540200	0	0	0	0	1614400	0	0	0	11828000	0	4546900	0
YP_001226176.1	Synechococcus WH7803	961.546		133.81	38	45	ITVIHSHR	8		0	0.0046191	74579	A5GPL4	0	0	0	0	0	0	0	0	0	0	0	0	0	0	0	0	0	0	0	0	0	0		474650	0	0	0	157600	0	0	0	0	1528900	0	1246000	0
YP_001226176.1	Synechococcus WH7803	1018.48		115.49	247	254	YRSPDPER	8		1	0.014726	152034	A5GPL4	0	0	0	0	0	0	0	0	0	0	0	0	0	0	0	0	0	0	0	0	0	0		266380	66099	143360	0	0	466440	0	81733	127720	5449100	2288200	2915700	0
YP_001226168.1	Synechococcus WH7803	1879.87	2	77.062	69	85	VYDVDADELAGLLFPED	17		0	0.0024551	148390	A5GPK6	0	0	0	0	0	0	0	0	0	0	375170	887320	0	0	0	453390	0	409810	0	459850	849780	0		0	0	0	0	0	0	0	0	998160	941680	0	0	0
YP_001226168.1	Synechococcus WH7803	1689.89		199.8	53	68	FLPGEVTSAIETSLAR	16		0	3.2281e-27	47054	A5GPK6	0	0	0	0	0	0	0	0	0	0	0	0	0	0	0	0	0	0	0	0	0	0		1024000	305670	0	0	0	0	0	0	0	2435200	0	0	0
YP_001226166.1	Synechococcus WH7803	1191.65	2	140.11	54	64	GVTAALEQYLK	11		0	4.6463e-05	62730	A5GPK4	0	0	0	0	0	0	0	0	0	0	0	0	0	0	0	0	0	0	0	0	0	0		0	0	0	0	0	0	0	0	0	2228000	0	0	0
YP_001226166.1	Synechococcus WH7803	1442.81	3	80.318	146	158	LVIFPAGPSHIHR	13		0	0.0086123	94707	A5GPK4	0	0	0	0	0	0	0	0	0	0	0	0	0	0	0	0	0	0	0	0	0	0		0	0	0	0	0	0	0	0	0	0	0	0	0
YP_001226163.1	Synechococcus WH7803	1796.9	2	68.262	811	829	AESVAVMAPAEADAAPVAK	19	763	0	0.0023695	4865	A5GPK1	0	0	0	0	0	0	0	0	0	0	0	0	0	0	0	0	0	0	0	0	0	0		0	0	302940	0	0	0	0	1068700	0	0	0	0	0
YP_001226163.1	Synechococcus WH7803	1407.82	2	143	773	786	AVAGLKPSQSVPVR	14		1	2.5718e-05	22789	A5GPK1	0	0	0	0	0	0	0	0	0	0	0	0	0	0	0	0	0	0	0	0	0	0		1295200	197900	0	0	968250	407450	0	409130	407280	8437200	2522200	4664800	0
YP_001226163.1	Synechococcus WH7803	1014.51	2	112.11	568	577	EVAGAGQDIR	10		0	0.0022683	41045	A5GPK1	0	432350	309640	0	0	0	0	302590	0	50010	169210	0	0	0	0	677600	574200	357320	267710	376870	1381600	436660		0	346630	0	0	0	0	0	1262600	213700	0	0	0	0
YP_001226163.1	Synechococcus WH7803	959.446	2	130.04	340	347	HSVPYSDR	8		0	0.0053309	65349	A5GPK1	0	0	0	0	0	0	0	0	0	0	0	0	0	0	0	0	0	0	0	0	0	0		0	69656	0	0	0	0	0	0	0	0	0	0	0
YP_001226163.1	Synechococcus WH7803	2656.32	2	86.944	413	436	IPAWFVISETGGNYTDTTPYVVAR	24		0	0.0002324	72797	A5GPK1	0	0	0	0	0	0	0	0	0	0	0	0	0	0	0	0	0	0	0	0	0	0		0	0	0	0	0	0	0	0	0	0	0	0	0
YP_001226163.1	Synechococcus WH7803	1264.63	2	181.53	583	594	KTDTSATVEASR	12		1	5.2641e-11	78540	A5GPK1	0	0	0	0	0	0	0	0	0	0	0	0	0	0	0	0	0	0	0	0	0	0		0	45398	174890	69963	0	220610	0	355490	139860	3410700	965060	1303900	0
YP_001226163.1	Synechococcus WH7803	1063.61	2	91.9	162	170	LHEQGLIVR	9		0	0.010925	85470	A5GPK1	0	0	0	0	0	0	0	0	0	0	0	0	0	0	0	0	0	0	0	0	0	0		0	0	0	0	0	0	0	0	0	0	0	0	0
YP_001226163.1	Synechococcus WH7803	902.435	2	75.043	437	444	NEAEALEK	8		0	0.057628	101456	A5GPK1	0	0	0	0	0	0	0	0	0	0	0	0	0	0	253680	0	0	0	0	0	0	0		0	0	0	0	0	0	0	794860	566860	3879700	0	0	0
YP_001226163.1	Synechococcus WH7803	1641.91	2	90.05	350	363	VPVEPLLSTQWFVK	14		0	0.079184	143959	A5GPK1	0	0	0	0	0	0	0	0	0	0	0	0	0	0	0	0	0	0	0	0	0	0		0	0	0	0	0	0	0	0	0	1531300	0	0	0
YP_001226163.1	Synechococcus WH7803	1144.54	2	59.908	649	659	YSSYGLGEAAK	11		0	0.09129	152211	A5GPK1	0	0	0	0	0	0	0	0	0	0	0	0	0	0	0	0	0	0	0	0	0	0		1409100	0	0	0	0	0	0	1491200	0	0	0	0	0
YP_001226163.1	Synechococcus WH7803	1827.03	3	130.47	348	363	GKVPVEPLLSTQWFVK	16		1	2.5146e-05	55968	A5GPK1	0	0	0	0	0	0	0	0	0	0	0	0	0	0	0	0	0	0	0	0	0	0		0	0	0	0	0	0	0	0	0	0	0	0	0
YP_001226163.1	Synechococcus WH7803	1770.98	3	64.842	238	253	YAHLVGQTLTLPFVGR	16		0	0.00040899	149738	A5GPK1	0	0	0	0	0	0	0	0	0	0	0	0	0	0	0	0	0	0	0	0	0	0		1261300	0	0	0	0	0	0	0	0	0	0	0	0
YP_001226147.1	Synechococcus WH7803	1043.54		136.27	12	20	VAEAEDVRR	9		1	0.0010759	134330	A5GPI5	72908	392440	372690	45668	495380	457610	0	177520	0	0	0	30840	0	0	270730	466530	60532	77574	0	0	43255	0		225440	224030	227890	314910	873200	1078400	560610	1126700	1169400	10049000	6321700	5110400	2388600
YP_001226145.1	Synechococcus WH7803	1158.61	2	62.464	25	35	LMLLGDGSPTR	11		0	0.035422	89437	A5GPI3	0	0	0	41665	518460	0	427640	0	0	98149	71217	372800	0	0	996690	663780	453360	175440	716780	484200	770080	384680		2795500	1128200	1566100	2283500	4646000	6362500	1888100	4113300	2782700	40230000	20602000	27670000	86979000
YP_001226145.1	Synechococcus WH7803	1091.65	3	70.552	39	48	LLTSHPVAVR	10		0	0.009675	89066	A5GPI3	0	0	0	0	0	0	0	0	0	0	0	0	0	0	0	0	0	0	0	0	0	0		0	0	0	0	0	0	0	0	0	1450700	0	0	0
YP_001226145.1	Synechococcus WH7803	1524.74	3	63.29	49	63	VSAMEADTALHGAPR	15		0	0.019951	144704	A5GPI3	0	0	0	0	0	0	0	0	0	0	0	0	0	0	0	0	0	0	0	0	0	0		0	0	0	0	0	0	0	0	0	0	0	0	0
YP_001226141.1	Synechococcus WH7803	1011.58	2	77.318	40	49	AVPVTPAVMK	10	761	0	0.01105	24445	A5GPH9	3950400	3029700	1574600	682090	2937300	3044100	1609100	1257200	715010	210710	113220	0	0	0	0	0	0	0	0	0	0	0		0	0	0	0	0	0	0	0	0	0	0	0	0
YP_001226141.1	Synechococcus WH7803	1378.62	2	132.88	19	31	DGDMVEVAPGYAR	13	762	0	3.9661e-05	27619	A5GPH9	0	2368300	2112400	579360	2790800	2393700	1657200	964870	337830	0	0	0	0	0	0	0	0	0	0	0	0	0		0	0	642590	0	0	2810100	0	0	0	0	0	5314500	0
YP_001226141.1	Synechococcus WH7803	1801.91	2	87.184	137	152	LHSEVTAEINLEVVSY	16		0	0.00079317	85709	A5GPH9	0	0	0	0	0	0	0	0	0	0	0	0	0	0	0	0	0	0	0	0	0	0		0	0	0	0	0	0	0	0	0	808600	1600100	1892200	0
YP_001226141.1	Synechococcus WH7803	833.44	2	114.6	67	73	QEALAFR	7		0	0.013366	107131	A5GPH9	0	0	0	139490	0	1138700	0	0	620360	0	0	0	0	0	0	358280	0	0	0	0	0	0		6118300	0	0	1019000	7436600	2319500	712750	5052900	4369800	14652000	7086800	11866000	0
YP_001226141.1	Synechococcus WH7803	994.545	2	152.11	128	136	TGNYKVSVK	9		1	0.00093716	126857	A5GPH9	0	0	0	0	0	0	0	0	0	0	0	0	0	0	0	0	0	0	0	0	0	0		0	0	0	0	0	0	0	0	0	0	0	0	0
YP_001226141.1	Synechococcus WH7803	1539.86	2	156.01	5	18	VQVVLNEDVLSLGR	14		0	5.8677e-08	144541	A5GPH9	2326600	2474900	0	680010	2828900	1552400	0	0	0	140390	0	0	0	0	0	0	0	0	0	0	0	0		0	0	0	0	0	0	0	0	0	0	0	0	0
YP_001226141.1	Synechococcus WH7803	2850.38	3	69.248	87	113	QTGDDDVLFGTVTNGDVAEVIEEATKK	27		1	3.2111e-05	108625	A5GPH9	0	0	0	0	910910	0	0	706780	0	0	0	0	0	0	0	0	0	0	0	0	0	0		1006900	0	0	0	0	0	837840	409180	0	0	0	4029200	0
YP_001226141.1	Synechococcus WH7803	2978.47	4	71.296	86	113	KQTGDDDVLFGTVTNGDVAEVIEEATKK	28		2	3.9639e-06	78408	A5GPH9	0	0	0	0	0	0	0	0	0	0	0	0	0	0	0	0	0	0	0	0	0	0		0	0	0	0	3020700	0	0	0	0	15387000	18489000	13591000	0
YP_001226141.1	Synechococcus WH7803	1064.56		135.77	119	127	DITVPDIHR	9		0	0.00077806	28772	A5GPH9	2408900	2016000	0	304070	1196600	1797500	392810	1944400	2240100	0	0	0	0	0	0	0	931980	88755	0	0	0	0		15573000	4529000	3532400	3954000	17502000	29283000	6484300	9329900	11190000	138000000	192890000	160750000	0
YP_001226141.1	Synechococcus WH7803	1344.75		162.64	62	73	QAALKQEALAFR	12		1	2.2741e-07	106154	A5GPH9	0	0	0	0	0	0	0	0	0	0	0	0	0	0	0	0	0	0	0	0	0	0		4003400	296800	0	0	3725900	0	0	0	0	22286000	1840400	6997900	0
YP_001226141.1	Synechococcus WH7803	845.461		206.51	74	81	TALDTIGR	8		0	5.7526e-08	124256	A5GPH9	6155100	5819100	4106100	2061400	13833000	13263000	5620700	7261100	9051000	0	0	1104600	1397900	0	0	0	556110	0	449280	0	1001300	0		17372000	4983800	7782200	6707200	23989000	35999000	12481000	26798000	29939000	223260000	221360000	204080000	0
YP_001226136.1	Synechococcus WH7803	1116.49	2	155.75	2	10	AFDFPDSYR	9		0	0.00032482	5325	A5GPH4	0	482640	0	71534	1226700	583370	795670	666230	1332500	131320	0	620780	0	0	0	703650	992360	0	0	0	565920	0		1099700	0	504230	651990	1954900	2344000	1375100	681460	0	11111000	9002700	5754500	12076000
YP_001226136.1	Synechococcus WH7803	2972.55	3	69.47	27	54	IGLSAYAVDQLGDIVFVDLPEVGAELNR	28		0	8.6348e-05	68973	A5GPH4	0	0	0	0	0	0	0	0	0	0	0	0	0	0	0	0	0	0	0	0	0	0		0	0	0	0	0	0	0	0	0	0	5613800	3980900	4992400
YP_001226136.1	Synechococcus WH7803	1851.82		166.45	11	26	YADSHEYAWQDAAAVR	16		0	7.2226e-13	149508	A5GPH4	0	0	0	0	220280	0	0	0	0	0	0	0	0	0	0	0	0	0	0	0	0	0		0	0	0	0	0	0	0	0	0	8732600	11215000	8446300	12760000
YP_001226135.1	Synechococcus WH7803	1725.02	2	138.89	181	196	FLVDAAVLPQTLAVLR	16		0	8.8262e-06	47267	A5GPH3	0	0	0	0	0	0	0	0	0	0	0	0	0	0	0	0	0	0	0	0	0	0		1845100	0	0	0	0	0	0	0	0	1994400	1228000	1952000	1327900
YP_001226135.1	Synechococcus WH7803	1959.88	2	116.19	632	649	VVAVACDDDGNVDVEDLR	18		0	7.0957e-05	146994	A5GPH3	0	0	0	0	0	0	0	0	0	0	0	0	0	0	0	0	0	0	0	0	0	0		1066200	0	0	0	0	0	0	476240	0	4232100	1917400	0	0
YP_001226135.1	Synechococcus WH7803	1190.65	3	41.164	24	34	HIGPDAQAVKR	11		1	0.082223	64648	A5GPH3	0	0	0	0	0	0	0	0	0	0	0	0	0	0	0	0	0	0	0	0	0	0		517040	0	0	0	0	0	0	0	0	0	0	0	0
YP_001226135.1	Synechococcus WH7803	1229.66	3	38.75	808	817	LDAHYPVLFR	10		0	0.058815	81622	A5GPH3	0	0	0	0	0	0	0	0	0	0	0	0	0	0	0	0	0	0	0	0	0	0		0	0	0	0	0	0	0	0	0	2783300	0	0	0
YP_001226130.1	Synechococcus WH7803	1159.58	2	177.7	157	166	DSSLQDLLNR	10		0	1.8231e-06	32238	A5GPG8	0	0	0	0	0	0	0	0	0	0	0	510380	0	0	0	0	0	0	0	0	0	0		0	0	308810	472200	0	1490200	639560	1690200	0	10422000	4314500	3736800	4271000
YP_001226130.1	Synechococcus WH7803	1378.77	2	211.63	133	145	TQLTHLGAQVVGR	13		0	7.5133e-23	131080	A5GPG8	0	0	0	0	0	0	0	0	0	0	0	0	0	0	0	0	0	0	0	0	0	0		0	0	0	0	0	0	0	0	0	13300000	6548000	0	0
YP_001226130.1	Synechococcus WH7803	2000.08		231.74	36	53	SADLLDLTTLDLPLFTPR	18		0	8.8591e-15	112401	A5GPG8	0	0	0	0	0	999750	0	0	0	0	601600	0	0	0	0	0	0	0	0	0	0	0		0	0	0	0	0	0	509650	2026600	3033200	4664500	6771600	8968300	3203900
YP_001226130.1	Synechococcus WH7803	1222.65		150.36	146	156	TLAGNQNRPPR	11		1	3.1891e-06	128517	A5GPG8	284280	109830	122560	0	115510	0	0	0	0	0	0	0	0	0	0	0	0	0	0	0	0	0		622550	121980	449880	349680	1151900	3071600	239550	620350	890450	39826000	13873000	30085000	33659000
YP_001226129.1	Synechococcus WH7803	864.449	2	103.29	403	409	FAFDPIR	7		0	0.018825	42881	A5GPG7	0	0	0	0	0	0	0	0	0	0	0	0	0	0	0	0	0	0	0	0	0	0		1007200	0	0	0	0	0	0	0	0	3672100	2038100	2077700	0
YP_001226129.1	Synechococcus WH7803	1088.6	2	131.62	516	525	FALNVLAEGR	10		0	0.00049941	43100	A5GPG7	0	0	0	0	0	0	0	0	0	0	0	0	0	0	0	0	0	0	0	0	0	0		0	0	0	0	0	0	0	0	0	0	2837600	2067800	0
YP_001226129.1	Synechococcus WH7803	886.476	2	94.262	251	257	LEELDIR	7		0	0.03068	82755	A5GPG7	0	0	0	0	0	0	0	0	0	0	0	0	0	0	0	0	0	0	0	0	0	0		0	0	0	0	0	0	0	0	0	5496800	0	0	0
YP_001226129.1	Synechococcus WH7803	1203.66	2	97.965	463	473	VVGSLCVLTTR	11		0	0.029399	147400	A5GPG7	0	0	0	0	0	0	0	0	0	0	0	0	0	0	0	0	0	0	0	0	0	0		0	0	0	0	0	0	0	0	0	4418300	0	1923500	0
YP_001226129.1	Synechococcus WH7803	1301.76		133.86	97	108	LVVVVGHVNPNR	12		0	5.1579e-05	96556	A5GPG7	0	0	0	0	0	0	0	0	0	0	0	0	0	0	0	0	0	0	0	0	0	0		0	0	0	0	0	0	0	0	0	3172900	0	0	0
YP_001226128.1	Synechococcus WH7803	1519.66	2	105.52	209	220	FYYECLMGPNAR	12	759	0	0.00045317	50422	A5GPG6	0	0	0	0	0	0	0	0	0	0	0	0	0	0	0	0	0	0	0	0	0	0		0	0	0	0	0	0	0	0	0	5152100	0	0	0
YP_001226128.1	Synechococcus WH7803	1240.68	2	164.66	296	306	AEAQVQLVDLR	11		0	1.2173e-06	4417	A5GPG6	0	0	0	0	0	0	0	0	0	0	0	0	0	0	0	0	0	0	0	0	0	0		0	0	0	0	0	0	0	0	0	0	0	0	0
YP_001226128.1	Synechococcus WH7803	873.544	2	114.67	490	496	FVLNILR	7		0	0.013332	49910	A5GPG6	0	0	0	0	0	0	0	0	0	0	0	0	0	0	0	0	0	0	0	0	0	0		1033100	0	0	0	0	0	0	0	0	6917700	3267000	3117100	3162100
YP_001226128.1	Synechococcus WH7803	1732.88	2	115.37	12	27	LSLQCQAIASDSTAIR	16		0	0.00021758	92678	A5GPG6	0	0	0	0	0	0	0	0	0	0	0	0	0	0	0	0	0	0	0	0	0	0		2453400	0	0	0	0	0	0	0	0	4855800	2422600	0	0
YP_001226128.1	Synechococcus WH7803	1093.62	2	120.31	285	295	LSQAIAHGIGK	11		0	0.0015259	92778	A5GPG6	0	0	0	0	0	0	0	0	0	0	0	0	0	0	0	0	0	0	0	0	0	0		1257500	321410	0	0	0	0	0	447000	0	0	5193800	5030500	0
YP_001226128.1	Synechococcus WH7803	931.527	2	71.715	221	228	SVLQAMKR	8		1	0.051071	122200	A5GPG6	0	0	0	0	0	0	0	0	0	0	0	0	0	0	0	0	0	0	0	0	0	0		388720	0	0	0	0	0	57122	0	0	5572400	2073200	2467400	0
YP_001226128.1	Synechococcus WH7803	774.439	2	106.29	380	386	TAFAPLR	7		0	0.017377	123971	A5GPG6	0	0	0	0	0	0	0	0	0	0	0	0	0	0	0	0	0	0	0	0	0	0		0	0	0	0	0	0	0	0	0	0	4175400	5621300	0
YP_001226128.1	Synechococcus WH7803	1055.56	2	115.7	58	67	TALIDTSHAK	10		0	0.0017669	124344	A5GPG6	0	0	0	0	119380	104290	0	0	0	0	0	0	0	0	0	0	0	0	0	0	0	0		1771700	366830	328320	166380	0	1135500	196440	0	2011000	18027000	8389100	0	0
YP_001226128.1	Synechococcus WH7803	817.506	2	112.27	118	124	VALQFLK	7		0	0.014491	134901	A5GPG6	0	0	0	0	0	0	0	0	0	0	0	0	0	0	0	0	0	0	0	0	0	0		1597800	415070	0	0	0	1108900	0	522730	0	35056000	12145000	10836000	5315300
YP_001226128.1	Synechococcus WH7803	2789.38	3	95.519	518	544	FAGVNVLENEAQGGPVLGDALAYLGCR	27		0	2.0258e-06	42958	A5GPG6	0	0	0	0	0	0	0	0	0	0	0	0	0	0	0	0	0	0	0	0	0	0		1297900	0	0	0	0	0	0	0	0	3339700	0	0	0
YP_001226128.1	Synechococcus WH7803	1921.97	3	37.477	433	451	LSGGLYVVTASQGEGESLR	19		0	0.06135	92554	A5GPG6	0	0	0	0	0	0	0	0	0	0	0	0	0	0	0	0	0	0	0	0	0	0		0	0	0	0	0	0	0	0	0	0	0	0	23877000
YP_001226128.1	Synechococcus WH7803	2078.08	3	109.67	433	452	LSGGLYVVTASQGEGESLRR	20		1	1.8564e-05	92556	A5GPG6	0	0	0	0	0	0	0	0	0	0	0	0	0	0	0	0	0	0	0	0	0	0		0	0	0	0	0	0	0	0	0	0	0	0	0
YP_001226128.1	Synechococcus WH7803	2226.06	3	34.65	265	284	SKGDSYAAVLYLSQYGFSDR	20		1	0.027109	116810	A5GPG6	0	0	0	0	0	0	0	0	0	0	0	0	0	0	0	0	0	0	0	0	0	0		0	0	0	0	0	0	0	0	0	0	0	0	0
YP_001226128.1	Synechococcus WH7803	1944.06		100.19	229	247	MDGLPAINTIAVGHGPLLR	19	760	0	9.7215e-05	97271	A5GPG6	0	0	0	0	0	0	0	0	0	0	0	0	0	0	0	0	0	0	0	0	0	0		2289600	0	0	0	0	0	0	0	0	3879900	0	2027600	0
YP_001226128.1	Synechococcus WH7803	930.488		95.815	2	11	AASTQAVAGR	10		0	0.0076453	2159	A5GPG6	0	0	0	0	0	0	0	0	0	0	0	0	0	0	0	0	0	0	0	0	0	0		3233700	0	0	738540	2510700	1848700	748300	2606300	3220200	45291000	17789000	0	0
YP_001226128.1	Synechococcus WH7803	1501.76		87.18	307	321	ATDAQELSALVGEAK	15		0	0.0011038	21472	A5GPG6	0	0	0	0	0	0	0	0	0	0	0	0	0	0	0	0	0	0	0	0	0	0		1681700	0	0	0	0	0	0	0	0	12691000	2549300	3213500	0
YP_001226128.1	Synechococcus WH7803	1838.84		108.25	138	155	SGDSLDLGANPESGVEHR	18		0	7.1617e-06	114772	A5GPG6	0	0	0	0	182130	0	0	0	0	0	0	0	0	0	0	0	0	0	0	0	0	0		2901100	0	0	0	0	0	0	852170	1327800	21566000	9454500	0	0
YP_001226126.1	Synechococcus WH7803	908.435	2	107.59	107	114	DAVQASYR	8		0	0.009563	26952	A5GPG4	0	129190	0	0	186640	112140	0	233910	216340	41464	0	64250	0	0	0	0	0	0	0	0	0	0		0	0	0	112640	0	0	0	423980	0	0	0	3625000	0
YP_001226126.1	Synechococcus WH7803	1015.55	2	69.812	115	124	DGVLEITAAK	10		0	0.04329	28449	A5GPG4	0	0	0	0	1485600	575910	0	0	0	0	0	0	0	0	0	0	0	0	0	0	0	0		0	0	0	0	0	1459600	0	0	0	0	4999100	0	0
YP_001226126.1	Synechococcus WH7803	790.409	2	85.306	100	106	FGQGLNR	7		0	0.04696	45820	A5GPG4	0	293270	0	0	0	288810	1082600	0	0	0	0	0	0	0	0	0	0	0	0	0	0	0		0	0	443170	0	0	0	0	0	0	0	0	0	0
YP_001226126.1	Synechococcus WH7803	1186.59	2	171.33	15	24	LDQQLSQAER	10		0	4.8019e-06	82308	A5GPG4	0	348660	0	154820	0	1035200	787440	0	0	61963	0	0	0	0	0	128430	0	0	0	0	0	0		681730	0	0	0	0	3120500	0	351530	0	0	6016600	6384300	0
YP_001226126.1	Synechococcus WH7803	869.497	2	120.62	41	48	LELPGVSR	8		0	0.0071073	82968	A5GPG4	0	491030	0	0	770930	1038600	835260	879950	553420	211310	0	412210	0	0	573140	0	0	0	0	0	0	0		0	0	0	0	0	0	0	0	647390	0	5264500	5748000	0
YP_001226126.1	Synechococcus WH7803	1943.89	2	81.703	68	85	RPASTNIADENANDETAR	18		1	0.019864	110806	A5GPG4	0	0	0	0	0	0	0	0	0	0	0	0	0	0	0	0	0	0	0	0	0	0		0	0	0	0	0	0	0	0	0	0	0	0	0
YP_001226126.1	Synechococcus WH7803	861.456	2	86.472	59	66	TLSVSAER	8		0	0.025278	129409	A5GPG4	0	312620	0	0	0	1135200	842110	612470	0	80538	0	47021	0	0	0	0	0	0	68467	0	0	0		0	0	0	0	0	0	0	0	0	0	0	0	0
YP_001226126.1	Synechococcus WH7803	1807.89	3	75.02	25	40	VPAAEIHETADHYTVR	16		0	0.010145	143482	A5GPG4	0	0	0	0	0	0	0	0	0	0	0	0	0	0	0	0	0	0	0	0	0	0		0	198140	0	0	0	1419900	0	0	0	0	4034500	12042000	0
YP_001226126.1	Synechococcus WH7803	2099.99		191.4	67	85	RRPASTNIADENANDETAR	19		2	2.5661e-24	111570	A5GPG4	0	0	0	0	0	0	0	0	0	0	0	0	0	0	0	0	0	0	0	0	0	0		1411200	0	0	0	1177300	521590	0	0	0	0	3261500	5234200	0
YP_001226118.1	Synechococcus WH7803	1509.86	2	56.087	109	123	TLPATPANIVLMAAK	15	758	0	0.025853	129231	A5GPF6	646020	491020	0	0	858000	534880	0	0	221980	0	0	0	0	0	0	439930	0	0	0	0	0	0		1167600	567120	0	416020	1144100	947250	483980	0	0	6335000	4002300	3846600	0
YP_001226118.1	Synechococcus WH7803	1234.6	2	185.81	176	186	SLNSLQTQCGK	11		0	7.0004e-10	118117	A5GPF6	0	293600	0	125970	298670	0	0	0	0	0	0	0	41786	0	0	0	0	0	0	0	0	0		927450	0	1088700	709310	724580	0	788630	1886100	2284100	11729000	0	4466200	0
YP_001226116.1	Synechococcus WH7803	1455.72	2	178.46	258	270	IEDSSLDNHSIVK	13		0	1.8377e-12	67598	A5GPF4	0	0	0	0	0	0	0	0	0	0	0	0	0	0	0	0	0	0	0	0	0	0		0	0	0	0	0	456700	0	0	0	0	0	0	21164000
YP_001226116.1	Synechococcus WH7803	989.514	2	155	1793	1801	ISQSLSEAR	9		0	0.00034553	73901	A5GPF4	0	957350	192010	418370	1901500	1471000	908790	628560	415350	0	0	0	0	0	0	0	0	0	0	0	0	0		0	156670	0	189410	0	0	0	0	0	0	0	0	0
YP_001226116.1	Synechococcus WH7803	1479.66	2	166.62	52	67	SGVCAISGGTDAGSNK	16		0	5.6754e-16	115640	A5GPF4	0	0	0	214190	618460	890070	178070	353880	383470	0	0	0	134270	0	0	0	0	0	0	0	0	887630		999730	209010	433650	333980	0	0	580660	1436500	2558000	6491700	3977900	4569400	0
YP_001226116.1	Synechococcus WH7803	3147.6	3	22.975	149	178	SSLPIGQSQFSVNSSLSETQLLTGTPSLNR	30		0	0.080001	120474	A5GPF4	0	0	0	0	1016000	791730	0	0	0	0	0	0	0	0	0	0	0	0	0	0	0	0		0	0	0	0	0	0	0	0	0	0	0	0	0
YP_001226116.1	Synechococcus WH7803	2296.07		133.98	52	73	SGVCAISGGTDAGSNKFHQFTR	22		1	1.7768e-06	115653	A5GPF4	0	0	0	0	0	0	0	0	0	0	0	0	0	0	0	0	0	0	0	0	0	0		0	0	0	0	0	0	0	0	0	0	0	0	24388000
YP_001226113.1	Synechococcus WH7803	1015.64	2	86.794	14	23	LLAGLAAFLK	10		0	0.0090777	87648	A5GPF1	0	0	0	0	0	0	0	0	0	0	0	0	0	0	0	0	0	0	0	0	0	0		0	0	0	0	0	0	0	0	0	1482700	561170	0	0
YP_001226113.1	Synechococcus WH7803	827.45	2	185.22	78	85	LPEGSLGR	8		0	4.2574e-05	90876	A5GPF1	0	476210	0	281080	446650	588410	454140	693670	1089000	115820	0	0	0	0	0	194820	0	0	0	0	0	0		764720	208640	610610	380870	1177600	1993100	338630	1274500	0	23121000	0	0	33330000
YP_001226113.1	Synechococcus WH7803	1755.87	3	80.371	196	209	KLEDGWDRPLADWR	14		2	0.0078073	77709	A5GPF1	0	453070	0	0	0	0	0	0	0	0	0	0	0	0	0	0	0	0	0	0	0	0		0	0	0	0	0	0	0	0	0	0	0	0	24382000
YP_001226113.1	Synechococcus WH7803	3496.75	3	30.352	86	117	VYADQLISQGITPDSLIDPSPVSNSQDFVVHR	32		0	0.044752	148320	A5GPF1	0	0	0	0	0	0	0	0	0	0	0	0	0	0	0	0	0	0	0	0	0	0		0	0	0	0	0	0	0	0	0	0	0	0	0
YP_001226113.1	Synechococcus WH7803	2178.14		109.1	59	77	SLVDEGWRPAPINLDQLQK	19		1	0.00015728	118306	A5GPF1	0	401320	0	0	0	0	0	0	0	0	0	0	0	0	0	0	0	0	0	0	0	0		0	0	0	0	0	0	0	0	0	20109000	3213300	3464100	3487000
YP_001226112.1	Synechococcus WH7803	1008.63	2	152.63	62	70	DLGLPLLIR	9		0	0.00041008	29421	A5GPF0	0	0	0	0	0	0	0	0	0	0	0	0	0	0	0	0	0	0	0	0	0	0		935370	0	0	0	0	444490	0	0	0	4142700	720020	1220200	0
YP_001226112.1	Synechococcus WH7803	1773.95	2	96.067	224	239	FGLSIPELLDTTEALR	16		0	0.010707	45689	A5GPF0	0	0	0	0	0	0	147740	0	0	0	0	0	0	0	0	0	0	0	0	0	0	0		854410	0	0	0	0	0	0	0	0	0	0	0	0
YP_001226112.1	Synechococcus WH7803	1046.58	2	69.825	413	421	LGYLSLPER	9		0	0.05747	85408	A5GPF0	0	162640	0	0	0	0	0	0	0	0	0	0	0	0	0	0	0	0	0	0	0	0		946500	0	0	0	0	542880	0	0	0	6199500	1347900	1661800	0
YP_001226112.1	Synechococcus WH7803	1048.59	2	109.01	160	168	YLETAILAR	9		0	0.0048159	151280	A5GPF0	0	0	0	0	0	0	0	0	0	0	0	0	0	0	0	0	0	0	0	0	0	0		0	0	0	0	0	0	0	0	0	2877300	0	1356800	0
YP_001226112.1	Synechococcus WH7803	1668.9	3	61.641	46	61	GGSIDLIELVEGLQAR	16		0	0.00061584	54415	A5GPF0	0	0	0	0	0	0	0	0	0	0	0	0	0	0	0	0	0	0	0	0	0	0		844600	0	0	0	0	0	0	0	0	0	0	0	0
YP_001226112.1	Synechococcus WH7803	1465.8	3	57.267	564	577	LAPGGGYLLDHVVR	14		0	0.016174	80668	A5GPF0	0	0	0	0	0	0	0	0	0	0	0	0	0	0	0	0	0	0	0	0	0	0		1268500	0	0	0	0	0	0	0	0	5833800	0	0	0
YP_001226111.1	Synechococcus WH7803	3392.72	3	62.663	56	87	ERPFFAGLVDFITSGPVVAMVWEGDGVIASAR	32	757	1	4.1696e-05	40033	A5GPE9	0	0	0	0	0	0	0	0	0	0	0	0	0	0	0	0	0	0	0	0	0	0		0	0	0	0	0	0	0	0	0	1170100	5853600	0	0
YP_001226111.1	Synechococcus WH7803	2574.45	3	124.82	89	113	LIGATKPLEAEPGTIRGDLAINIGR	25		2	0.00011034	86163	A5GPE9	0	0	0	0	0	0	0	0	0	0	0	0	0	0	0	0	0	0	0	0	0	0		0	0	0	0	0	0	0	0	0	0	0	0	19135000
YP_001226111.1	Synechococcus WH7803	1309.64		221.68	45	55	ELAEQHYGVHK	11		0	4.1167e-21	37902	A5GPE9	5406900	0	2548800	0	278750	0	0	0	0	0	0	0	0	0	1668800	0	3193900	0	614910	560370	0	0		6768900	8808300	0	1170100	24486000	43625000	2086000	1267700	1771300	229640000	192410000	198480000	600690000
YP_001226111.1	Synechococcus WH7803	927.514		155	105	113	GDLAINIGR	9		0	0.00041453	51963	A5GPE9	7764000	10109000	2250400	1663000	9653000	11292000	8655000	5140900	9904800	1156800	1483800	3355100	5920600	0	4548100	0	7005900	716080	2610300	1720600	3817000	4690500		37994000	7041000	8518500	12935000	33073000	52591000	17317000	18936000	17805000	344320000	263360000	302260000	974330000
YP_001226111.1	Synechococcus WH7803	926.555		197.6	18	26	GLIGEILGR	9		0	1.6024e-10	57020	A5GPE9	664190	1407700	343430	251880	1681300	1625300	1245300	4048100	2279600	198770	0	1361700	0	0	0	427790	2084300	0	1224900	454610	1235200	1857100		25591000	2918800	0	798020	37684000	30542000	1603400	3195900	6656200	250140000	146180000	155190000	362830000
YP_001226111.1	Synechococcus WH7803	1358.77		117.7	18	29	GLIGEILGRFER	12		1	0.00057429	57059	A5GPE9	0	0	0	0	0	0	0	0	0	0	0	0	0	0	0	0	0	0	0	0	0	0		0	0	0	0	0	0	0	0	0	0	0	0	56162000
YP_001226111.1	Synechococcus WH7803	1793.04		265.77	88	104	KLIGATKPLEAEPGTIR	17		2	1.1238e-77	77767	A5GPE9	3666700	820850	1424400	0	904440	3500900	738780	360450	820960	0	0	0	2292400	0	0	0	0	0	0	0	0	0		49638000	8066400	0	301140	42280000	27933000	0	0	3821000	322880000	213410000	259530000	2367900000
YP_001226111.1	Synechococcus WH7803	1664.95		223.36	89	104	LIGATKPLEAEPGTIR	16		1	9.0731e-37	86144	A5GPE9	3669500	2096300	1995000	0	2888800	4549900	1585900	2241900	2389900	187150	0	1038200	0	0	1275900	1122900	2840400	466470	0	0	988860	953360		20788000	3795100	2428800	2372200	22861000	32797000	3698200	3952900	5809300	191900000	121780000	140160000	805900000
YP_001226111.1	Synechococcus WH7803	1343.76		188.91	6	17	TFIAIKPDGVQR	12		1	4.3661e-12	126185	A5GPE9	4470400	345490	1650400	0	4505200	7643100	0	4496800	3140300	0	986650	1517200	9088200	0	3539900	1448100	4849700	1283200	1870800	1031400	0	2238400		44572000	9874900	2841000	4466700	57832000	40233000	9590500	9553100	26344000	595600000	328530000	406800000	2649800000
YP_001226108.1	Synechococcus WH7803	1067.47	2	104.45	243	250	ACEYEIQR	8		0	0.010156	2633	A5GPE6	0	175220	0	99237	367910	0	294040	0	0	0	0	56775	0	0	0	0	0	0	0	243840	439470	0		1126200	625390	0	0	0	1750500	333710	0	0	2875800	4353500	7526500	0
YP_001226108.1	Synechococcus WH7803	1037.58	2	65.465	310	319	AELPELPAAK	10		0	0.07088	4721	A5GPE6	0	343430	0	0	295790	0	0	0	0	0	0	0	0	0	0	0	0	0	0	0	0	0		0	0	0	0	954210	3227900	0	0	0	0	0	13371000	0
YP_001226108.1	Synechococcus WH7803	1293.63	2	109.44	182	192	EAAEYASEIRR	11		1	0.0012268	34370	A5GPE6	0	0	0	0	0	222500	0	0	0	0	0	0	0	0	0	0	0	0	0	0	0	0		0	150480	224010	95138	0	1548300	0	0	0	0	1483400	5235900	0
YP_001226108.1	Synechococcus WH7803	1494.79	2	111.5	408	421	EILPELLENGGSPK	14		0	0.00052291	37177	A5GPE6	738490	0	0	61516	530160	0	0	0	302920	0	0	0	0	0	0	0	0	0	0	0	0	0		478030	0	0	0	0	0	496670	0	0	0	0	0	0
YP_001226108.1	Synechococcus WH7803	1947.98	2	101.61	359	376	LAANWITGDIAAYVNSNR	18		0	0.00026029	79329	A5GPE6	0	0	0	0	0	0	0	0	0	0	0	0	0	0	0	0	0	0	0	0	0	0		0	0	0	0	0	0	0	0	0	0	0	0	0
YP_001226108.1	Synechococcus WH7803	1013.62	2	68.383	483	491	LANQILSKK	9		1	0.067549	80635	A5GPE6	0	0	0	0	0	0	0	0	0	0	0	0	0	0	0	0	0	0	0	0	0	0		0	0	0	0	0	0	0	0	0	0	0	0	0
YP_001226108.1	Synechococcus WH7803	1058.55	2	94.409	219	228	RGPEAPFGTK	10		1	0.0062376	109860	A5GPE6	0	0	0	0	0	0	0	0	0	0	0	0	0	0	0	0	0	0	0	0	0	0		1334100	292370	0	0	0	0	0	0	0	3934900	5645900	13807000	0
YP_001226108.1	Synechococcus WH7803	1471.69	2	145.46	323	335	YADTLGLSQYDAR	13		0	1.8111e-10	149518	A5GPE6	0	702740	0	158250	1015200	1148300	0	0	324180	0	0	0	0	0	0	0	0	0	0	0	0	0		0	0	931450	0	1845600	5786500	0	0	0	9442200	4293500	9527100	0
YP_001226108.1	Synechococcus WH7803	1431.71	3	49.298	151	163	LAGSTHSLVDYNR	13		0	0.046548	80013	A5GPE6	0	662950	0	0	367380	0	0	0	0	0	0	477830	0	0	0	0	501380	457610	436510	0	1094400	546950		0	0	0	0	0	0	287790	0	0	0	0	0	0
YP_001226108.1	Synechococcus WH7803	2688.39	3	77.1	377	400	LSYANLPFRPEQLAEMVQLIDGGK	24		1	5.3676e-05	93182	A5GPE6	0	0	0	0	0	0	0	0	0	0	0	0	0	0	0	0	0	0	0	0	0	0		0	0	0	0	0	0	0	0	0	0	1409800	0	3816700
YP_001226108.1	Synechococcus WH7803	2438.2	3	50.945	336	358	VLTDEKPMADYFEAVVVAGADAK	23		1	0.0066111	142207	A5GPE6	0	0	0	0	0	0	0	0	0	0	264750	0	0	0	0	0	0	0	0	0	0	0		0	0	0	0	0	0	0	0	0	0	0	1527200	0
YP_001226108.1	Synechococcus WH7803	1537.88		149.49	164	178	AGVALAEIVSKPDLR	15		1	1.5727e-06	8726	A5GPE6	0	0	0	0	0	0	0	0	0	0	0	0	0	0	0	0	0	0	0	0	0	0		1952500	348340	0	0	845270	2467500	0	0	0	5963800	6306100	12866000	0
YP_001226102.1	Synechococcus WH7803	2065.89	2	121.56	257	275	YAFDGGSYDSAEMVGQLEK	19	756	0	2.2246e-06	149646	A5GPE0	812610	2259400	0	370980	1783400	1979500	816970	1562500	1187400	0	0	284820	0	0	0	0	0	0	0	0	0	0		0	303230	727730	382780	0	2366100	0	0	0	5505700	4017000	4448700	0
YP_001226102.1	Synechococcus WH7803	1214.68	2	89.698	125	136	AAANGLGLPLYR	12		0	0.0037378	263	A5GPE0	0	1167600	0	164730	1069600	882060	0	560080	672120	0	0	0	0	0	0	0	0	0	0	0	0	0		1034400	0	0	0	0	1989500	0	0	0	6595700	4263100	4979900	0
YP_001226102.1	Synechococcus WH7803	1754.88	2	48.14	22	39	GNPTVEAEVLLEGGASGR	18		0	0.11311	58953	A5GPE0	0	1260100	0	480750	0	0	0	0	0	0	0	0	0	0	0	0	0	0	0	0	0	0		0	0	0	0	0	0	0	0	0	0	0	0	0
YP_001226102.1	Synechococcus WH7803	1363.72	2	169.99	67	78	GVIQAVNHIEER	12		0	1.0406e-08	62318	A5GPE0	0	0	0	0	0	0	0	0	0	0	0	0	0	0	0	0	0	0	0	0	0	0		3367300	0	0	0	0	0	0	0	0	9896300	0	6022300	0
YP_001226102.1	Synechococcus WH7803	1686.92	2	160.56	323	338	LQQGIDSSTANSILIK	16		0	7.619e-09	91560	A5GPE0	1620300	2320700	0	0	2080600	2620600	0	1480600	894250	0	0	0	0	0	0	0	0	0	0	0	0	0		1750300	0	0	0	0	1689700	0	626110	0	0	6701300	13139000	0
YP_001226102.1	Synechococcus WH7803	1289.68	2	94.309	185	195	MGTEVFHTLKK	11		1	0.0038875	97758	A5GPE0	0	0	0	0	0	0	0	0	0	0	0	0	0	0	0	0	0	0	0	0	0	0		0	0	0	0	0	0	0	0	0	0	0	0	0
YP_001226102.1	Synechococcus WH7803	1764.84	2	209.67	368	384	SGETEDTTIADLSVATR	17		0	1.5972e-09	115001	A5GPE0	2309200	2555100	1061300	1116800	2589000	3485200	1923600	1598700	947690	0	0	0	0	0	0	0	0	0	0	0	560780	0		2202000	485310	0	0	1475400	0	0	0	0	0	4380200	0	0
YP_001226102.1	Synechococcus WH7803	1547.82	2	152.69	308	321	VQLVGDDLFVTNTK	14		0	7.8496e-08	144310	A5GPE0	0	1803100	0	490620	2112100	1226800	838850	750800	794340	99396	0	0	0	0	0	0	0	0	0	0	0	0		1465200	0	471150	0	0	2371800	0	0	0	4285200	5350900	0	0
YP_001226102.1	Synechococcus WH7803	3074.48	3	58.137	201	231	GMSTAVGDEGGFAPDLGNVEAGEILVEAIEK	31	753	0	5.6967e-05	58534	A5GPE0	0	0	0	495350	2367700	0	579680	0	1226700	0	0	0	0	0	0	0	0	0	0	0	0	0		2422400	0	0	0	511170	1559600	475470	0	0	2951500	6343100	0	0
YP_001226102.1	Synechococcus WH7803	2928.42	3	87.091	79	107	IAPALCGLSALDQAAVDAAMLELDGSDNK	29	754	0	4.5476e-08	66231	A5GPE0	0	0	0	0	0	0	0	0	0	0	0	0	0	0	0	0	0	0	0	0	0	0		0	0	0	0	0	0	0	0	0	4983800	4814000	8041300	0
YP_001226102.1	Synechococcus WH7803	2641.3	3	90.712	232	256	AGYKPGEQISLALDVASTEFFADGR	25		1	1.0023e-05	8946	A5GPE0	0	0	0	0	0	0	0	0	0	0	0	0	0	0	0	0	0	0	0	0	0	0		0	0	0	0	0	0	0	0	0	0	0	0	0
YP_001226102.1	Synechococcus WH7803	1706.89		116.54	1	15	MFDSLDLVIDTIVAR	15	755	0	0.00025021	97537	A5GPE0	0	352990	0	0	0	221350	0	0	0	0	0	0	0	0	0	0	0	0	0	0	0	0		0	0	0	0	0	0	0	0	0	0	827340	1717500	0
YP_001226102.1	Synechococcus WH7803	1801.91		158.86	40	57	AIVPSGASTGAHEAHELR	18		0	7.7569e-17	12152	A5GPE0	0	0	0	0	0	0	0	0	0	0	0	0	0	0	0	0	0	0	0	0	0	0		3391100	590410	0	0	0	2315300	0	0	0	6743100	11640000	19595000	0
YP_001226102.1	Synechococcus WH7803	2015.99		276.12	408	427	IEDELGSQAVYAGAVGQGPR	20		0	1.2864e-49	67585	A5GPE0	2601200	4933300	1394900	877930	3380300	7144500	1938600	3505700	2071300	128860	0	0	0	0	0	0	0	0	0	0	0	0		3208200	966750	1208400	0	0	3698700	0	434060	0	7428000	11332000	16267000	0
YP_001226102.1	Synechococcus WH7803	2674.28		107.5	276	298	LVEQFPIVSIEDGLAEDDWEGWK	23		0	0.00017928	94628	A5GPE0	0	0	0	0	0	0	0	0	0	0	0	0	0	0	0	0	0	0	0	0	0	0		0	0	0	0	0	0	0	0	0	1535700	0	1946300	0
YP_001226102.1	Synechococcus WH7803	1105.55		218.73	358	367	SGYTSVISHR	10		0	4.7103e-20	115855	A5GPE0	0	1798400	0	0	578920	0	0	0	0	0	0	0	0	0	0	0	0	0	0	0	0	0		3413800	79491	0	0	0	0	0	0	0	7633200	12060000	16130000	0
YP_001226102.1	Synechococcus WH7803	1998.07		290.1	339	357	VNQIGSLTETLQAIDLAGR	19		0	1.6798e-100	143217	A5GPE0	1872800	3026500	297910	415790	1705300	1196100	438000	2102600	353980	0	0	0	0	0	0	0	0	0	0	0	0	0		2859700	412210	0	0	717670	1887600	0	0	0	4396300	9803700	12589000	0
YP_001226102.1	Synechococcus WH7803	1703.92		198.48	308	322	VQLVGDDLFVTNTKR	15		1	4.6857e-20	144317	A5GPE0	2125900	1660600	798500	0	1443700	2035900	0	0	0	0	0	0	0	0	0	0	0	0	0	0	0	0		1708200	0	0	0	0	2589600	0	0	0	2129700	2422700	15139000	0
YP_001226101.1	Synechococcus WH7803	977.504	2	180.87	70	77	RKDYPSGR	8		2	0.00022803	110195	A5GPD9	0	0	0	0	0	0	0	0	0	0	0	0	0	0	0	0	0	0	0	0	0	0		0	0	0	0	0	0	65235	0	0	2537300	725260	2244600	141130
YP_001226101.1	Synechococcus WH7803	1370.7	2	61.593	55	66	SLAFYTNVLGMR	12		0	0.032275	116928	A5GPD9	0	0	0	0	0	0	0	0	0	0	0	0	0	0	0	0	0	0	0	0	0	0		0	0	0	0	0	0	0	0	0	8448200	3970400	2738500	4592100
YP_001226101.1	Synechococcus WH7803	1011.55	2	72.23	135	143	VVREPGPMK	9		1	0.059274	147643	A5GPD9	0	0	0	0	0	0	0	0	0	0	0	0	0	0	0	0	0	0	0	0	0	0		0	0	81593	0	0	0	52198	279980	0	5547200	0	0	0
YP_001226101.1	Synechococcus WH7803	900.467	3	86.086	42	48	MLHTMLR	7		0	0.0085993	98632	A5GPD9	0	0	0	0	0	0	0	0	0	0	0	0	0	0	0	0	0	0	0	0	0	0		0	0	0	0	0	0	0	0	0	0	0	0	0
YP_001226098.1	Synechococcus WH7803	875.523	2	174.64	200	207	ALLSIFGR	8		0	0.00028883	14206	A5GPD6	0	0	0	0	284200	0	171430	858000	365200	0	0	521050	0	0	0	0	0	0	0	0	0	0		3549000	353860	0	0	3592300	4608700	0	0	0	8742800	19910000	30991000	0
YP_001226098.1	Synechococcus WH7803	915.514	2	140.09	61	69	AVTLGVSNR	9		0	0.00091107	24761	A5GPD6	0	0	0	0	0	0	0	0	0	0	0	0	0	0	0	0	204860	0	0	0	0	0		3403500	1442800	0	0	5487500	8355200	0	0	0	0	47733000	42715000	0
YP_001226098.1	Synechococcus WH7803	1463.69	2	147.58	183	195	DFQGEVIEVSGER	13		0	8.2098e-06	27316	A5GPD6	0	0	0	0	0	0	0	0	0	94273	0	0	0	0	0	0	0	0	0	445300	0	0		1040800	500300	0	1192100	1904400	3736800	389980	0	0	3018400	14583000	15094000	0
YP_001226098.1	Synechococcus WH7803	1491.75	2	150.09	208	220	ETPVELEFSQVSK	13		0	1.6115e-07	40619	A5GPD6	0	0	0	0	0	498610	2066000	1506900	1513600	0	0	0	0	0	0	1148800	0	0	0	0	0	759730		0	0	0	0	0	0	0	0	0	0	23267000	23978000	0
YP_001226098.1	Synechococcus WH7803	1409.64	2	160.36	105	116	MVLDEDTMMAVR	12		0	2.6024e-07	100307	A5GPD6	0	124710	0	107300	1303200	858070	971680	703450	603820	144790	0	513700	202000	0	841290	659550	0	188230	351830	198740	0	0		697400	0	601400	660460	0	1194700	520500	514210	775170	3449300	9132100	11080000	0
YP_001226098.1	Synechococcus WH7803	1517.75	2	94.538	117	130	STPNVINFVGAEDR	14		0	0.0014481	121446	A5GPD6	0	0	0	0	0	0	392910	0	0	0	0	582510	0	0	726810	0	0	0	0	0	0	0		0	0	0	0	0	0	399700	0	1045600	6331200	6945500	12164000	0
YP_001226098.1	Synechococcus WH7803	1801.95	2	98.592	166	182	VDLTEGDQILVTAGPFK	17		0	0.00050862	136261	A5GPD6	0	0	0	0	0	0	0	0	0	0	0	0	0	0	0	0	0	0	0	0	0	0		1229400	0	0	0	0	0	0	0	0	0	3869700	6434800	0
YP_001226098.1	Synechococcus WH7803	1048.61	2	124.37	96	104	VFPGYVLVR	9		0	0.002683	137393	A5GPD6	0	0	0	0	376140	0	229230	374010	417060	0	0	325160	0	0	0	0	0	0	0	0	0	0		4250900	1040300	562740	472690	7305400	16155000	417500	0	0	24448000	46316000	64794000	0
YP_001226098.1	Synechococcus WH7803	1426.66	2	122.96	40	51	WYAVQVASSCEK	12		0	0.00026868	149434	A5GPD6	0	0	0	0	0	0	277980	346040	0	0	0	0	0	0	0	0	0	0	0	0	0	0		1003400	505010	0	380350	0	1143600	138450	0	295540	1908700	3641500	5870200	0
YP_001226098.1	Synechococcus WH7803	3511.63	3	93.207	2	34	SDLDLSQSDSSEVLDLPAPNDGEEGTLEVPEVR	33		0	2.6235e-11	113509	A5GPD6	0	0	0	106900	471100	0	0	0	299720	0	0	0	0	0	0	0	0	0	0	0	0	0		0	0	494660	0	0	0	0	0	0	0	0	2787700	0
YP_001226098.1	Synechococcus WH7803	1159.69	4	66.962	138	147	GHIKPRPLSR	10		2	0.017253	54644	A5GPD6	0	0	0	0	0	0	0	0	0	0	0	0	0	0	0	0	0	0	0	0	0	0		0	0	0	0	0	0	0	0	0	0	0	0	0
YP_001226098.1	Synechococcus WH7803	1450.83		218.6	70	82	ILEIEIPETPAVK	13		0	2.1818e-29	70939	A5GPD6	0	0	0	0	1565200	1807700	1586200	1192500	1643500	220860	214080	1549500	0	0	0	881000	0	0	0	0	0	0		6293200	2624500	1740700	1719500	7099500	14178000	2242600	2601500	1981800	27908000	48177000	55071000	0
YP_001226098.1	Synechococcus WH7803	1673.85		156.52	117	131	STPNVINFVGAEDRR	15		1	7.9545e-09	121456	A5GPD6	0	0	0	0	0	0	0	0	0	0	0	0	0	0	0	0	0	0	0	0	0	0		0	0	724120	0	5163200	5626600	293930	0	598560	15305000	45956000	51678000	82968000
YP_001226097.1	Synechococcus WH7803	1676.88	2	135.8	50	64	AGFVIPVEISVFEDR	15		0	2.4445e-05	7686	A5GPD5	0	0	0	0	0	0	315470	700450	0	0	0	0	0	0	0	0	0	0	0	0	0	0		3579800	464720	0	452570	4844600	5120200	488630	825530	0	5083700	12832000	11936000	0
YP_001226097.1	Synechococcus WH7803	842.454	2	153.15	65	71	SFTFITK	7		0	0.0038607	114562	A5GPD5	0	0	0	0	1456600	0	0	0	0	122170	0	0	0	0	0	0	0	0	0	0	0	0		5272500	334590	751480	1257900	4986100	5080700	809240	1680500	688030	25965000	22078000	24317000	0
YP_001226097.1	Synechococcus WH7803	1025.61	2	114.86	72	81	TPPASVLITK	10		0	0.0018842	130821	A5GPD5	874900	0	599830	0	1374200	2198700	1652500	1634000	0	0	0	0	0	0	0	0	0	0	0	0	0	0		5045400	753580	2323500	1894600	6702300	8761600	1191200	2967900	1752600	26284000	30471000	47340000	0
YP_001226097.1	Synechococcus WH7803	1834.89		131.06	111	126	TKLPDLNCTSIESAMR	16	752	1	5.7188e-05	128287	A5GPD5	0	0	0	0	438550	0	356500	0	0	0	0	0	0	0	0	0	0	0	0	0	0	0		0	316740	0	0	3040100	2321700	0	0	728490	0	5482800	9248200	0
YP_001226097.1	Synechococcus WH7803	802.466		120.62	95	102	GSVGSIKR	8		1	0.0071073	61144	A5GPD5	0	0	0	0	0	0	0	0	0	0	0	0	0	0	0	68887	0	0	0	0	0	0		0	0	630420	301420	0	1573300	277440	320570	539780	6726600	16824000	22211000	0
YP_001226096.1	Synechococcus WH7803	1406.7	2	145.46	177	189	ASFSEGNLLDNLK	13		0	1.4989e-05	20350	A5GPD4	0	1356700	0	359050	1231300	1703700	2090500	1082300	0	0	200790	0	0	0	0	0	0	0	0	0	0	0		2051400	0	467490	0	2842600	0	0	0	0	0	0	8067000	0
YP_001226096.1	Synechococcus WH7803	1032.55	2	95.741	19	27	AYEPLEAIK	9		0	0.0090675	25389	A5GPD4	0	1559700	0	316140	2056600	2257600	2806800	1418700	0	200190	0	0	0	0	0	0	0	0	0	0	0	0		0	627080	478880	270270	0	7474700	465180	0	0	3543400	5001400	11667000	0
YP_001226096.1	Synechococcus WH7803	1270.72	2	112.36	8	18	LASLVNKIEER	11		1	0.001382	81162	A5GPD4	0	0	0	0	0	0	0	0	0	0	0	0	0	0	0	0	0	0	0	0	0	0		0	0	0	0	0	0	0	0	0	0	0	0	0
YP_001226096.1	Synechococcus WH7803	974.503	2	121.99	190	197	TLQETIDR	8		0	0.0068493	129315	A5GPD4	0	1042800	649150	419060	1459800	1829700	1892600	1253000	423220	132980	234390	489430	0	0	0	0	0	0	0	0	0	0		0	671600	759610	0	1037500	2603300	0	0	0	0	0	9464900	0
YP_001226096.1	Synechococcus WH7803	1173.54	3	67.726	37	46	FDETVEAHAR	10		0	0.015817	43962	A5GPD4	0	591930	236210	0	388510	528170	0	332560	0	0	0	0	0	0	0	0	0	0	0	0	0	0		0	0	0	0	0	2327600	0	0	0	0	1905600	8993000	0
YP_001226096.1	Synechococcus WH7803	1620.84		107.09	141	156	AGTVTTDLAAAINEFK	16		0	0.00035085	8719	A5GPD4	0	0	0	0	1356600	0	0	2148500	0	0	0	0	0	0	0	0	0	0	0	0	0	0		1921700	0	0	0	858590	4000100	0	0	0	3735100	3177500	8880900	0
YP_001226096.1	Synechococcus WH7803	780.461		127.66	167	173	TGIVHVR	7		0	0.011418	126746	A5GPD4	0	0	0	0	135260	0	0	0	0	0	0	0	0	0	0	0	0	0	0	0	0	0		0	309260	0	0	0	1947600	0	0	0	2570700	5710800	10975000	0
YP_001226096.1	Synechococcus WH7803	1436.77		152.64	60	73	TTVALPHGTGQTVR	14		0	7.8821e-08	132418	A5GPD4	0	431050	0	0	102300	1185900	408520	817980	0	0	0	0	0	0	0	0	0	0	0	0	0	0		0	0	389200	0	0	1482300	0	0	0	3143500	0	13297000	0
YP_001226095.1	Synechococcus WH7803	790.434	2	104.94	96	102	AVQAFQK	7		0	0.018025	24460	A5GPD3	0	546890	0	236490	949200	0	0	0	0	69655	0	0	53597	0	0	0	219000	0	0	0	0	0		0	392650	967120	440250	667010	3409500	0	268020	304950	1341400	4766400	9214900	0
YP_001226095.1	Synechococcus WH7803	944.518	2	101.6	118	125	LLSQDEIK	8		0	0.011502	88924	A5GPD3	0	944020	779860	411310	1578800	2253500	2055000	1333700	1110000	0	276630	0	136170	0	0	0	0	0	0	0	0	0		0	356370	0	642780	0	4285400	0	551020	763130	4298300	0	11108000	8462000
YP_001226095.1	Synechococcus WH7803	1380.77	2	185.96	151	164	VAVGINEVPSGLAR	14		0	7.8801e-17	135558	A5GPD3	1132700	2294700	0	692920	2630600	4107600	3511500	2301700	1272000	405370	521450	1539900	1153200	0	1150100	828760	928200	0	1515600	1131900	1437200	925900		1105400	798640	666750	602700	2299600	5757600	441970	493870	670880	3970000	7275700	13216000	0
YP_001226094.1	Synechococcus WH7803	801.423	2	134.06	119	126	AIEEVGGK	8		0	0.0045731	10418	A5GPD2	0	0	0	0	0	0	0	0	130770	165760	444390	318080	159560	225810	4572200	3918200	2470900	1707700	1496000	0	0	111420		0	0	247090	773590	0	687160	3285200	861790	5105000	0	11279000	0	0
YP_001226094.1	Synechococcus WH7803	1030.53	2	104.42	84	94	EATGLGLGDAK	11		0	0.001684	35291	A5GPD2	4152400	5315900	2507100	1297800	7749600	8922900	8582600	6185400	6192100	769360	1769800	6282100	1517800	0	6383000	0	3903700	2283000	2884900	2231000	2650100	2157400		2085600	1482200	0	1631100	4390800	8490000	4378200	4814900	5286300	71267000	30804000	41890000	0
YP_001226094.1	Synechococcus WH7803	1046.55	2	186.3	5	13	TDEILESLK	9		0	2.0583e-07	125298	A5GPD2	1321000	1458100	0	641000	1574100	2204000	2160800	1796100	0	205080	378610	1458200	0	0	1856300	0	1323200	0	645980	561960	1555500	1514000		0	0	0	0	0	0	0	0	0	0	4281000	6895600	0
YP_001226094.1	Synechococcus WH7803	1301.74	2	153.97	14	25	TLSLLEASELVK	12		0	5.4727e-07	129330	A5GPD2	0	1869000	403470	645050	1893400	2500100	2127800	1837100	1345500	327700	1346400	3348800	2563600	0	1816700	1068800	1018600	426630	572540	0	844950	0		0	0	0	487850	1584800	2743300	0	0	0	9392000	6433000	6271300	0
YP_001226094.1	Synechococcus WH7803	1402.73		254.07	106	118	EGVSKDEAEALKK	13		2	1.6044e-48	36596	A5GPD2	2020800	1427000	870620	241040	1421600	1568600	787750	729780	347550	0	112700	473570	78266	0	1955800	1419400	1242000	539700	974680	427710	701250	787650		2350000	1030100	776250	677150	4664100	10701000	1067800	343390	780980	63796000	42341000	52663000	0
YP_001226093.1	Synechococcus WH7803	821.428	2	97.602	163	169	DKDAFVK	7		1	0.03763	28827	A5GPD1	0	0	0	0	0	0	0	0	0	0	0	0	0	0	0	0	0	0	0	0	0	0		0	0	227420	0	0	0	0	0	0	2515800	681970	1595900	0
YP_001226093.1	Synechococcus WH7803	1245.68	2	136.99	58	69	FAILAQAVGNSR	12		0	0.00019506	43055	A5GPD1	0	0	0	0	0	0	0	0	0	0	0	0	0	0	0	0	0	0	0	0	0	0		0	0	0	0	0	1472500	0	0	0	3929900	0	0	0
YP_001226093.1	Synechococcus WH7803	954.611	2	128.86	72	79	LLVLEQIK	8		0	0.0055531	89133	A5GPD1	0	0	0	0	0	0	0	0	0	0	0	0	0	0	0	0	0	0	0	0	0	0		1104500	0	0	0	0	0	0	0	0	0	0	0	10704000
YP_001226093.1	Synechococcus WH7803	968.581	2	104.11	242	249	LQVIPFRP	8		1	0.010219	91668	A5GPD1	0	0	0	0	0	0	0	0	0	0	0	0	0	0	0	0	0	0	0	0	0	0		0	263180	0	0	1394900	0	0	0	0	0	0	3757400	17518000
YP_001226093.1	Synechococcus WH7803	1641.85	2	59.116	215	231	SFSASLPSAPGLPQAGR	17		0	0.029397	114532	A5GPD1	0	0	0	0	0	0	0	0	0	0	0	0	0	0	0	0	0	0	0	0	0	0		0	0	0	419780	0	0	0	0	0	0	0	2035300	4475800
YP_001226092.1	Synechococcus WH7803	1557.82	2	101.39	159	173	AVPTQPADPAPEPLR	15		0	0.00065685	24414	A5GPD0	0	0	0	0	0	0	0	0	0	0	0	0	0	0	0	0	0	0	0	0	0	0		0	0	0	0	0	0	0	545440	0	0	3374800	2306900	0
YP_001226092.1	Synechococcus WH7803	1143.65	2	83.647	122	131	LPDVPLTYVK	10		0	0.0058977	90864	A5GPD0	0	0	0	0	0	0	148970	0	0	0	0	0	0	0	0	0	0	0	0	0	0	0		0	0	0	0	0	594350	0	0	0	4881600	4540200	3532700	0
YP_001226091.1	Synechococcus WH7803	1582.78	2	140.78	244	258	IAPDLEDDAIDGLAR	15		0	1.5946e-05	66233	A5GPC9	0	0	0	0	0	0	0	0	0	0	0	0	0	0	0	0	0	0	0	0	0	0		0	0	0	0	0	0	0	0	0	0	1870900	0	0
YP_001226091.1	Synechococcus WH7803	1484.75	2	86.911	291	305	TLAEEAGGLSGDPLR	15		0	0.0014213	128496	A5GPC9	0	0	0	0	0	0	0	0	0	0	0	0	0	0	0	0	0	0	0	0	0	0		0	0	0	295540	0	1295200	453260	0	0	0	0	0	0
YP_001226087.1	Synechococcus WH7803	1339.78	2	101.39	261	274	ALNGVLLASGLQGK	14		0	0.00082096	14990	A5GPC5	0	0	0	0	0	0	0	0	0	0	0	0	0	0	0	0	0	0	0	0	0	0		0	0	0	0	0	0	0	0	0	3844100	1961000	0	0
YP_001226087.1	Synechococcus WH7803	859.459	2	58.981	215	222	DALMALAR	8		0	0.075856	26733	A5GPC5	0	0	0	0	0	0	0	0	0	0	0	0	0	0	0	0	0	0	0	0	0	0		0	0	0	0	0	0	0	0	0	5822700	0	0	0
YP_001226087.1	Synechococcus WH7803	946.508	2	76.478	367	375	GLVVTTDSR	9		0	0.035751	57755	A5GPC5	0	0	0	0	246240	0	0	0	0	0	0	0	79407	0	0	0	0	0	0	0	0	375430		0	249070	272130	271790	736230	0	772410	1425400	2199500	0	3726700	6290600	17764000
YP_001226087.1	Synechococcus WH7803	942.477	2	116.25	501	509	IGPDGVTER	9		0	0.003871	69131	A5GPC5	0	0	0	0	0	0	0	0	0	0	0	0	0	0	0	0	0	0	0	0	0	0		0	0	286100	0	1533200	1553400	2068000	1307100	3038500	19285000	10292000	11875000	12304000
YP_001226087.1	Synechococcus WH7803	1082.58	2	169.06	79	88	LQTQGQPGVR	10		0	5.863e-06	91640	A5GPC5	0	0	0	0	227500	0	0	0	0	0	0	0	0	0	0	0	0	0	0	0	0	0		0	339870	369020	577720	899830	2824000	3804200	2062300	3930800	24549000	10482000	13622000	25007000
YP_001226087.1	Synechococcus WH7803	1117.6	2	129.88	600	610	TNEALVSVGTK	11		0	0.00015599	130088	A5GPC5	0	0	0	0	0	0	0	0	0	0	0	0	0	0	0	0	0	176450	0	0	0	154650		0	0	0	0	0	0	0	0	2333800	0	0	0	6050100
YP_001226087.1	Synechococcus WH7803	2356.14	3	102.69	746	767	IIDDTQGGSYGYGYRPSLPAAR	22		1	3.965e-06	69624	A5GPC5	0	0	0	0	0	0	0	0	0	0	0	0	0	0	0	0	0	0	0	0	0	0		0	0	0	0	0	1923800	0	0	950510	5825400	7532900	8114100	0
YP_001226087.1	Synechococcus WH7803	2176.2	3	45.885	376	396	LSTVTLVGDSQLVAIAEGYLK	21		0	0.018467	93081	A5GPC5	0	0	0	0	0	0	0	0	0	0	0	0	0	0	0	0	0	0	0	0	0	0		486120	0	0	0	725780	0	0	0	0	1528100	1660400	1687700	0
YP_001226087.1	Synechococcus WH7803	2260.23	3	58.457	48	69	RGPSGVEVVVEGVGAQPVLQQR	22		1	0.0096422	109872	A5GPC5	0	0	0	0	0	0	0	0	0	0	0	0	0	0	0	0	0	0	0	0	0	0		0	0	0	0	0	0	0	0	0	0	0	0	8563100
YP_001226087.1	Synechococcus WH7803	968.556	3	77.741	168	175	YAPPLRPR	8		1	0.014455	149938	A5GPC5	0	0	0	0	0	0	0	0	0	0	0	0	0	0	0	0	0	0	0	0	0	0		0	0	0	0	909220	1339500	0	0	425410	0	5174600	8160500	13204000
YP_001226087.1	Synechococcus WH7803	2331.18		123.02	566	588	ILASPTLIIQEGSESTQGSDASK	23		0	3.0215e-08	70698	A5GPC5	0	0	0	0	0	0	0	330050	0	0	0	0	0	0	0	0	0	0	0	0	0	0		0	0	0	0	0	0	0	0	2744200	0	0	0	6965200
YP_001226083.1	Synechococcus WH7803	1288.63	2	188.91	28	39	LQQALNADDSSK	12		0	3.0353e-12	91527	A5GPC1	1779100	776110	573370	372850	1305500	1730200	0	591150	0	84138	164990	177890	112660	0	575480	862230	677640	0	0	0	0	0		1626000	628410	1212500	1205200	2507200	5640400	4126500	0	7610100	23178000	17210000	23905000	15535000
YP_001226083.1	Synechococcus WH7803	1193.6	2	103.26	82	92	QTVEFAVSGTR	11		0	0.0017905	108669	A5GPC1	0	0	0	0	0	0	0	0	0	0	0	0	0	0	0	0	0	0	0	0	0	0		2496600	0	0	0	0	0	0	0	0	0	0	0	0
YP_001226083.1	Synechococcus WH7803	1145.6	2	179.81	227	236	RVQVVDESSK	10		1	5.8493e-12	112137	A5GPC1	0	0	441600	130620	928500	874650	356410	0	0	0	0	0	0	0	0	0	0	0	0	0	0	0		1097200	171480	270890	0	1162300	1782200	0	0	0	0	5480600	11717000	17123000
YP_001226083.1	Synechococcus WH7803	1626.86	2	224.66	183	198	SPDIQLEPLGGGGLFK	16		0	4.6149e-37	119205	A5GPC1	905190	1194500	0	246490	1267100	2244900	430130	1285900	383970	55136	0	765420	0	0	797460	0	490540	0	0	0	0	0		0	0	0	319280	2858300	3366200	3319600	322860	1453900	9967400	11374000	0	6097300
YP_001226083.1	Synechococcus WH7803	989.503	2	162.25	228	236	VQVVDESSK	9		0	0.00014727	144526	A5GPC1	0	0	0	152510	609570	0	332630	0	370930	82038	130730	172310	122920	0	0	650340	0	420420	0	0	665000	0		0	0	646440	627530	0	3318300	2554200	1573100	3580800	14978000	12807000	13832000	0
YP_001226083.1	Synechococcus WH7803	1445.74	2	70.488	151	163	YDVDVVVDQPLGK	13		0	0.01788	150211	A5GPC1	0	1116000	0	288400	1290900	1583600	647350	0	0	0	0	540910	0	0	494840	0	606100	0	0	0	0	0		0	0	0	0	0	0	0	0	0	0	0	0	0
YP_001226083.1	Synechococcus WH7803	2930.57	3	77.211	199	226	SVQAPFQPGSQVWAALLVHPDGIVTVSK	28		0	2.1425e-06	122732	A5GPC1	0	0	0	0	367910	0	0	0	0	0	0	0	0	0	0	0	0	0	0	0	0	0		1772600	0	0	0	2178100	1258100	0	0	0	5112500	0	5396900	0
YP_001226083.1	Synechococcus WH7803	3086.67	4	85.595	199	227	SVQAPFQPGSQVWAALLVHPDGIVTVSKR	29		1	7.5988e-08	122733	A5GPC1	0	0	0	0	0	0	0	0	0	0	0	0	0	0	0	0	0	0	0	0	0	0		0	0	0	0	0	0	0	0	0	0	0	0	0
YP_001226083.1	Synechococcus WH7803	1963.15		162.49	164	182	ALLAGGLISVTPQQVLQQK	19		0	6.4698e-08	13995	A5GPC1	0	2862700	0	248250	2055900	1739900	767930	2961600	354340	85477	0	849430	0	0	0	421880	556470	0	0	0	0	462630		2786500	594200	0	335520	5140200	7136200	3031300	484320	0	26703000	27451000	20166000	18428000
YP_001226083.1	Synechococcus WH7803	1181.58		150.36	60	68	FTERFPETR	9		1	0.00067915	49386	A5GPC1	0	342260	0	0	555540	0	0	0	0	0	0	0	0	0	0	0	0	0	0	0	0	0		0	0	0	0	0	789960	316110	0	0	5298600	3037000	3677800	9098200
YP_001226079.1	Synechococcus WH7803	1481.7	2	154.84	162	173	ISNESFMQNVWK	12	748	0	2.3447e-07	73882	A5GPB7	0	588910	0	0	1220000	1169600	1212700	868560	0	57160	585610	921080	0	0	2156400	0	3146200	2300700	0	2441300	7125600	4401000		2505600	536400	0	0	1719400	720470	0	1219700	3358400	25868000	5955800	14652000	105760000
YP_001226079.1	Synechococcus WH7803	2320	2	209.22	606	624	NYNLYDEMPETAPYTSQER	19	749	0	2.2856e-33	105451	A5GPB7	0	0	0	0	0	0	0	809600	536500	0	89305	511020	0	0	0	0	844550	0	0	1396900	2765700	1661900		0	0	0	461310	0	0	687890	746120	928790	8383300	0	0	46692000
YP_001226079.1	Synechococcus WH7803	1297.6	2	85.161	625	635	AYTSPIWYNPS	11		0	0.0081701	25704	A5GPB7	0	375740	0	0	1143400	0	1714400	0	1750500	0	1121800	2363800	0	0	689760	0	2277700	2075400	1806600	1456600	4590400	3275100		1327100	0	0	0	1257700	0	0	0	2786200	7030300	0	0	12485000
YP_001226079.1	Synechococcus WH7803	1017.48	2	130.56	576	584	DPAFDPTQK	9		0	0.000205	31020	A5GPB7	0	0	0	0	0	0	0	0	0	0	0	452310	238490	0	0	0	0	0	0	0	2255700	0		0	0	480310	0	0	0	0	0	0	12259000	7249900	0	26522000
YP_001226079.1	Synechococcus WH7803	1109.61	2	139.68	145	153	EAFYLLVQK	9		0	0.00092875	34661	A5GPB7	0	576580	0	204840	1840000	938200	1525100	671570	2304800	341610	898500	2713100	3623600	0	4255300	1236200	7982100	2459600	6905700	3267100	6828000	8898600		6803100	2223700	753390	1253600	3848600	9778400	1642700	1404700	0	43521000	27974000	31503000	108650000
YP_001226079.1	Synechococcus WH7803	952.461	2	148.99	440	448	EVFGTSGTR	9		0	0.00052732	41439	A5GPB7	537480	548210	0	394360	1383600	1943700	2338200	1654100	3068700	190260	679550	783120	415090	225070	3991600	2502400	4873800	4219500	0	3676400	11003000	9205400		6254500	2967300	3330400	1393400	5462800	10031000	2904800	4220700	8422300	51045000	37713000	36611000	338070000
YP_001226079.1	Synechococcus WH7803	1259.68	2	130.66	287	297	FEPLVEVTQAK	11		0	0.00013981	44910	A5GPB7	0	0	0	0	0	1780500	0	0	2438400	209870	532070	0	0	0	1999500	0	4121600	792670	3166400	3230900	6528100	6188200		4286900	2592800	1380800	1218500	0	9850800	2242200	0	0	44489000	20022000	18803000	0
YP_001226079.1	Synechococcus WH7803	2203.08	2	98.942	188	207	FTALIGYEWTSQPGGGNLHR	20		0	0.00015476	49289	A5GPB7	0	0	0	0	0	0	0	0	0	0	0	0	0	0	0	0	0	0	0	0	0	0		1754400	0	0	0	0	0	0	0	0	0	0	0	8172100
YP_001226079.1	Synechococcus WH7803	1691.75	2	277.15	33	49	GAASAVIEDSQCASGNR	17		0	1.2373e-93	50479	A5GPB7	0	317610	0	132200	1006000	1289200	2010700	0	2643100	120480	425530	1292000	1411800	0	1390700	0	1471400	1684200	1133400	1483200	3970800	4502100		3626700	1033600	1206400	889540	2175000	5569800	1175300	1851800	3286000	23299000	12267000	15846000	38576000
YP_001226079.1	Synechococcus WH7803	1106.52	2	96.665	83	93	GETVTSNSGQK	11		0	0.0033205	52919	A5GPB7	0	0	0	0	0	0	0	0	0	0	0	0	0	0	0	0	0	0	0	0	0	0		0	0	0	0	0	0	0	0	0	0	0	451180	51508
YP_001226079.1	Synechococcus WH7803	1569.85	2	199.68	346	359	GLQLEQQLGVNPFK	14		0	2.3775e-22	57429	A5GPB7	0	1046100	0	375480	2019400	1338400	977520	0	1978900	162920	1484300	2359200	3294500	0	5983400	1312800	9245800	2614600	3843400	5015800	9684700	9824600		9003200	2645300	1113500	626280	3714500	9244200	1938400	1393600	4861900	45212000	19032000	20790000	156810000
YP_001226079.1	Synechococcus WH7803	2721.19	2	87.932	516	539	GWLDADGETQEQVFDVSWSDPGQR	24		0	0.00015643	63209	A5GPB7	0	0	0	0	0	0	0	0	0	0	0	0	0	0	0	0	0	0	0	0	398930	0		0	0	0	0	0	0	0	0	0	1420700	0	0	10738000
YP_001226079.1	Synechococcus WH7803	949.487	2	202.71	72	79	LGLEEAYR	8		0	9.0911e-08	84937	A5GPB7	1188400	725940	627860	324410	1959300	0	3593100	2409900	5179300	478670	578730	3137000	5357500	0	7020000	2779100	12103000	5213600	6597400	7158300	18487000	18220000		10517000	3641100	2078700	2048500	12325000	12909000	4718000	4417900	4200700	107940000	59338000	60751000	465000000
YP_001226079.1	Synechococcus WH7803	1081.54	2	239.13	384	393	SPALEPSPER	10		0	7.5984e-28	119141	A5GPB7	0	664930	0	468460	1761300	3208900	3507600	2309000	4233400	338350	1299400	1711900	877710	0	4341700	4004900	6237000	6982700	4890800	5487100	14819000	13345000		7589700	3272900	5666800	2392400	8414300	13873000	0	8096500	10708000	91052000	39211000	0	453890000
YP_001226079.1	Synechococcus WH7803	1076.51	2	113.71	430	438	TALWDAMNR	9		0	0.0042031	124387	A5GPB7	0	0	0	0	0	0	0	0	0	0	0	0	0	0	0	0	538510	0	0	0	0	794190		0	0	0	0	0	0	0	0	0	3947000	4046800	0	69636000
YP_001226079.1	Synechococcus WH7803	1206.55	2	243.03	272	282	TGEPIDADYAR	11		0	2.6334e-29	126567	A5GPB7	0	974890	512270	410790	2738000	2685000	3365100	2113500	3270600	304320	1273200	3439600	3513000	0	5695200	5365600	8778900	6364800	9533800	7694800	21124000	15393000		7773300	5629500	5752700	3657600	10121000	17322000	6220900	9121100	12167000	84459000	54575000	52855000	335560000
YP_001226079.1	Synechococcus WH7803	1672.88	2	180.66	591	604	VLEIPTPTWLAYDR	14		0	2.8185e-13	141433	A5GPB7	0	0	0	0	368900	0	0	429170	384020	0	0	0	0	0	0	0	0	509100	0	0	0	0		1587200	0	0	0	1837600	0	0	0	1232900	14361000	0	0	52656000
YP_001226079.1	Synechococcus WH7803	1129.57	2	205.12	547	557	VPSVGSSVNER	11		0	4.0712e-09	143883	A5GPB7	0	323350	0	141000	0	643390	1139400	559530	1236100	106300	356810	241600	241160	0	1196400	1499500	1915500	1204300	1756200	1481100	4225300	3611300		0	1241000	1678600	2306200	4964300	6959100	1786000	3438200	4585400	28481000	17404000	18315000	106680000
YP_001226079.1	Synechococcus WH7803	1478.66	2	182.46	453	465	VYGGYDYTGDELK	13		0	3.0221e-16	148412	A5GPB7	1136100	492150	0	369630	1921500	2203300	3150800	2203900	4732700	408200	1712600	2683900	0	0	5885100	3091200	11871000	5902500	7127900	6784300	17045000	13249000		9397700	4873200	4028300	5642700	6619000	11548000	5307700	6626800	0	57486000	40920000	55684000	251420000
YP_001226079.1	Synechococcus WH7803	980.456	2	172.03	174	181	YNTEVAER	8		0	0.00037661	151861	A5GPB7	893400	760570	519620	612920	1820900	2566700	2783700	1406700	3543800	265210	1285800	999460	1003100	369670	4269300	3622000	7753200	6538000	5297200	4823400	13516000	12632000		7129900	4364600	5461800	3432100	7902100	14419000	3697700	6012900	16051000	93821000	53749000	72842000	529950000
YP_001226079.1	Synechococcus WH7803	2569.31	3	136.77	404	429	DPSLDLTALQLGASGLAGVWASGNTR	26		0	4.154e-16	31309	A5GPB7	0	0	0	0	0	0	0	0	0	0	0	696200	0	0	0	0	0	0	0	0	0	0		963520	425150	0	0	0	0	0	0	0	3289800	1851900	1721800	6339400
YP_001226079.1	Synechococcus WH7803	2871.47	3	63.277	401	429	SSKDPSLDLTALQLGASGLAGVWASGNTR	29		1	4.2876e-05	120428	A5GPB7	0	0	0	0	0	0	0	0	0	0	0	0	0	0	0	0	925350	1223100	0	674840	1961700	1730700		0	0	0	0	1712600	0	0	0	2549300	0	5443400	6104200	83061000
YP_001226079.1	Synechococcus WH7803	1106.47		171.73	238	245	FMNFYEEK	8	745	0	0.00082643	47364	A5GPB7	0	346940	0	126580	1008600	0	0	786800	1184700	0	479260	1130000	0	0	5416000	0	4188000	1659800	2674200	0	6148100	6732200		1927300	0	0	486080	0	3589800	1756600	862500	729460	12629000	11626000	6193400	238260000
YP_001226079.1	Synechococcus WH7803	1346.69		142.36	128	139	SSLGQQLNEMLK	12	750	0	9.6257e-06	120445	A5GPB7	0	0	0	0	735120	1734600	1877100	847600	1986600	0	692870	1613200	571640	0	3416600	0	5653300	2018200	3375900	5170100	13632000	8947300		6077000	0	0	0	870540	0	0	0	9262800	11901000	6357200	0	56179000
YP_001226079.1	Synechococcus WH7803	2023.07		145.69	250	268	VLAIPHNGNLSSGTMFLPR	19	751	0	1.1004e-09	140860	A5GPB7	0	0	0	0	0	0	0	0	0	0	0	0	0	0	0	0	0	0	0	0	0	0		1499600	0	0	0	0	1436900	0	0	0	16473000	7736000	5915900	195680000
YP_001226079.1	Synechococcus WH7803	1500.75		182.37	543	557	ADGKVPSVGSSVNER	15		1	2.5331e-46	3369	A5GPB7	0	1073000	498540	346930	1756700	2328000	1809000	1754400	3482000	0	604350	690880	332400	0	3438500	2423000	4061400	3222700	2573600	3389300	9696400	6995800		8727000	2635600	3314500	1482600	9473000	10313000	4537300	4164900	14710000	77347000	45721000	44701000	786400000
YP_001226079.1	Synechococcus WH7803	2606.27		205.26	216	237	ALVDQILPFSNFDSENVEDLWR	22		0	1.2635e-62	15721	A5GPB7	0	0	0	0	278750	844580	0	219940	2708700	0	697890	1397800	0	0	228220	0	1662100	4072500	1103100	849570	3808700	2716100		5132600	490980	0	0	4307000	2296900	0	0	3323300	20423000	7396000	14437000	130780000
YP_001226079.1	Synechococcus WH7803	2242.1		231.13	50	71	AYFGDTHLHTALSPDAGLAGTK	22		0	5.5553e-62	25420	A5GPB7	0	0	0	0	0	0	0	0	0	0	0	0	0	0	1164300	0	1783400	0	895150	1186300	2031700	1547200		12461000	3289300	0	0	5946500	0	0	0	2131400	32995000	16923000	38742000	407530000
YP_001226079.1	Synechococcus WH7803	2985.44		87.196	558	584	EATYTNTIGAPTLTGYWKDPAFDPTQK	27		1	1.8157e-06	35327	A5GPB7	0	717040	0	0	1449000	760390	858880	284880	1290500	0	732700	1872000	0	0	1179700	0	2978200	1355600	1298600	804660	6331100	4147300		6645700	3546300	0	0	4021600	7880500	0	0	3638000	4646700	2431200	0	252590000
YP_001226079.1	Synechococcus WH7803	1452.72		277.15	80	93	FAKGETVTSNSGQK	14		1	1.292e-75	43067	A5GPB7	0	0	0	0	265290	184940	198890	246870	0	0	78261	76710	0	0	0	0	114800	111360	119070	0	469170	275050		570950	0	0	0	0	681660	0	0	0	5476500	0	0	162570000
YP_001226079.1	Synechococcus WH7803	2591.19		209.22	360	383	FGLIGSTDSHSSLPSTAEDNWWGK	24		0	1.4936e-39	45620	A5GPB7	0	0	0	0	0	0	0	0	0	0	0	0	0	0	0	0	0	0	0	0	0	0		2876900	576650	0	0	0	2362700	0	0	0	26817000	10054000	6187400	318950000
YP_001226079.1	Synechococcus WH7803	2861.39		132.39	182	207	FNDPGKFTALIGYEWTSQPGGGNLHR	26		1	5.6418e-12	47441	A5GPB7	0	0	0	0	0	0	0	0	0	0	0	0	0	0	0	0	0	0	0	0	0	0		898040	0	0	0	0	0	0	0	0	0	0	0	207450000
YP_001226079.1	Synechococcus WH7803	2410.23		129.01	477	500	GVPMGGDLMAASEGQIPSLLIQAR	24		0	7.7957e-07	62589	A5GPB7	0	0	0	227910	727020	1078000	621300	713610	593230	140870	0	1478500	0	0	0	1375800	1019600	0	1742100	5176400	3964500	3801100		4007100	988590	0	804730	1730900	0	990130	0	0	14013000	8792200	14478000	71453000
YP_001226079.1	Synechococcus WH7803	1552.84		177.04	285	297	HRFEPLVEVTQAK	13		1	3.8468e-12	65284	A5GPB7	0	0	0	0	0	0	0	0	0	0	0	0	0	0	0	0	0	0	0	0	0	0		4928200	0	0	0	0	0	0	0	0	0	0	0	114700000
YP_001226079.1	Synechococcus WH7803	1099.53		192.64	501	510	KDPDGANLDR	10		1	2.2809e-09	76589	A5GPB7	0	393080	143930	213320	884200	1135500	906390	628780	1424000	0	319720	550370	250090	96252	2468300	1844700	4103900	2147000	2307500	2970100	9808400	8097700		4990300	4072100	4106600	2129400	7610100	15078000	4464500	4366400	10665000	134500000	63867000	71198000	651500000
YP_001226079.1	Synechococcus WH7803	1666.9		184.98	501	515	KDPDGANLDRIQVVK	15		2	1.1612e-17	76628	A5GPB7	0	0	0	0	0	0	0	0	0	0	0	0	0	0	0	0	0	0	0	0	0	0		0	0	0	0	0	0	0	0	0	0	0	0	85525000
YP_001226079.1	Synechococcus WH7803	1080.56		200.56	439	448	KEVFGTSGTR	10		1	1.0908e-13	76806	A5GPB7	0	0	0	0	184810	0	230390	205880	257370	0	0	0	0	0	0	0	0	0	0	0	1287800	972030		1996000	853720	507060	272800	1703400	2344800	471030	457830	886830	12677000	11034000	11085000	145470000
YP_001226079.1	Synechococcus WH7803	1725.95		139.64	345	359	RGLQLEQQLGVNPFK	15		1	5.2454e-08	109847	A5GPB7	0	0	0	0	0	0	0	0	0	0	0	0	0	0	0	0	0	0	0	0	0	0		852990	0	0	0	0	0	0	0	0	0	0	0	58784000
YP_001226079.1	Synechococcus WH7803	3215.68		153.31	98	127	RPLDFLVVADHAENLGLAQGLADSDPELLK	30		1	2.3099e-27	111319	A5GPB7	0	0	0	0	0	0	0	0	0	0	0	0	0	0	0	0	0	0	0	0	482830	0		9954100	0	0	0	0	0	0	0	0	9104900	11411000	8212000	84507000
YP_001226079.1	Synechococcus WH7803	1204.6		126.31	430	439	TALWDAMNRK	10		1	0.0002226	124401	A5GPB7	0	0	0	0	0	0	0	0	0	0	0	0	0	0	0	0	0	0	0	0	0	0		1136400	525640	0	0	768300	5666500	130560	0	0	30079000	20740000	14554000	529140000
YP_001226079.1	Synechococcus WH7803	1800.98		167.84	591	605	VLEIPTPTWLAYDRK	15		1	1.5933e-12	141445	A5GPB7	0	0	0	0	239210	0	0	0	668060	0	448100	0	0	0	872240	0	1285700	910300	0	0	1163700	1050900		4354200	420570	0	0	2867000	5626400	225170	0	0	43885000	20269000	17376000	278130000
YP_001226079.1	Synechococcus WH7803	975.55		122.13	208	215	VVVFRDNK	8		1	0.0096421	147949	A5GPB7	0	0	0	0	0	0	0	0	0	0	0	0	0	0	0	0	0	0	0	0	0	0		0	0	0	0	0	0	0	0	0	0	0	0	82396000
YP_001226079.1	Synechococcus WH7803	2120.97		168.55	453	471	VYGGYDYTGDELKAADWAK	19		1	9.9541e-18	148429	A5GPB7	0	0	0	0	527450	0	0	0	0	0	0	0	0	0	1923100	0	0	0	0	539170	3198200	0		0	0	0	0	0	0	0	0	0	0	0	0	70408000
YP_001226079.1	Synechococcus WH7803	900.543		130.04	394	400	WKDVLIK	7		1	0.014763	148855	A5GPB7	0	0	0	0	0	0	0	0	0	0	0	0	0	0	0	0	0	0	0	0	0	0		2825000	0	0	0	0	829260	0	0	0	19442000	0	7799500	655500000
YP_001226074.1	Synechococcus WH7803	1656.85	2	225.55	107	122	VGAMADGDVVLLENVR	16	743	0	1.6723e-37	137772	A5GPB2	4247300	3062200	537760	1525800	8040100	7066900	2652200	3683500	3364400	280730	0	657020	1615000	0	0	0	757710	0	0	550660	756470	424140		7490700	406970	309110	649740	3793900	1140900	519420	938330	0	9489700	10938000	10381000	0
YP_001226074.1	Synechococcus WH7803	1444.78	2	79.693	220	232	VLIGGGMIFTFYK	13	744	0	0.0037625	141689	A5GPB2	0	933410	0	310150	1270500	0	601430	0	0	0	0	0	0	0	0	0	0	0	0	0	0	0		0	0	0	0	0	0	0	0	0	0	0	0	0
YP_001226074.1	Synechococcus WH7803	1109.61	2	64.207	391	402	VLPGVAALNDAA	12		0	0.056403	141993	A5GPB2	4694200	6903600	1547000	3174100	23673000	0	0	15539000	6718200	708110	594450	0	0	0	0	0	840290	506420	0	0	0	0		6922200	4259800	4071900	2109500	7054900	13182000	1343400	2555400	1390500	15502000	16844000	16775000	0
YP_001226074.1	Synechococcus WH7803	1224.71	2	102.06	43	54	AALPTINDLIGK	12		0	0.0012712	1651	A5GPB2	2736200	4979000	737830	1301500	10290000	10701000	4387100	5735200	3494000	292170	0	1416500	0	0	1045900	396540	1036500	0	362790	441260	0	0		8655500	3297900	2294900	1368500	6811000	15687000	1708000	2004900	0	49499000	45549000	37480000	0
YP_001226074.1	Synechococcus WH7803	999.499	2	62.582	156	165	AHASTEGVTK	10		0	0.089183	9143	A5GPB2	0	0	0	0	0	0	0	0	0	0	0	0	0	0	0	0	0	0	0	0	0	0		0	0	0	0	0	0	0	0	60457	0	0	46768	0
YP_001226074.1	Synechococcus WH7803	1488.75	2	218.07	179	191	ELQYLQGAVDEPK	13		0	2.2956e-29	38688	A5GPB2	1474000	3677200	0	974700	5299600	5548300	3827900	5215800	2929000	220750	0	0	0	0	0	450200	0	0	0	0	0	0		5000200	2540500	3068600	2332400	4233100	8773000	1167500	0	1382700	9290800	19484000	25203000	0
YP_001226074.1	Synechococcus WH7803	1692.78	2	143.76	350	366	GCCTIIGGGDSVAAVEK	17		0	1.3445e-06	51745	A5GPB2	0	526170	0	0	0	6748600	4371100	5314100	1891800	0	0	0	0	0	432520	0	0	0	0	0	0	0		4830000	2059300	2296700	0	1539300	4860400	450570	0	0	6116800	7753000	11338000	0
YP_001226074.1	Synechococcus WH7803	1069.64	2	123.35	207	216	IGVLEALIDK	10		0	0.001046	69389	A5GPB2	0	0	0	0	0	0	0	0	0	0	0	0	0	0	0	0	0	0	0	0	0	0		0	0	0	0	1999800	0	0	0	0	6101900	8014600	9515800	0
YP_001226074.1	Synechococcus WH7803	726.439	2	109.7	77	83	LTPVAAR	7		0	0.015728	93957	A5GPB2	5166100	5941700	2472100	2403500	13921000	11054000	5639600	5767100	3338700	211550	224350	236660	236200	0	1119500	1381000	1135400	1115100	635850	853220	2155200	1291800		6631100	3158500	6634200	2085300	5292900	12116000	1717500	4138700	3583000	43992000	48226000	52980000	20431000
YP_001226074.1	Synechococcus WH7803	1067.65	2	133.75	192	202	RPLAAIVGGSK	11		1	7.5458e-05	111313	A5GPB2	2129600	0	0	0	0	0	0	0	0	0	0	0	0	0	0	0	0	0	0	0	0	0		7462600	1658100	0	0	7348800	7236600	0	0	0	0	0	23911000	6780400
YP_001226074.1	Synechococcus WH7803	1231.64	2	144.55	5	17	SLASLNAGDLSGK	13		0	1.7888e-05	116945	A5GPB2	0	415310	0	144860	1180000	1641400	923760	816080	440590	0	0	0	0	0	0	0	0	0	0	0	0	0		1018300	249930	0	0	0	0	0	0	0	0	8170400	5928700	0
YP_001226074.1	Synechococcus WH7803	1262.54	2	194.94	95	106	TDSCIGPDAEAK	12		0	8.6116e-13	125623	A5GPB2	2281300	2354100	1262600	1454700	5925200	10344000	5376000	6572900	1958800	140310	186880	161650	408240	0	299410	0	362840	485220	255890	113350	490570	267060		8304200	2300100	4436700	1770600	4937100	6755500	1154800	3524700	5096300	30012000	25792000	25214000	0
YP_001226074.1	Synechococcus WH7803	1785.89	3	83.964	373	390	MSHISTGGGASLELLEGK	18	742	0	0.00019042	100007	A5GPB2	1668800	1654800	0	0	2794700	1477100	471860	483440	0	0	0	0	0	0	0	0	0	0	0	0	0	0		0	0	0	0	0	0	0	0	0	0	0	0	0
YP_001226074.1	Synechococcus WH7803	998.566	3	85.676	58	66	VILSAHFGR	9		0	0.0040901	139914	A5GPB2	0	0	0	0	0	0	0	0	0	0	0	0	0	0	0	0	0	0	0	0	0	0		0	0	0	0	0	0	0	0	0	0	0	0	0
YP_001226074.1	Synechococcus WH7803	2532.29	3	28.813	169	191	PAVAGFLMEKELQYLQGAVDEPK	23		1	0.082475	105598	A5GPB2	0	0	0	0	0	0	0	0	0	0	0	0	0	0	0	0	0	0	0	0	0	0		0	0	0	0	0	0	0	0	0	7908200	0	5062200	0
YP_001226074.1	Synechococcus WH7803	1449.81		107.09	166	178	FLKPAVAGFLMEK	13	741	1	4.3136e-05	47010	A5GPB2	0	0	0	0	0	0	0	0	0	0	0	0	0	0	0	0	0	0	0	0	0	0		12045000	0	0	0	0	4032900	0	0	0	9537600	14541000	11961000	0
YP_001226074.1	Synechococcus WH7803	1223.71		132.76	58	68	VILSAHFGRPK	11		1	0.00013827	139920	A5GPB2	0	0	0	0	0	0	0	0	0	0	0	0	0	0	0	0	0	0	0	0	0	0		11488000	330490	0	0	2428100	0	0	0	0	0	0	0	0
YP_001226074.1	Synechococcus WH7803	2538.38		141.79	179	202	ELQYLQGAVDEPKRPLAAIVGGSK	24		2	2.7634e-12	38692	A5GPB2	0	0	0	0	0	0	0	0	0	0	0	0	0	0	0	0	0	0	0	0	0	0		3918900	0	0	0	0	0	0	0	0	0	0	0	0
YP_001226074.1	Synechococcus WH7803	1778.94		243.3	332	349	FATGTNAIATTLAELSAK	18		0	1.2968e-52	43538	A5GPB2	907080	1741800	0	803430	5619000	3130400	1676900	11036000	1230400	74696	0	338730	2310500	0	836280	0	238740	0	0	0	0	0		9655900	1286600	1857800	624210	6209600	5663200	0	666880	0	14156000	10817000	14209000	2257000
YP_001226074.1	Synechococcus WH7803	1744.79		345.85	123	137	FFAEEEKNEAGFAEK	15		1	5.4406e-154	45052	A5GPB2	2111600	5608800	0	734640	9223700	9217800	4276300	11873000	4040100	0	0	250630	0	0	1183500	0	643840	0	0	0	0	282620		13894000	1483500	1314300	938550	5142000	21897000	0	289750	0	38568000	39135000	56690000	0
YP_001226074.1	Synechococcus WH7803	1472.79		120.03	207	219	IGVLEALIDKCDK	13		1	0.00015406	69405	A5GPB2	0	0	0	0	0	2478700	492930	177280	397460	0	0	0	0	0	0	0	0	0	0	0	0	0		7125700	587140	0	0	4128100	4045800	0	0	0	17853000	22418000	23558000	0
YP_001226074.1	Synechococcus WH7803	1872.95		202.32	138	155	LAGLAEVYVNDAFGAAHR	18		0	4.685e-30	79994	A5GPB2	1925700	1290600	0	168760	2162500	5450000	494780	1269000	0	0	0	0	0	0	0	0	0	0	0	0	0	0		13192000	752230	0	0	2856800	5547600	0	0	0	21524000	18182000	21666000	0
YP_001226074.1	Synechococcus WH7803	1153.71		131.62	84	94	LSELLGKPVAK	11		1	0.0001724	92361	A5GPB2	5819900	9448500	2359100	996650	7735200	11702000	3417900	7884500	834410	0	0	0	0	0	0	0	0	0	0	0	0	0		13977000	2855200	1992400	1169100	8253000	22862000	582040	0	1914000	101140000	60839000	57324000	0
YP_001226074.1	Synechococcus WH7803	1387.74		231.07	5	18	SLASLNAGDLSGKR	14		1	6.5438e-39	116959	A5GPB2	8740900	4918000	2067000	804280	13219000	12919000	823050	6242900	0	0	0	0	0	0	0	0	0	0	0	0	0	0		18128000	2020100	2063300	0	10723000	10109000	424910	722330	2348600	49669000	29499000	60590000	19924000
YP_001226074.1	Synechococcus WH7803	1372.74		204.56	241	252	SLVEEDKLELAK	12		1	2.9832e-17	118318	A5GPB2	2054500	3155400	0	944130	4971300	3649300	0	3102900	0	0	0	0	0	0	0	0	0	0	0	0	0	0		16610000	2154300	2216800	0	7959800	14123000	0	0	920890	17610000	45141000	40254000	0
YP_001226074.1	Synechococcus WH7803	1943.05		157.5	241	257	SLVEEDKLELAKELEAK	17		2	2.3982e-08	118332	A5GPB2	1470900	0	0	0	0	0	0	0	0	0	0	0	0	0	0	0	0	0	0	0	0	0		1177400	0	0	0	0	0	0	0	0	3717900	3582000	0	0
YP_001226074.1	Synechococcus WH7803	1931.92		173.33	23	40	VDFNVPLNDAGAITDDTR	18		0	1.3499e-14	136056	A5GPB2	5071100	7304400	1914300	2523800	851130	18499000	9092900	12727000	8070900	400750	0	2518900	2308400	0	1814900	0	2718700	489800	1335100	2227600	2489800	1635200		15152000	6503100	4060600	2495500	7022600	21538000	2017800	5010000	4657300	46983000	37603000	35297000	11965000
YP_001226073.1	Synechococcus WH7803	1391.66	2	123.96	101	114	GVNLQSESGSTASR	14		0	0.00027037	62526	A5GPB1	0	0	0	0	280170	0	0	0	0	0	67742	0	0	0	0	0	0	0	0	0	0	0		0	0	297990	0	0	1234200	0	0	0	0	3701500	3682700	0
YP_001226073.1	Synechococcus WH7803	1735.83	2	118.73	61	75	TRFEQAGVACDVVER	15		1	1.0935e-08	131425	A5GPB1	0	0	0	0	0	0	0	0	0	0	0	0	0	0	0	0	0	0	0	0	0	0		0	0	0	0	0	0	0	0	0	0	2767100	0	0
YP_001226073.1	Synechococcus WH7803	1403.82	2	57.859	115	127	VIQLAPCPVLVVP	13		0	0.076191	140033	A5GPB1	0	0	0	0	0	0	0	0	0	0	0	0	0	0	0	0	0	0	0	0	0	0		406120	0	0	0	0	1099500	0	0	0	648160	0	935130	0
YP_001226068.1	Synechococcus WH7803	1279.64	2	93.551	228	239	GVGLWYAMQGAK	12		0	0.0029692	62278	A5GPA6	0	0	0	0	0	0	0	0	0	0	0	0	0	0	0	0	0	0	0	0	0	0		0	0	0	0	0	0	0	0	0	0	0	0	0
YP_001226068.1	Synechococcus WH7803	1422.74	2	225.01	286	298	SNALVDTFTNTLK	13		0	8.1221e-30	118766	A5GPA6	0	0	0	0	0	0	0	0	0	0	0	0	0	0	0	0	0	0	0	0	0	0		953230	0	0	0	0	0	0	0	0	0	0	0	12364000
YP_001226068.1	Synechococcus WH7803	1697.79	2	170.4	179	193	TAITTEAMEAYNDLR	15		0	1.3797e-12	124229	A5GPA6	0	0	0	0	0	0	0	0	0	0	0	0	0	0	0	0	0	0	0	0	0	0		0	0	0	0	0	0	0	0	0	0	0	0	0
YP_001226068.1	Synechococcus WH7803	2201.11	2	151.66	240	258	VGWIADETYNPQILADIQR	19		0	8.1952e-09	138959	A5GPA6	0	0	0	0	0	0	0	0	0	0	0	0	0	0	0	0	0	0	0	0	0	0		0	0	0	0	0	0	0	0	0	0	0	0	0
YP_001226068.1	Synechococcus WH7803	1282.61	3	150.04	275	285	FGHEGFASYLR	11		0	3.3215e-08	45471	A5GPA6	0	0	0	0	0	0	0	0	0	0	0	0	0	0	0	0	0	0	0	0	0	0		0	0	0	0	0	0	0	0	0	0	0	0	11713000
YP_001226059.1	Synechococcus WH7803	1992.09	2	72.705	472	489	MLALQGNTAPYLLYAVVR	18	740	0	0.025447	98350	A5GP97	0	0	0	0	0	0	0	0	0	0	0	0	0	0	0	0	0	0	0	0	0	0		800470	0	0	0	0	0	0	0	0	0	0	0	0
YP_001226059.1	Synechococcus WH7803	928.461	2	139.97	563	571	ADAEALPSR	9		0	0.00091619	2732	A5GP97	0	0	0	0	0	163890	0	0	0	0	0	0	0	0	0	0	0	0	0	0	0	0		1619800	0	0	253950	632790	0	0	2353100	1052400	9780000	0	4784200	0
YP_001226059.1	Synechococcus WH7803	1090.47	2	90.108	340	350	FGAAPDGDDAR	11		0	0.0048989	45262	A5GP97	0	0	0	0	0	0	0	0	0	0	0	0	0	0	0	0	0	0	0	0	0	0		1239500	0	0	186990	0	0	190870	613880	0	1667600	1114300	0	0
YP_001226059.1	Synechococcus WH7803	815.45	2	69.198	106	113	LAAEVSAR	8		0	0.085023	79117	A5GP97	0	0	0	0	263320	423120	249000	305500	0	84552	0	0	0	0	412740	0	0	0	0	0	0	0		1791400	379320	0	0	0	0	0	0	0	0	0	0	0
YP_001226059.1	Synechococcus WH7803	1012.56	2	68.371	235	244	LQGGDPVSLK	10		0	0.052438	91340	A5GP97	0	0	0	0	185950	0	0	0	0	0	0	0	0	0	0	0	0	0	0	0	0	0		0	0	0	0	0	0	0	1578600	0	0	0	4193200	0
YP_001226059.1	Synechococcus WH7803	1327.71	2	113.22	409	419	LRDLLDEAVER	11		1	0.0012683	91680	A5GP97	0	0	0	0	0	0	0	0	0	0	0	0	0	0	0	0	0	0	0	0	0	0		0	0	0	0	0	0	0	0	0	0	0	0	0
YP_001226059.1	Synechococcus WH7803	1670.79	2	90.412	322	337	SDGGFNYATTDLAAIR	16		0	0.00071613	113439	A5GP97	0	0	0	0	0	0	0	0	0	0	0	0	0	0	0	0	0	0	0	0	0	0		1481300	0	0	0	0	0	0	0	0	0	0	0	0
YP_001226059.1	Synechococcus WH7803	1310.76	2	73.632	584	596	SGLGLLGIPTLDR	13		0	0.012199	115462	A5GP97	0	0	0	0	0	0	0	0	0	0	0	0	0	0	0	0	0	0	0	0	0	0		691410	0	0	0	0	0	0	0	0	1360500	0	0	0
YP_001226059.1	Synechococcus WH7803	1192.72	3	57.802	311	321	DGKPLPVIVQK	11		1	0.02925	28069	A5GP97	0	0	0	0	0	0	0	0	0	0	0	0	0	0	0	0	0	0	0	0	0	0		0	0	0	0	0	0	0	0	0	3069400	0	2849400	0
YP_001226059.1	Synechococcus WH7803	1246.57		82.426	340	351	FGAAPDGDDARR	12		1	0.0041187	45265	A5GP97	0	0	0	0	0	143830	0	0	0	0	0	0	0	0	0	0	0	0	0	0	0	0		0	285060	139330	0	0	456880	0	516800	176420	4148900	1382200	2266300	0
YP_001226053.1	Synechococcus WH7803	2158.13	2	126.71	227	247	VGTTLSLPGTLGDNTVIDVMR	21	738	0	9.5528e-05	138877	A5GP91	0	1409800	0	515690	2499000	2403700	0	889210	1862300	0	0	1596500	0	0	428460	390560	0	0	0	0	895810	699400		9989200	2155600	2087800	891780	2465300	8009900	1756800	2193700	0	40891000	32653000	16260000	0
YP_001226053.1	Synechococcus WH7803	772.408	2	128.82	180	186	EAAEVVR	7		0	0.010387	34369	A5GP91	0	0	0	0	0	0	0	0	0	96336	0	0	153110	0	824670	0	0	1229600	0	0	0	0		0	0	0	269170	0	0	1360700	0	4566800	0	0	0	0
YP_001226053.1	Synechococcus WH7803	963.493	2	189.62	126	133	FGNATIWR	8		0	2.7166e-05	45704	A5GP91	0	885450	346880	0	3126500	1735400	1456100	1465800	6434800	0	0	776130	0	0	0	0	0	0	0	0	0	0		14218000	3157600	856120	802520	10024000	22437000	1788000	2499600	0	188890000	115520000	89221000	0
YP_001226053.1	Synechococcus WH7803	902.523	2	100.74	54	61	SVLVNPFK	8		0	0.012208	122434	A5GP91	2134100	2069300	864320	509570	4482800	3694400	2822000	3133800	7330300	433240	0	1181400	0	0	0	533640	576560	0	0	392140	1101300	1421900		16295000	3763800	2445000	0	16457000	23194000	0	0	0	0	102700000	99274000	7944400
YP_001226053.1	Synechococcus WH7803	3346.61	3	86.022	192	223	RVIPVQYVSGDAPQGCDQGGVQPFLDAMGGTK	32	739	1	2.998e-08	111981	A5GP91	0	0	0	0	840890	0	0	0	0	0	0	0	0	0	0	0	0	0	0	0	0	0		6626200	684370	995060	0	3623200	9478600	0	0	3180600	33976000	8885400	15142000	0
YP_001226053.1	Synechococcus WH7803	1119.59	3	70.816	125	133	RFGNATIWR	9		1	0.0043536	109623	A5GP91	0	0	0	0	0	0	0	0	0	0	0	0	0	0	0	0	0	0	0	0	0	0		0	0	0	0	0	0	0	0	0	6364500	4943800	3741600	0
YP_001226053.1	Synechococcus WH7803	2314.23		121.48	226	247	RVGTTLSLPGTLGDNTVIDVMR	22	738	1	1.3408e-08	111959	A5GP91	0	1294900	0	0	1766300	646990	0	387630	0	0	0	0	0	0	0	515420	0	0	0	0	0	0		12660000	0	782440	0	7615800	11211000	0	596680	0	35799000	23225000	18124000	0
YP_001226053.1	Synechococcus WH7803	1466.79		147.62	92	105	IGGGTYLVKPGSYR	14		1	1.5567e-05	68798	A5GP91	4560200	1335200	1054100	180270	2902700	3399400	1317100	2726900	5224800	0	0	729910	0	0	0	0	0	0	0	0	0	803060		69168000	11268000	2771300	1610600	81917000	84003000	3483300	6323000	15270000	486780000	330980000	220180000	4394800
YP_001226053.1	Synechococcus WH7803	1567.77		290.28	106	120	VGGLNLEGFSAPHDR	15		0	2.135e-57	138277	A5GP91	3424200	2357800	0	317940	4241300	4265100	1318300	2117600	5656000	182640	0	980230	6532300	0	1035900	0	501720	0	0	0	0	1233500		40320000	8381800	3736200	839450	40698000	56871000	3910500	4393000	15912000	343840000	230090000	176540000	0
YP_001226053.1	Synechococcus WH7803	3190.51		60.363	193	223	VIPVQYVSGDAPQGCDQGGVQPFLDAMGGTK	31		0	4.6918e-05	139993	A5GP91	0	0	0	297590	2270400	1688100	699870	2023900	2518000	0	0	0	0	0	0	0	0	0	0	0	0	0		6605900	1535700	1969000	1090500	3251000	9380100	2405200	2391000	1706100	29669000	22855000	10236000	0
YP_001226053.1	Synechococcus WH7803	1719.04		162.88	157	174	VLLGRPDVLIIGVGGGGK	18		1	8.3088e-21	141870	A5GP91	1326200	1367700	0	223620	1992500	3344900	1175200	973620	2690800	0	0	1715600	10483000	0	1306600	0	879820	0	0	383810	0	1046900		36902000	5676800	175460	0	24335000	25587000	590970	2366300	4007300	281650000	158310000	106940000	0
YP_001226053.1	Synechococcus WH7803	1828.92		328.81	74	91	VNATVTLASSELPDEGAR	18		0	1.8621e-145	142968	A5GP91	4776400	4926200	698330	1829400	9334200	11840000	8662300	4053500	10421000	1041600	1631300	2723200	9168300	0	1445900	1259400	1087000	932170	518430	1418400	2699700	2060900		24244000	6716300	7944500	3977300	24727000	41732000	8000500	13843000	17661000	186470000	91629000	76636000	12108000
YP_001226053.1	Synechococcus WH7803	2312.12		225.17	134	156	WQQGGLSFAHLGGSAAPLSGEDK	23		0	9.818e-30	149084	A5GP91	0	267020	0	0	0	1318800	0	0	1122800	0	0	0	0	0	0	0	0	0	0	0	0	1001800		10826000	0	0	0	0	2204700	0	0	1345100	38112000	17758000	25898000	0
YP_001226048.1	Synechococcus WH7803	902.526	1	86.866	266	273	EKAMALLK	8		1	0.062139	37609	A5GP86	0	0	0	0	0	0	0	0	0	0	0	0	0	0	0	0	0	0	0	0	0	0		0	185660	0	23837000	81356000	160650000	204070000	147170000	695380	2756500000	11559000	0	0
YP_001226048.1	Synechococcus WH7803	857.461	2	81.191	285	292	AAEIADIR	8		0	0.040228	703	A5GP86	0	0	0	0	0	0	0	0	0	0	0	0	0	0	0	0	0	0	0	0	0	0		0	289980	0	0	0	0	0	0	0	0	8463900	9694900	0
YP_001226048.1	Synechococcus WH7803	1068.63	2	159.04	276	284	LLVIAQEQR	9		0	0.00023506	89111	A5GP86	0	0	0	0	0	1195600	1014500	1282900	732000	0	0	0	0	0	0	0	0	0	0	0	0	0		0	0	0	803510	3903800	6499600	568040	0	0	0	26083000	21580000	0
YP_001226048.1	Synechococcus WH7803	1424.69	2	116.05	306	316	NYVFHPYQMVK	11		0	0.00062406	105507	A5GP86	0	0	0	0	0	0	0	0	0	0	0	0	0	0	0	0	0	0	0	0	0	0		0	0	0	0	0	0	0	0	0	0	0	0	0
YP_001226048.1	Synechococcus WH7803	974.503	2	136.27	159	167	SATIEIEGR	9		0	0.00023235	112964	A5GP86	0	0	0	0	0	0	0	0	1625300	0	0	0	0	0	0	0	0	0	0	0	0	0		1678000	403760	0	0	0	0	445300	384570	0	0	7757100	13841000	0
YP_001226048.1	Synechococcus WH7803	1574.77	2	191.33	144	158	VTVDELSEGEEAGIK	15		0	4.0691e-19	146787	A5GP86	0	0	0	0	828390	1594700	1384900	1303200	654770	0	0	297350	0	0	0	0	0	0	0	0	0	0		2303500	1213800	1095400	953950	1981900	5219900	0	649280	0	8371200	23742000	0	0
YP_001226048.1	Synechococcus WH7803	904.444	2	97.64	168	174	YAYGYLR	7		0	0.026108	149963	A5GP86	0	0	0	0	0	0	244010	0	0	0	0	0	0	0	0	0	0	0	0	0	0	0		0	331280	305090	0	2109000	2674000	0	314220	0	8995600	11419000	12548000	0
YP_001226048.1	Synechococcus WH7803	2803.33	3	65.197	320	344	TQEETNDVQGVMDGDLDPFIQALLR	25	737	0	0.00014737	130973	A5GP86	0	0	0	0	336650	0	0	0	0	0	0	0	0	0	0	0	0	0	0	0	0	0		823270	575310	0	0	0	0	0	0	0	0	0	0	0
YP_001226048.1	Synechococcus WH7803	1230.6		88.177	90	98	DLDRWELER	9		1	0.018304	29304	A5GP86	0	0	0	0	0	0	0	0	0	0	0	0	0	0	0	0	0	0	0	0	0	0		0	0	0	0	0	1236500	0	0	0	0	15430000	16137000	0
YP_001226048.1	Synechococcus WH7803	1174.72		160.75	244	254	ILHVPTGLAVR	11		0	1.6199e-06	71471	A5GP86	0	0	0	0	0	0	0	0	0	0	0	0	0	0	0	0	0	0	0	0	0	0		5297100	504750	0	0	2213300	0	0	0	0	0	18658000	19587000	0
YP_001226048.1	Synechococcus WH7803	1160.59		73.841	185	194	ISPFNANDKR	10		1	0.0046211	73897	A5GP86	0	0	0	0	0	0	0	0	0	0	0	0	0	0	0	0	0	0	0	0	0	0		2527900	480570	549170	0	2390100	3494500	0	364520	0	10497000	15163000	12575000	0
YP_001226044.1	Synechococcus WH7803	1427.77	2	77.533	103	115	AGVCVLNRPSSLR	13		1	0.013801	8730	A5GP82	0	0	0	0	0	0	0	0	0	0	0	0	0	0	0	0	0	0	0	0	0	0		0	0	0	0	0	0	0	0	0	0	0	0	0
YP_001226044.1	Synechococcus WH7803	1207.62	2	161.27	195	205	FLASVSEGDKR	11		1	5.9039e-06	46752	A5GP82	0	0	0	0	0	0	0	0	0	0	0	0	0	0	0	0	0	0	0	0	0	0		0	0	0	0	0	0	0	0	0	0	0	0	0
YP_001226044.1	Synechococcus WH7803	902.472	2	79.713	220	227	RPAAGEFR	8		1	0.044412	110805	A5GP82	0	0	0	0	0	0	0	0	0	0	0	0	0	0	0	0	0	0	0	0	0	0		0	0	0	0	0	0	0	0	0	0	0	0	0
YP_001226043.1	Synechococcus WH7803	1849.88	2	158.06	649	664	AQPFGTVLDQSSMQWR	16	731	0	1.1225e-08	19170	A5GP81	0	0	0	0	0	0	0	0	0	0	0	0	0	0	0	0	0	0	0	0	0	0		2258800	2310300	0	475950	2973100	4193100	0	0	1122800	5867600	16936000	17607000	19009000
YP_001226043.1	Synechococcus WH7803	1870.96	2	136.17	502	520	IAIMGASYGGYASLAGLTR	19	732	0	6.3871e-09	66054	A5GP81	0	0	0	0	0	0	0	0	0	0	0	701960	0	0	1029500	0	0	0	0	0	0	0		1266400	794890	340500	0	1410200	0	649380	0	0	10118000	6248000	6998200	0
YP_001226043.1	Synechococcus WH7803	1505.74	2	126.03	595	608	LSESETIAEAMVAR	14	734	0	0.00010358	92430	A5GP81	0	1455400	574180	318430	2134800	3345600	4042700	2726900	3168300	541870	832140	1921200	1447200	0	4902800	4919200	2989700	0	2890400	4342000	5210000	3113000		4178400	2023400	2624300	1499200	0	4464600	1874400	1845700	2974900	19054000	0	18609000	0
YP_001226043.1	Synechococcus WH7803	1641.88	2	229.68	558	573	MIGVGSVDLDAISPIR	16	735	0	1.4351e-46	97884	A5GP81	0	1889300	0	772300	3858200	1509200	1759200	5215100	3557600	362490	1503600	3880600	3611700	0	4473100	1394200	2092100	749410	3062300	2296200	1320000	3932900		7162300	2189400	1713100	981450	3483700	6798900	1508900	1256800	1908500	21772000	20464000	16979000	14000000
YP_001226043.1	Synechococcus WH7803	1160.55	2	189.38	480	489	MQDDLVDAVR	10	736	0	1.7848e-09	99415	A5GP81	0	1579800	0	141850	1584300	2556000	3864700	1315800	5764600	718170	496250	943600	0	0	6025000	3339100	3536300	0	6130500	0	3166400	3367000		7795300	1049700	2498700	1882700	3074900	7220100	2734900	3435600	5509200	38719000	35422000	30497000	31538000
YP_001226043.1	Synechococcus WH7803	933.43	2	167.9	94	102	AASWTADGR	9		0	4.2811e-05	2217	A5GP81	0	848900	301870	0	3053500	2496100	2178600	1457500	3634800	48099	887210	841190	333320	0	1542500	0	3065700	2131300	1558900	712900	3442100	3134100		3393100	2567100	1843000	465360	1327100	7231400	1098400	2484500	8112000	40673000	28297000	37647000	40113000
YP_001226043.1	Synechococcus WH7803	845.476	2	137.5	377	383	LFSVQPR	7		0	0.0087024	83671	A5GP81	965090	904660	0	0	2489200	2634600	2569400	1603200	2806700	485360	292380	1613700	312480	0	3446300	0	2940200	0	2117800	1150900	3473800	3335700		5750900	1531200	1364300	836770	6979200	7147100	1603900	2406400	2936500	42794000	25983000	36002000	41082000
YP_001226043.1	Synechococcus WH7803	848.476	2	158.38	405	411	LPSYLTR	7		0	0.0032549	91123	A5GP81	1294800	1259700	497720	237580	2646400	2954400	3602700	2085300	4025900	586720	1695900	1880300	229010	0	0	0	3702900	1519600	0	1793700	4215200	3476400		6959400	1976700	1755700	1173000	6886700	7981100	0	2687800	3516900	0	0	0	78515000
YP_001226043.1	Synechococcus WH7803	1792	2	128.88	316	331	LVVLDPSIQPDIDQLK	16		0	6.5636e-05	96459	A5GP81	0	0	0	0	0	0	0	245960	480030	0	0	570010	0	0	0	0	545820	0	0	0	520810	443210		0	531720	0	0	0	1793000	308350	0	0	7496200	5138500	3806500	0
YP_001226043.1	Synechococcus WH7803	1004.58	2	119.21	404	411	RLPSYLTR	8		1	0.0073733	110590	A5GP81	0	0	0	0	0	0	0	0	0	0	0	0	0	0	0	0	0	0	0	0	0	0		5649900	560990	0	0	4677100	6530400	0	0	0	69881000	19589000	38615000	49972000
YP_001226043.1	Synechococcus WH7803	1010.51	2	94.309	412	421	TALGPDQGPR	10		0	0.0062692	124293	A5GP81	0	0	0	0	0	0	0	0	0	0	0	56530	0	0	0	0	0	0	137490	0	0	177900		0	259860	351890	437630	650470	1402100	0	0	1120300	7509600	3979600	4961900	0
YP_001226043.1	Synechococcus WH7803	1570.68	2	256.24	274	286	TCGDTCTPELVYR	13		0	7.5382e-50	124958	A5GP81	0	804360	0	358690	3583400	4502500	4415400	3543600	3698600	350100	3098700	4767100	4958100	0	6479600	0	6995000	4459900	3819400	782600	8861300	7161900		10070000	3885100	4216800	1971500	3853000	9402800	3399400	4748500	5771700	37821000	30885000	34007000	30851000
YP_001226043.1	Synechococcus WH7803	1660.85	2	152.64	539	552	TLLESIPPYWESAR	14		0	7.8821e-08	129084	A5GP81	0	864190	0	115950	1070200	1171300	697070	2117600	1819700	0	882840	0	0	0	761090	0	1295000	647390	704730	212230	822790	0		3901500	0	0	0	2373100	4533500	0	1693700	2974300	0	13184000	12444000	10927000
YP_001226043.1	Synechococcus WH7803	1312.64	2	142.98	490	501	WAIAEGIADPDR	12		0	0.00053965	148597	A5GP81	0	0	0	0	407470	627360	463390	0	1028900	0	0	1075200	0	0	0	0	0	0	0	0	0	0		2772100	714430	381940	477410	0	3416400	0	0	891110	13799000	3935700	10242000	9860700
YP_001226043.1	Synechococcus WH7803	2034.02		137.09	384	400	LDDYTLRPMESLNLQAR	17	733	1	2.2974e-09	81936	A5GP81	2596300	2445800	712000	407700	3271100	3443900	1807500	879600	1764700	242680	0	2676500	0	0	7276200	2669800	4167300	865280	2173500	2880400	3534900	3111400		12330000	3034400	0	1187900	1569600	18120000	1737500	942750	0	63709000	69929000	74965000	80576000
YP_001226043.1	Synechococcus WH7803	1732.9		119.25	593	608	VKLSESETIAEAMVAR	16	734	1	0.00022898	140712	A5GP81	0	587540	0	0	1143400	0	0	0	0	0	0	0	0	0	0	0	0	0	0	0	0	0		0	0	0	0	0	0	0	0	0	0	0	1760300	0
YP_001226043.1	Synechococcus WH7803	1457.71		221.68	467	479	AHLLAGEGEWYGR	13		0	1.5239e-29	9236	A5GP81	0	0	0	0	0	0	0	0	0	0	0	0	0	0	0	0	0	0	0	0	0	0		5794800	717040	0	0	1741100	3345600	0	0	0	21468000	25173000	41338000	75129000
YP_001226043.1	Synechococcus WH7803	2519.3		88.283	139	162	AILVAGDQDAPSELVVGLNDRDPR	24		1	2.3531e-05	11784	A5GP81	1936700	1732700	0	516770	5646400	3110000	2701200	0	2707300	234860	1795000	3239100	4842200	421680	6438900	0	8572700	1241700	2550300	0	5207200	5117100		15936000	5019000	895010	0	7240600	15283000	1455800	2035900	1453200	80488000	44087000	46740000	47131000
YP_001226043.1	Synechococcus WH7803	2607.33		115.58	287	313	ASAGALGGALSDPDSGRPVALNEVDLR	27		1	4.0501e-08	19985	A5GP81	1784400	2340000	0	602300	3932400	4570000	2810800	321800	3542800	304130	940840	4607700	5179900	0	3698400	940690	4559600	681880	1433300	2041600	3533600	3993000		19961000	5256800	2738700	938600	12290000	17034000	2256800	1879500	2674100	71696000	38298000	51104000	0
YP_001226043.1	Synechococcus WH7803	2763.43		89.201	287	314	ASAGALGGALSDPDSGRPVALNEVDLRR	28		2	4.0714e-06	20025	A5GP81	1707700	0	0	0	1144000	0	0	0	0	0	0	0	0	0	0	0	0	0	0	0	0	0		12695000	0	0	0	6677900	6798800	0	0	0	51081000	25284000	22761000	44370000
YP_001226043.1	Synechococcus WH7803	1316.62		257.27	109	120	DAEGDENTVLVR	12		0	6.1559e-44	26269	A5GP81	3830800	3270200	1568700	904000	7905500	9636400	10649000	8531700	14618000	1171600	4068400	6732000	7637000	111850	13134000	5920200	9871700	5826100	7909200	5394800	14601000	12004000		12086000	6257600	6521700	2799600	10756000	19819000	6809200	10925000	19026000	71904000	65059000	75506000	76822000
YP_001226043.1	Synechococcus WH7803	928.425		153.04	74	82	DLDGDAPAR	9		0	0.00039909	29292	A5GP81	0	1035900	0	341800	2820100	0	0	0	5064100	295280	1584900	1530900	2279600	285850	4796200	3817700	5438000	3821600	2618100	1907500	6728300	5894000		5521200	2279400	3728800	990850	5841700	11322000	3623300	5192100	11922000	62725000	41550000	51167000	22921000
YP_001226043.1	Synechococcus WH7803	1854.95		243.37	521	538	DPELFAAAIAEVGPSNVR	18		0	1.2297e-52	31080	A5GP81	0	1440000	0	320370	2473900	1785100	1537800	4462500	2769900	243580	1588300	4582500	0	0	4637300	2120300	5313500	1360100	2652700	1158500	3022800	4122100		10058000	4366600	0	920300	2661000	10728000	1492800	1099800	702070	24271000	26739000	25534000	12195000
YP_001226043.1	Synechococcus WH7803	1796.9		166.11	435	449	DYWGLNPTHQLLANR	15		0	1.91e-12	34284	A5GP81	0	0	0	0	0	0	0	0	0	0	0	0	0	0	0	0	0	0	0	0	0	0		8878500	768220	0	0	2688400	11631000	0	0	0	38181000	31137000	29677000	24038000
YP_001226043.1	Synechococcus WH7803	2084.05		219.84	38	57	EVLFGNPEIAGVSLSPDGQR	20		0	8.5924e-44	41574	A5GP81	1328700	0	0	590560	4973900	4193400	3248300	9911200	6247400	452450	4749900	8573200	0	0	5272400	2424700	0	2648300	3523800	2492700	5210600	6858600		12136000	4686100	2493500	1427700	6316900	11569000	2692800	2553700	4559400	39864000	31870000	21267000	0
YP_001226043.1	Synechococcus WH7803	1688.83		154.24	163	176	FHDLYVIDVNNGQR	14		0	6.9254e-08	46141	A5GP81	0	0	0	0	0	0	0	0	0	0	0	0	0	0	0	0	0	0	0	0	0	0		2353700	641030	0	0	0	1835000	0	0	0	14192000	10614000	14409000	21034000
YP_001226043.1	Synechococcus WH7803	1831.84		252.96	230	246	FNFEDTISGSGPSAFTR	17		0	5.9983e-65	47466	A5GP81	936860	1173100	0	246270	3859300	2555000	1571100	2140800	3214800	447310	1436400	2953900	4322600	0	2755200	1299600	3013300	1680800	2800700	1969600	2963900	2951200		9392400	2605200	1710900	708160	4159900	8219900	1428100	1649700	4855700	41634000	18165000	16768000	18998000
YP_001226043.1	Synechococcus WH7803	1206.61		153.24	450	459	GYHVLSVNYR	10		0	1.7873e-09	63411	A5GP81	0	0	0	0	0	0	0	1003300	890680	0	0	460670	0	0	1769500	0	1722200	0	528010	0	0	1205200		10773000	2340200	0	0	6641900	1757000	0	0	0	40187000	36978000	31804000	68512000
YP_001226043.1	Synechococcus WH7803	1727.97		147.62	58	73	IAYLAPSGGVLNLWVR	16		0	3.1189e-20	66775	A5GP81	0	0	0	0	968500	1281600	635980	816830	2899200	0	711220	1324700	2760400	0	1111600	0	1572500	729400	436230	264840	1229800	0		6467700	0	0	0	3067500	2694600	0	314010	1957000	19998000	15073000	15140000	17749000
YP_001226043.1	Synechococcus WH7803	1697.97		174.57	578	592	IQRPLLLVHGANDPR	15		1	2.7167e-08	73263	A5GP81	0	0	0	0	0	0	0	0	0	0	0	0	0	0	0	0	0	0	0	0	0	0		12453000	1668300	0	0	8841200	4888800	0	0	0	68696000	39970000	62521000	143120000
YP_001226043.1	Synechococcus WH7803	2003.97		169.65	333	350	LAGTNDFGVVDQDLNDRR	18		1	2.5439e-14	80024	A5GP81	3235700	2716500	981350	0	8041000	5987400	2972000	4059600	5334500	0	3031400	496190	7512300	0	10609000	0	11123000	4008100	5113300	0	0	8034500		25724000	7641900	891790	401300	16038000	27849000	4205600	3947500	8465700	31040000	141850000	142760000	148670000
YP_001226043.1	Synechococcus WH7803	1948.1		199.12	316	332	LVVLDPSIQPDIDQLKR	17		1	5.0803e-29	96477	A5GP81	0	0	0	0	416260	0	0	0	0	260720	0	4333800	0	0	5211600	1265200	7441000	633490	1913400	2866900	4492200	5433700		19411000	5111200	0	693480	14116000	25746000	723590	0	2316200	12443000	81442000	69081000	63484000
YP_001226043.1	Synechococcus WH7803	2081.13		276.32	629	648	NALALTALVEAFLSEHLGGR	20		0	9.4557e-100	101205	A5GP81	0	0	0	0	0	0	0	0	0	0	0	0	0	0	0	0	0	0	0	0	0	0		0	0	0	0	0	0	0	0	0	9750600	13668000	6789700	12151000
YP_001226043.1	Synechococcus WH7803	1989		212.59	247	263	NGQWLYGILSTNEEIPR	17		0	1.7475e-30	102022	A5GP81	0	0	0	0	0	0	0	0	0	0	0	0	0	0	0	0	0	0	0	0	0	0		0	0	0	0	0	0	0	0	0	0	4620600	8054000	4296300
YP_001226043.1	Synechococcus WH7803	1881.97		241.39	188	203	NVSVDWIDGVWQPVLR	16		0	8.5293e-20	105113	A5GP81	0	345710	0	0	526470	616840	334790	550570	1855100	0	0	879130	0	0	0	0	1079200	0	477590	0	1309900	826300		3293100	964280	0	0	1554300	3204300	0	373030	0	12236000	8206300	8788900	10091000
YP_001226043.1	Synechococcus WH7803	2222.11		105.01	609	628	QLPVDFVVFPDEGHGLSNPR	20		0	3.4872e-05	107986	A5GP81	0	0	0	0	1345300	0	0	0	0	0	0	0	0	0	0	0	0	0	0	0	0	0		12079000	0	0	0	0	4496300	0	0	2304600	13479000	9921400	0	16672000
YP_001226043.1	Synechococcus WH7803	1001.58		124.08	376	383	RLFSVQPR	8		1	0.0023231	110381	A5GP81	0	0	0	0	0	0	0	0	0	0	0	0	0	0	0	0	0	0	0	0	0	0		15150000	1210300	0	0	10332000	4512200	0	0	0	85978000	26038000	34430000	99610000
YP_001226043.1	Synechococcus WH7803	2104.2		182.28	315	332	RLVVLDPSIQPDIDQLKR	18		2	1.3784e-21	110678	A5GP81	0	0	0	0	0	0	0	0	0	0	0	0	0	0	0	0	0	0	0	0	0	0		9219100	0	0	0	1405700	4431600	0	0	0	19841000	8888100	11507000	0
YP_001226043.1	Synechococcus WH7803	2907.47		79.783	204	229	SQVLPDGGSAWELRPPGEADWRPFLK	26		2	0.0070681	119759	A5GP81	0	0	0	0	0	0	0	0	0	0	0	0	0	0	0	0	0	0	0	0	0	0		3913900	0	0	0	2568300	0	0	0	0	29844000	30381000	10833000	37217000
YP_001226043.1	Synechococcus WH7803	2348.31		187.73	412	434	TALGPDQGPRPLVLLVHGGPQAR	23		1	3.1037e-30	124316	A5GP81	0	0	0	0	0	0	0	0	0	0	0	0	4685900	0	0	0	0	0	0	0	0	0		31273000	594480	0	0	15816000	11657000	0	0	1179700	88861000	54482000	76853000	117450000
YP_001226043.1	Synechococcus WH7803	1102.55		270.57	125	135	TGEATDLTPAK	11		0	3.3941e-48	126534	A5GP81	2112700	1573200	881360	720890	4191400	6374100	5425600	3284500	5008500	554560	2224000	2392200	2815800	306660	6286400	6149500	6908300	5578700	3885100	3454800	9246000	8405900		0	4976200	6321300	1852800	4939200	13722000	5405300	7615500	20820000	71749000	47049000	55729000	7045300
YP_001226043.1	Synechococcus WH7803	3000.52		50.873	351	375	WLVVVGSDDRGPQYLLWDRDLQQSR	25		2	0.015647	148973	A5GP81	0	0	0	0	0	0	0	0	0	0	0	0	0	0	0	0	0	0	0	0	0	0		0	0	0	0	0	0	0	0	0	0	0	0	7754600
YP_001226037.1	Synechococcus WH7803	986.558	2	111.04	103	110	VLMLELNR	8	730	0	0.004687	141932	A5GP75	0	0	0	0	0	0	0	0	0	0	0	0	0	0	0	0	0	0	0	0	0	0		0	0	0	0	0	0	0	0	1221800	0	0	0	18050000
YP_001226037.1	Synechococcus WH7803	851.512	2	80.462	89	96	LADIPVPK	8		0	0.04229	79476	A5GP75	0	0	0	0	0	0	0	0	0	0	0	0	0	0	0	0	0	0	0	0	0	0		0	0	0	0	0	823770	0	0	0	14336000	4496300	5689700	0
YP_001226037.1	Synechococcus WH7803	1086.62	2	109.01	193	201	LITNNPIFR	9		0	0.0048159	86733	A5GP75	0	0	0	0	0	0	0	0	0	0	0	0	0	0	0	0	0	0	0	0	0	0		0	0	0	0	0	0	0	0	0	15991000	0	0	0
YP_001226037.1	Synechococcus WH7803	1645.92	3	51.009	357	371	AADSNNLQILPHILK	15		0	0.031463	614	A5GP75	0	0	0	0	0	0	0	0	0	0	0	0	0	0	0	0	0	0	0	0	0	0		0	0	0	0	0	0	0	0	0	0	0	2406900	0
YP_001226033.1	Synechococcus WH7803	1017.52	2	125.81	29	36	EQILEQMK	8	728	0	0.0036603	39853	A5GP71	0	804600	0	0	0	629880	806510	555540	786920	109140	254830	390700	313620	0	0	1366400	676080	522450	659180	525260	0	0		1722700	0	1217700	625020	4083100	1401900	786440	3879100	4387400	0	8533900	4895700	0
YP_001226033.1	Synechococcus WH7803	852.445	2	111.28	65	72	DPANPALR	8		0	0.0088685	31032	A5GP71	0	0	0	70686	341740	0	0	318790	521220	0	176250	186830	261120	0	0	880660	0	0	0	662370	0	0		1525600	871160	1275400	1929600	3450700	4357900	2626200	2391100	4491700	30382000	14174000	19692000	9640400
YP_001226033.1	Synechococcus WH7803	980.54	2	148.04	65	73	DPANPALRK	9		1	0.00056802	31055	A5GP71	0	86790	92476	0	104520	0	0	0	0	0	0	0	0	0	0	0	0	0	0	0	0	0		1085000	497360	693640	242320	1459700	3031100	764830	927880	991520	19683000	8747100	14019000	14606000
YP_001226033.1	Synechococcus WH7803	1006.51	2	147.69	104	111	DQEAIYIR	8		0	0.002003	31377	A5GP71	0	1122300	1043100	265480	1291800	0	1742300	1130400	1692500	375170	270490	1957600	359430	0	2456400	2003700	0	291770	1548900	0	2376700	1300300		3804500	2183000	3353300	3006100	10524000	14170000	0	7135100	4779500	54607000	34013000	34409000	0
YP_001226033.1	Synechococcus WH7803	1134.6	2	139.97	104	112	DQEAIYIRK	9		1	0.00091619	31388	A5GP71	0	137090	0	0	177780	236890	0	0	280910	0	0	0	0	0	0	301990	0	0	0	0	0	0		0	495590	467050	0	956570	2253800	735680	569310	0	23401000	8064300	7272900	0
YP_001226033.1	Synechococcus WH7803	808.456	2	122.15	113	120	LNPGGPVR	8		0	0.0068181	90535	A5GP71	0	385540	262600	111450	546200	457800	534470	365980	712510	0	110570	314170	61676	0	717800	771910	366440	302750	274430	367520	742930	522380		1468200	948360	2117100	1190600	4392400	5890700	3174900	2625200	2927700	37757000	25477000	26147000	24492000
YP_001226033.1	Synechococcus WH7803	1480.79	2	138.25	50	63	NVGGEYTLGIFAIK	14		0	2.9767e-05	104829	A5GP71	0	711170	0	284900	418330	0	0	1049000	578880	0	0	510460	0	0	1498200	697120	653540	0	0	281470	0	0		3818800	968530	378850	619630	4546400	7850100	2044300	396570	0	29760000	23137000	19790000	4518100
YP_001226033.1	Synechococcus WH7803	3220.54	3	55.587	74	100	FKLWQEYPDNLLIPSESVDCSAEEPVR	27		1	0.00021837	46696	A5GP71	0	0	0	0	0	0	0	0	0	0	0	0	0	0	0	0	0	0	0	0	0	0		0	0	0	0	0	0	0	0	0	0	0	0	0
YP_001226033.1	Synechococcus WH7803	1636.89	3	87.498	50	64	NVGGEYTLGIFAIKR	15		1	0.00031828	104839	A5GP71	0	0	0	0	0	0	0	0	0	0	0	0	0	0	0	0	0	0	0	0	0	0		0	0	0	0	0	0	0	0	0	4184200	0	2147400	0
YP_001226033.1	Synechococcus WH7803	3457.66	5	36.382	121	151	ATAREDHLVWWAACHPELAGQDPGSLTDKAR	31		2	0.039102	21448	A5GP71	0	0	0	0	0	0	0	0	0	0	0	0	0	0	0	0	0	0	0	0	0	0		0	0	0	0	0	0	0	0	0	0	0	0	0
YP_001226033.1	Synechococcus WH7803	1511.81		120.55	37	49	SMRPPDLVVLETR	13	729	1	5.8879e-08	118744	A5GP71	0	0	811320	0	1308300	0	0	0	0	0	0	0	0	0	0	0	0	0	0	0	0	0		2309100	0	0	668700	7078100	7371300	637930	0	745400	61447000	58453000	0	6514000
YP_001226033.1	Synechococcus WH7803	2831.3		70.15	125	149	EDHLVWWAACHPELAGQDPGSLTDK	25		0	2.2239e-05	35428	A5GP71	0	0	0	0	0	0	0	0	0	0	0	0	0	0	0	0	0	0	0	0	0	0		1301300	0	0	0	0	1450600	0	0	0	20146000	12776000	6097500	0
YP_001226033.1	Synechococcus WH7803	3058.44		53.998	125	151	EDHLVWWAACHPELAGQDPGSLTDKAR	27		1	0.00093944	35431	A5GP71	0	0	0	0	0	0	0	0	0	0	0	0	0	0	0	0	0	0	0	0	0	0		0	0	0	0	0	0	0	0	0	0	0	0	0
YP_001226033.1	Synechococcus WH7803	1848.98		196.27	152	167	ELGYSTLLIESQEVLR	16		0	4.5296e-13	38453	A5GP71	0	0	0	0	467420	0	0	0	0	0	0	0	0	0	0	0	0	0	0	0	0	0		3163700	0	329400	478370	3981700	5999900	955980	518540	1138200	16236000	13628000	13259000	0
YP_001226033.1	Synechococcus WH7803	936.551		138.24	112	120	KLNPGGPVR	9		1	0.0013271	78032	A5GP71	866580	221150	463100	0	303370	0	0	0	0	0	0	0	0	0	0	0	0	0	0	0	0	0		5326700	2219800	992280	644690	10409000	15844000	1339900	1209000	1722900	89127000	51229000	76205000	0
YP_001226033.1	Synechococcus WH7803	2945.38		92.518	76	100	LWQEYPDNLLIPSESVDCSAEEPVR	25		0	7.581e-06	96655	A5GP71	0	0	0	0	0	0	0	0	0	0	0	0	0	0	0	0	0	0	0	0	0	0		1510000	737520	665730	765660	0	5468400	1418500	1002600	0	13619000	11077000	5279500	0
YP_001226033.1	Synechococcus WH7803	1008.55		158.87	64	72	RDPANPALR	9		1	0.00023958	109470	A5GP71	0	133940	170210	0	155350	0	0	0	0	0	0	0	0	0	0	0	0	0	0	0	0	0		3326200	1090100	1249900	695700	7173300	10717000	969040	884700	1213800	72516000	41913000	62385000	29672000
YP_001226033.1	Synechococcus WH7803	1136.64		123.21	64	73	RDPANPALRK	10		2	0.0031953	109491	A5GP71	0	0	0	0	0	0	0	0	0	0	0	0	0	0	0	0	0	0	0	0	0	0		2307900	154170	0	0	2850600	932810	0	0	0	23770000	10044000	7946800	20434000
YP_001226032.1	Synechococcus WH7803	1165.54	2	133.99	141	151	FADADMGQIAK	11	727	0	2.1899e-06	42672	A5GP70	0	1531100	691070	486530	2090000	1763900	1976800	2279800	1727700	208610	368870	862740	175750	69053	1525100	1222900	398340	0	0	0	0	0		1236800	1242300	1802400	248720	1676200	5290100	1355500	849080	2716800	10716000	18283000	17315000	0
YP_001226032.1	Synechococcus WH7803	1006.54	2	148.99	67	75	LDGYGLLTR	9		0	0.00052732	82050	A5GP70	1686900	1385600	592160	258120	1756100	1560100	1957200	2023200	2333900	254960	0	1327400	0	0	1143000	415010	0	0	0	0	0	0		2947200	1379700	1332900	0	4066500	10563000	1565700	0	920210	48162000	20635000	26852000	0
YP_001226032.1	Synechococcus WH7803	1215.72	2	159.34	82	93	LGGTPVIFLTAK	12		0	3.063e-07	84698	A5GP70	1525000	1955600	325200	376830	2602900	2402800	1947800	1923500	1880000	281510	253790	2253100	1778600	0	0	520090	0	0	0	0	0	0		3732400	1973500	1202800	0	4998600	12893000	723640	578410	1351500	30464000	27123000	29871000	0
YP_001226032.1	Synechococcus WH7803	1238.69	2	199.7	13	23	LLLVDDEPGLR	11		0	1.4457e-14	88519	A5GP70	1920100	1913500	0	431070	2661300	2079200	2272300	2546800	3184500	438050	0	2174400	1727200	0	1789600	756660	1031000	0	0	0	201860	0		3423800	2276700	1549100	407500	3501200	22668000	1754400	870290	2432600	27326000	32663000	35476000	0
YP_001226032.1	Synechococcus WH7803	799.455	2	137.44	134	140	LLQEAAR	7		0	0.0087256	88782	A5GP70	1644700	2368900	1185700	745040	2040800	2165900	2001100	2022300	1926300	277270	298860	533110	134250	0	1315400	1020300	160820	275130	526260	0	194110	0		2282500	2193800	0	0	4385100	0	2606800	0	0	22359000	35907000	45130000	2579700
YP_001226032.1	Synechococcus WH7803	1179.62	2	138.4	2	12	TASVPEQPPVR	11		0	0.00067852	124749	A5GP70	0	1576800	776000	438590	1605700	3125100	3616300	3675600	2417700	438040	561220	1685700	1552700	0	1090600	1138300	0	142480	0	0	0	0		0	0	3443800	361250	3911200	11329000	2772700	1473500	5016200	0	0	0	0
YP_001226032.1	Synechococcus WH7803	2086.11	3	57.482	180	198	ESSVLQLVAEGLMNKEIAR	19	726	1	0.0053277	40450	A5GP70	0	0	0	0	0	0	0	0	0	0	0	0	0	0	0	0	0	0	0	0	0	0		0	0	0	0	0	0	0	0	0	0	0	0	0
YP_001226032.1	Synechococcus WH7803	1616.84		96.707	180	194	ESSVLQLVAEGLMNK	15	726	0	0.00021988	40448	A5GP70	0	0	0	0	0	0	0	1007200	0	0	0	0	0	0	0	0	0	0	0	0	0	0		0	441990	0	0	1655900	3344200	0	0	1007400	7089800	3717100	7513700	4423200
YP_001226032.1	Synechococcus WH7803	1925.01		115.87	50	66	AQQLLPDVVITDVMMPR	17		0	6.9577e-07	19183	A5GP70	0	0	0	505300	1533600	889080	0	1391500	875540	176100	0	1775900	0	0	785420	0	0	0	0	0	0	0		423910	862190	0	0	0	5610200	0	0	0	1710500	9820600	6557800	0
YP_001226032.1	Synechococcus WH7803	2747.24		107.63	24	49	SAVQAYLEDEGFEVTTAVDGEEGFGK	26		0	5.3299e-05	113075	A5GP70	0	0	0	0	0	0	0	0	0	0	0	0	0	0	0	0	0	0	0	0	0	0		0	0	0	0	0	0	0	0	0	0	0	0	0
YP_001226032.1	Synechococcus WH7803	2403.25		161.02	158	179	SLLAQAEALPAQEPVQHTFTPR	22		0	1.7233e-17	117869	A5GP70	0	1593600	0	248310	0	0	0	0	0	0	0	0	0	0	0	0	0	0	0	0	0	0		2476700	1332200	765310	0	2668800	14214000	1171300	0	1181200	22952000	19670000	24016000	0
YP_001226032.1	Synechococcus WH7803	2678.32		98.376	100	123	TQGYLAGVDDYIPKPFDPDELVAR	24		1	7.9656e-06	131007	A5GP70	0	0	0	134470	0	0	0	0	0	0	0	0	0	0	0	0	0	0	0	0	0	0		2196200	0	0	0	1993400	5210800	0	0	0	10143000	15742000	18085000	0
YP_001226030.1	Synechococcus WH7803	1265.65	2	68.016	94	104	KVDGEETFLTK	11		1	0.04519	78604	A5GP68	0	1322600	0	270560	0	1713800	651100	367560	7747200	566260	0	12078000	0	0	0	8576400	77431000	1655900	27500000	11025000	11702000	18389000		0	0	0	0	0	0	0	0	0	0	0	0	0
YP_001226030.1	Synechococcus WH7803	1445.68	2	110.08	65	78	LVVASSPGDQGCEK	14		0	0.00054964	96407	A5GP68	0	0	0	0	0	0	0	0	0	0	0	0	0	0	0	0	0	0	0	0	0	0		0	0	310090	0	0	1024800	309010	406950	321080	2791400	0	0	8256100
YP_001226025.1	Synechococcus WH7803	1405.72	2	194.94	59	71	GLATYVLDGDNIR	13		0	4.8522e-17	56437	A5GP63	0	0	0	0	0	0	0	0	0	0	0	0	0	0	0	0	0	0	0	0	0	0		919620	0	0	0	0	0	0	0	0	15773000	9937900	15529000	0
YP_001226025.1	Synechococcus WH7803	1406.76	2	129	31	44	SAILWFTGLSGAGK	14		0	3.7719e-06	112718	A5GP63	0	0	0	0	0	0	0	0	0	0	0	0	0	0	0	0	0	0	0	0	0	0		719290	0	0	0	0	0	0	0	0	0	0	0	0
YP_001226025.1	Synechococcus WH7803	1532.79	2	105.25	45	58	STLANAVNQALFER	14		0	0.070425	120932	A5GP63	0	0	0	0	0	0	0	0	0	0	0	0	0	0	0	0	0	410120	0	0	0	0		1100100	0	0	0	1701900	0	0	0	0	8722400	4832800	4601100	0
YP_001226025.1	Synechococcus WH7803	1837.92	3	65.528	8	23	ATNIVWHQASVDRDAR	16		1	0.046716	22174	A5GP63	0	0	0	0	0	0	0	0	0	0	0	0	0	0	0	0	0	0	0	0	0	0		0	0	0	0	0	0	0	0	0	0	0	0	0
YP_001226022.1	Synechococcus WH7803	2105.06	2	92.063	344	363	AEYGAVTDAEALEALQLVSR	20		0	0.00019516	5118	A5GP60	0	0	0	0	0	0	0	0	0	0	0	0	0	0	0	0	0	0	0	0	0	0		0	571760	0	322980	0	2538600	0	0	0	0	0	2488900	0
YP_001226022.1	Synechococcus WH7803	1271.63	2	125.97	225	235	DFHAVIGQETR	11		0	0.00023721	27218	A5GP60	0	0	0	0	0	0	0	0	0	0	0	0	0	0	0	0	0	0	0	0	0	0		0	0	0	0	0	0	0	0	0	0	0	3257200	0
YP_001226022.1	Synechococcus WH7803	1120.53	2	133.23	100	109	EDLNHTGAHK	10		0	0.00039234	35458	A5GP60	0	0	0	0	0	0	0	0	0	0	0	0	0	0	0	0	0	0	0	0	0	0		0	0	0	0	0	0	0	0	0	0	344920	428830	0
YP_001226022.1	Synechococcus WH7803	1202.59	2	149.33	401	411	GDKDVNTVAER	11		1	2.9082e-05	51952	A5GP60	0	0	0	0	0	0	0	0	0	0	0	0	0	0	0	0	0	0	0	0	0	0		0	88802	121750	97723	188860	598770	63185	167320	125120	3513200	2545500	4469900	0
YP_001226022.1	Synechococcus WH7803	954.488	2	166.78	289	297	HAATITEGR	9		0	0.00036951	63696	A5GP60	0	59633	0	0	0	0	0	0	0	0	0	0	0	0	0	0	0	0	0	0	0	0		0	0	0	71151	0	270570	0	121400	120990	2728700	2002500	4156700	0
YP_001226022.1	Synechococcus WH7803	1384.73	2	105.36	274	288	LIGVEAAGDGVATGR	15		0	0.00054216	86218	A5GP60	0	0	0	0	540620	368470	0	0	312380	0	0	0	0	0	0	0	0	0	0	0	0	0		1489500	395240	326100	586030	0	0	0	592450	0	0	0	14149000	19133000
YP_001226022.1	Synechococcus WH7803	1648.95		231.52	173	189	LLGATVHPVTAGTATLK	17		0	2.844e-51	88323	A5GP60	0	0	0	0	0	0	0	0	0	0	0	0	0	0	0	0	0	0	0	0	0	0		0	0	0	0	0	0	0	0	0	0	0	0	0
YP_001226022.1	Synechococcus WH7803	1967.98		157.09	128	147	VIAETGAGQHGVATATVCAR	20		0	1.6726e-14	139064	A5GP60	0	0	0	0	0	0	0	0	0	0	0	0	0	0	0	0	0	0	0	0	0	0		0	226910	0	0	0	0	0	0	0	0	0	0	0
YP_001226015.1	Synechococcus WH7803	1248.69	2	141.52	342	352	DLFTPVFAIAR	11		0	2.9397e-05	29366	A5GP53	0	0	0	0	0	0	0	0	0	0	0	0	0	0	0	0	0	0	0	0	0	0		0	0	0	0	0	575460	0	0	0	1661100	1177500	1890500	11898000
YP_001226015.1	Synechococcus WH7803	1714.83	3	58.781	369	382	IFRPSQIYTGCSMR	14	723	1	0.01727	68423	A5GP53	0	925990	0	0	0	959760	0	0	2682700	0	596300	2914500	434070	0	28421000	13004000	47546000	2440500	14216000	4794600	10960000	9797000		0	195360	0	0	0	0	0	0	0	0	0	0	0
YP_001226015.1	Synechococcus WH7803	1075.5	3	47.228	1	10	MSPTEGGEIR	10		0	0.072345	100029	A5GP53	0	0	0	0	0	0	0	0	0	0	0	0	0	0	0	0	0	0	0	0	0	0		0	0	0	0	0	0	0	0	0	0	0	0	0
YP_001226015.1	Synechococcus WH7803	1542.88		197.79	283	296	AVILQALAEELFAR	14		0	2.7121e-22	23873	A5GP53	0	0	0	0	0	0	0	0	0	0	0	0	0	0	0	0	0	0	0	0	0	0		0	0	0	0	0	0	0	0	0	2278600	2089700	1363500	7572600
YP_001226015.1	Synechococcus WH7803	1037.56		171.53	155	163	KGQDPIQPR	9		1	0.00054011	77314	A5GP53	0	0	0	0	0	0	0	0	0	0	0	0	0	0	0	0	0	0	0	0	0	0		0	0	0	0	0	0	57788	109280	0	4459200	0	3214100	7669400
YP_001226015.1	Synechococcus WH7803	1094.58		80.462	353	361	VAGWLAHWR	9		0	0.027606	134602	A5GP53	0	0	0	0	0	0	0	0	0	0	0	0	0	0	0	0	0	0	0	0	0	0		0	0	0	0	0	0	0	0	0	0	0	0	0
YP_001226005.1	Synechococcus WH7803	1936.94	2	135.81	149	166	DQVSSYGVVVSDQEGQIK	18		0	1.45e-06	31562	A5GP43	0	0	0	0	0	780480	0	321110	0	0	0	0	0	0	0	0	0	0	0	0	0	0		0	0	336120	224710	0	0	0	288890	0	3203800	0	0	0
YP_001226005.1	Synechococcus WH7803	1060.59	2	71.692	1	10	MKAMILAAGR	10		1	0.017285	98066	A5GP43	0	0	0	0	0	0	0	0	0	0	0	0	0	0	0	0	0	0	0	0	0	0		0	0	0	0	0	0	0	0	0	0	0	0	0
YP_001226005.1	Synechococcus WH7803	1423.74	2	197.73	366	377	RQDLVEPSPQQK	12		1	3.7384e-17	111460	A5GP43	0	0	0	0	0	0	0	0	0	0	0	0	0	0	0	0	0	0	0	0	0	0		801120	145740	0	0	0	996780	0	155580	0	3797000	4185400	6937500	0
YP_001226005.1	Synechococcus WH7803	1841.97	3	92.679	82	100	IEDGELIGDALGSAGGLKK	19		1	5.2956e-05	67597	A5GP43	0	0	0	0	0	306830	0	0	0	0	0	0	0	0	0	0	0	0	0	0	0	0		0	0	0	0	0	0	0	0	0	0	4189200	5636400	0
YP_001225997.1	Synechococcus WH7803	2269.11	2	77.754	56	74	FRDLVESYAGQPLNDYNLR	19		1	0.0012944	48401	A5GP35	0	0	0	0	0	0	0	0	0	0	0	0	0	0	0	0	0	0	0	0	0	0		0	0	0	0	0	0	0	0	0	0	0	0	0
YP_001225997.1	Synechococcus WH7803	1073.57	2	76.827	76	85	IGTELEGSIR	10		0	0.024715	69290	A5GP35	0	0	0	0	0	0	0	285800	0	0	0	0	0	0	0	0	0	0	0	0	0	0		0	0	0	0	0	0	0	0	0	2647900	0	0	0
YP_001225996.1	Synechococcus WH7803	994.585	2	124.34	280	287	LLLPEPWK	8		0	0.0064053	88493	A5GP34	0	0	0	0	0	0	0	0	0	0	0	0	0	0	0	0	0	0	0	0	0	0		0	0	0	0	0	0	0	0	0	3423600	0	1256400	0
YP_001225996.1	Synechococcus WH7803	1167.66	2	119.75	413	422	LRPDQTTPIK	10		1	0.0018479	91915	A5GP34	0	0	0	0	0	0	0	0	0	0	0	0	0	0	0	0	0	0	0	0	0	0		0	0	0	0	0	484790	0	0	0	2272600	2239700	1832900	0
YP_001225996.1	Synechococcus WH7803	2287.21		118.21	175	195	ALNFIDPDEISSTVVLTALNR	21		0	1.3185e-05	14988	A5GP34	0	0	0	0	167820	0	0	0	371640	0	0	0	0	0	0	0	0	0	0	0	0	0		993620	0	0	0	0	0	0	0	0	3014400	0	1064400	0
YP_001225996.1	Synechococcus WH7803	1596.83		81.676	18	32	YLADAGHTPVVVEAR	15		0	0.003599	151235	A5GP34	0	0	0	0	0	0	0	0	0	0	0	0	0	0	0	0	0	0	0	0	0	0		0	0	0	0	0	0	0	0	0	0	3310400	0	0
YP_001225990.1	Synechococcus WH7803	1356.74	2	105.98	177	188	LDVANIQLVMNK	12	720	0	0.00046035	82504	A5GP28	0	0	0	0	0	0	0	0	0	0	0	0	0	0	0	0	0	0	0	0	0	0		0	0	0	0	0	0	0	0	0	0	7477200	0	0
YP_001225990.1	Synechococcus WH7803	1298.67	2	128.28	244	256	ELAQALLEASPSA	13		0	0.00019569	37938	A5GP28	0	1972900	0	694490	1377800	2082500	870520	580680	620800	0	0	0	0	0	0	0	0	0	0	0	0	0		0	392680	545780	472900	0	1664300	0	2561700	0	7667000	0	3370800	0
YP_001225990.1	Synechococcus WH7803	833.44	2	123.99	189	195	LPSQFSR	7		0	0.010879	91084	A5GP28	1295300	806410	379290	194980	704760	0	0	0	0	0	0	0	0	0	0	0	0	0	0	0	0	0		1949200	420220	0	0	0	0	358090	3253900	1005700	28979000	10270000	0	0
YP_001225990.1	Synechococcus WH7803	1556.85	2	64.224	17	32	SNLTANLAASLGLQGK	16		0	0.024128	118958	A5GP28	0	279010	0	0	0	446020	0	0	0	0	0	0	0	0	0	0	0	0	0	0	0	0		1259100	0	0	0	0	0	0	191430	0	0	0	1761200	0
YP_001225990.1	Synechococcus WH7803	1501.7		88.163	88	101	GHVFLAPASMDSDR	14	719	0	0.00051538	54677	A5GP28	0	0	0	0	0	0	0	0	0	0	0	0	0	0	0	0	0	0	0	0	0	0		0	171740	0	0	0	1061000	0	0	0	0	4933700	0	0
YP_001225990.1	Synechococcus WH7803	1170.65		131.12	2	11	TQIIAVHSFR	10		0	0.00053252	131027	A5GP28	0	0	0	0	0	0	0	0	0	0	0	0	0	0	0	0	0	0	0	0	0	0		0	0	0	0	0	1260300	0	0	0	22231000	8701000	7942900	0
YP_001225988.1	Synechococcus WH7803	1231.64	2	192.64	36	47	ALDGTLSVVSDR	12		0	1.6906e-12	13053	A5GP26	0	0	0	0	0	0	0	0	0	0	0	0	0	0	0	0	0	0	0	0	0	0		0	0	354550	422210	0	2124700	0	1822400	650350	36227000	11066000	13639000	0
YP_001225988.1	Synechococcus WH7803	1265.67	2	200.56	83	94	IPAQDSAQAIPR	12		0	8.9051e-09	72696	A5GP26	0	0	0	0	500280	0	0	0	216530	0	0	0	0	0	0	0	0	0	0	0	0	0		4511000	752210	1866900	1517700	2640800	5531400	1168600	5159200	2922100	82881000	26512000	54189000	7779500
YP_001225988.1	Synechococcus WH7803	1204.61	2	157.34	95	104	RAQAFSLPCR	10		1	7.6739e-05	109308	A5GP26	0	0	0	0	0	0	0	0	0	0	0	0	0	0	0	0	0	0	0	0	0	0		0	0	0	0	0	1017000	0	0	0	25320000	7195100	12434000	6962000
YP_001225988.1	Synechococcus WH7803	929.457	2	176.6	286	294	SPLADSNAR	9		0	2.7925e-08	119277	A5GP26	0	0	0	0	0	0	0	0	0	0	0	0	0	0	0	0	0	124080	50731	0	0	61599		0	0	274890	542700	0	0	516440	1585000	2164900	9787300	0	0	0
YP_001225988.1	Synechococcus WH7803	1666.82	3	89.46	144	157	ALEGSVEWNAHWLR	14		0	0.0004514	13355	A5GP26	0	0	0	0	692650	0	0	0	0	0	0	0	0	0	0	0	0	0	0	0	0	0		0	0	0	0	0	0	0	0	0	0	0	0	0
YP_001225988.1	Synechococcus WH7803	1829.91		171.99	6	22	SWYVVEHSSAVPAGSVR	17		0	3.2862e-14	123046	A5GP26	0	0	0	0	0	0	0	0	0	0	0	0	0	0	0	0	0	0	0	0	0	0		898620	0	0	0	0	0	0	0	0	12504000	13189000	13243000	0
YP_001225987.1	Synechococcus WH7803	1324.63	2	173.39	85	95	ITYACLDDVQK	11		0	4.8832e-07	74596	A5GP25	0	333000	0	145340	0	0	0	0	0	66428	0	0	0	0	0	0	0	0	0	0	0	0		1102700	1024900	1017100	802310	1240100	3063100	1696900	1689600	0	36531000	27488000	23024000	0
YP_001225987.1	Synechococcus WH7803	3140.56	4	38.494	51	79	VAEGNYLNLFPADSAELKPVPDHSTVAMR	29		1	0.010049	134343	A5GP25	0	0	0	0	0	0	0	0	0	0	0	0	0	0	0	0	0	0	0	0	0	0		0	0	0	0	0	0	0	0	0	0	0	0	0
YP_001225987.1	Synechococcus WH7803	2218.16		120.21	2	22	ASSLPIEALDHVALTVSDPQR	21		0	1.7548e-10	21091	A5GP25	0	532000	0	0	1532500	0	0	0	0	0	0	0	0	0	0	0	0	0	0	0	0	0		0	0	0	0	0	2636000	0	0	0	0	1410100	0	0
YP_001225987.1	Synechococcus WH7803	1864.97		290.34	96	112	KLESQGLAITAFDYGPR	17		1	1.2105e-94	77730	A5GP25	0	0	0	0	0	0	0	0	0	0	0	0	0	0	0	0	0	0	0	0	0	0		1031100	0	0	0	0	2292700	0	0	0	16586000	10865000	11216000	9081600
YP_001225984.1	Synechococcus WH7803	1156.72	2	157.91	54	64	STLLTLIGALR	11		0	9.5495e-06	121393	A5GP22	0	0	0	0	0	0	0	0	0	0	0	0	0	0	0	0	0	0	0	0	0	0		494700	0	0	0	0	0	0	0	0	992960	473470	0	914860
YP_001225974.1	Synechococcus WH7803	1644.69	2	109.15	48	63	GEAGDGDDPVDLNDTR	16		0	0.00075943	52370	A5GP12	0	0	0	0	0	415820	0	0	0	0	0	0	0	0	0	0	0	0	0	0	0	0		0	0	0	0	0	0	0	0	0	4321100	2315600	0	0
YP_001225974.1	Synechococcus WH7803	2198.21	3	132.84	64	82	NTQPALFVVESLIVDELRR	19		1	4.3127e-05	104258	A5GP12	0	0	0	0	0	0	0	0	0	0	0	0	0	0	0	0	0	0	0	0	0	0		0	0	0	0	0	0	0	0	0	0	0	0	0
YP_001225974.1	Synechococcus WH7803	2209.14	3	37.993	219	238	VPVLSNTDPTPCVDAVELKR	20		1	0.02028	143998	A5GP12	0	0	0	0	0	0	0	0	0	0	0	0	0	0	0	0	0	0	0	0	0	0		0	0	0	0	0	0	0	0	0	0	0	0	0
YP_001225973.1	Synechococcus WH7803	1195.72	2	140.11	235	245	EVPAVLQSLLK	11		0	4.6463e-05	41663	A5GP11	0	0	0	0	0	0	0	0	0	0	0	0	0	0	0	0	0	0	0	0	0	0		0	0	0	0	0	0	0	0	0	2124000	1555000	2140400	0
YP_001225973.1	Synechococcus WH7803	871.476	2	73.975	266	273	ILDAVADR	8		0	0.060653	70779	A5GP11	0	0	0	0	540180	0	0	0	0	0	0	1306800	0	0	1765900	1103300	0	0	409640	0	1022700	0		0	0	0	0	0	0	0	0	0	0	0	0	0
YP_001225973.1	Synechococcus WH7803	1715.87	2	103.97	52	68	VSTADQTLVDLAAEAGR	17		0	0.00032657	145344	A5GP11	0	0	0	0	391630	0	0	0	0	0	0	0	0	0	0	0	0	0	0	0	0	0		0	0	0	0	0	0	0	0	0	0	0	0	0
YP_001225971.1	Synechococcus WH7803	1899.96	2	87.18	77	94	ESDVPIVMLTALGDVADR	18	717	0	0.0001509	40153	A5GP09	0	0	0	0	0	0	0	720670	0	0	0	510650	0	0	0	0	576360	0	0	0	1316500	1124500		0	0	420720	0	0	0	0	0	0	4010100	6462100	5552500	0
YP_001225971.1	Synechococcus WH7803	1319.72	2	113.44	129	141	EHAAGIPNTGLIK	13		0	0.00052255	36666	A5GP09	0	0	0	0	0	0	0	0	0	0	0	0	0	0	0	0	0	0	0	0	0	0		0	314180	0	0	0	0	0	0	0	0	0	10542000	0
YP_001225971.1	Synechococcus WH7803	1135.53	2	80.165	190	198	EVWGYTPER	9		0	0.027959	42076	A5GP09	0	0	0	0	0	0	0	0	0	0	0	0	0	0	0	0	0	0	0	0	0	0		0	763670	330690	276000	0	2811300	0	0	491750	12771000	12800000	12904000	0
YP_001225971.1	Synechococcus WH7803	1675.86	2	174.57	185	198	GEILKEVWGYTPER	14		1	3.0751e-12	52502	A5GP09	0	0	0	0	0	0	0	0	0	0	0	0	0	0	0	0	0	0	0	0	0	0		0	0	0	0	0	0	0	0	0	0	0	0	0
YP_001225971.1	Synechococcus WH7803	940.477	2	132.96	231	238	GTGYLFQR	8		0	0.0047799	61367	A5GP09	0	0	0	0	0	0	1307800	1110600	0	0	0	0	0	0	0	0	0	0	0	0	0	0		0	712540	549570	0	1767900	7183500	1169800	1201300	0	25843000	28866000	27185000	0
YP_001225971.1	Synechococcus WH7803	1832.03	2	72.321	125	141	RVEKEHAAGIPNTGLIK	17		2	0.047155	111859	A5GP09	0	0	0	0	0	0	0	0	0	0	0	0	0	0	0	0	0	0	0	0	0	0		0	0	0	0	0	0	0	0	0	0	0	0	0
YP_001225971.1	Synechococcus WH7803	778.361	2	94.662	178	184	SGEPFSR	7		0	0.030138	114961	A5GP09	0	0	0	123710	339280	0	0	326850	271890	0	143680	0	85853	0	270810	526440	0	0	0	229160	336440	0		0	0	1143700	0	1398600	2423600	547100	1423300	2638400	0	0	0	0
YP_001225971.1	Synechococcus WH7803	1287.71	2	134.84	142	152	VSDLKIDTNKR	11		2	0.00085164	144734	A5GP09	0	0	0	0	0	0	0	0	0	0	0	0	0	0	0	0	0	0	0	0	0	0		0	0	0	0	0	0	0	0	0	0	0	0	0
YP_001225971.1	Synechococcus WH7803	3944.05	4	24.233	77	113	ESDVPIVMLTALGDVADRITGLELGADDYVIKPFSPK	37		2	0.06209	40155	A5GP09	0	0	0	0	0	0	0	0	0	0	0	0	0	0	0	0	0	0	0	0	0	0		0	0	0	0	0	0	0	0	0	0	0	0	0
YP_001225971.1	Synechococcus WH7803	1706.93		204.17	163	177	LTGMEFSLLELLVSR	15	718	0	1.4861e-27	93508	A5GP09	0	0	0	0	0	0	0	0	0	0	0	0	0	0	0	0	0	0	0	0	0	0		2375400	0	0	0	1309700	722900	0	0	0	9431900	24788000	16232000	0
YP_001225971.1	Synechococcus WH7803	2062.1		149.82	95	113	ITGLELGADDYVIKPFSPK	19		1	6.4818e-06	74412	A5GP09	0	0	0	0	0	0	0	0	0	0	0	0	0	0	0	0	0	0	0	0	0	0		2293400	0	0	0	3606000	5555000	0	0	0	16704000	17257000	22427000	0
YP_001225971.1	Synechococcus WH7803	1436.71		145.28	65	76	LDGYGVCQELRK	12		1	1.3275e-05	82066	A5GP09	0	0	0	0	446470	0	0	0	0	0	0	0	0	0	0	0	0	0	0	0	0	0		0	0	0	0	0	0	0	0	0	1398500	11970000	20411000	0
YP_001225971.1	Synechococcus WH7803	1880.98		254.94	214	230	SKLEDDPANPELILTAR	17		1	6.2991e-65	116844	A5GP09	0	0	0	0	0	0	0	0	0	0	0	0	0	0	0	0	0	0	267230	0	0	0		0	653370	0	0	3291200	5281000	0	0	2947600	34903000	28834000	30691000	0
YP_001225971.1	Synechococcus WH7803	923.519		132.08	204	211	VVDVHISR	8		0	0.00094276	147234	A5GP09	0	0	0	0	0	1502100	0	0	0	0	0	0	0	0	0	0	0	0	0	0	0	0		2322200	368130	357100	887070	1199500	4550900	0	0	0	34978000	15477000	34434000	0
YP_001225965.1	Synechococcus WH7803	1835.82	2	147.24	188	202	EVWGYEPDDDIETIR	15		0	4.925e-06	42074	A5GP03	0	0	0	0	0	0	0	0	0	0	0	0	0	0	0	0	0	0	0	0	0	0		0	0	0	0	0	1226300	0	0	0	5067400	3590300	3274100	0
YP_001225965.1	Synechococcus WH7803	1262.73	2	163.84	176	187	HGQTVAPSLILK	12		0	1.0409e-07	64443	A5GP03	0	0	0	0	0	0	0	0	0	0	0	0	0	0	0	0	0	0	0	0	0	0		1448500	0	0	0	0	0	0	0	0	0	0	0	0
YP_001225965.1	Synechococcus WH7803	1585.91	2	101.39	74	89	TSAIPILMLTALGGTK	16		0	0.0004541	131686	A5GP03	0	0	0	0	0	0	0	0	0	0	0	0	0	0	0	0	0	0	0	0	0	0		0	0	0	0	328280	0	0	0	0	1259300	1124500	1392000	0
YP_001225965.1	Synechococcus WH7803	1406.73	3	78.342	150	160	FEAIWFDKPVR	11		1	0.0048129	44370	A5GP03	0	0	0	0	0	0	0	0	0	0	0	0	0	0	0	0	0	0	0	0	0	0		0	0	0	0	0	0	0	0	0	9074300	3800100	5508100	0
YP_001225965.1	Synechococcus WH7803	1921.02	3	158.52	161	175	LTHLEFELLHCLLQR	15		0	1.0293e-08	93637	A5GP03	0	0	0	0	0	0	0	0	0	0	0	0	0	0	0	0	0	0	0	0	0	0		0	0	0	0	0	0	0	0	0	0	0	0	0
YP_001225965.1	Synechococcus WH7803	2993.48	3	35.943	224	251	TVYGAGYCLELPTGAQLEGLEDVLAQAR	28		0	0.024032	133126	A5GP03	0	0	0	0	0	0	0	0	0	0	0	0	0	0	0	0	0	0	0	0	0	0		0	0	0	0	0	0	0	0	0	0	0	2292800	0
YP_001225965.1	Synechococcus WH7803	2699.31	3	42.209	92	115	VSGFNSGADDYLTKPFDLEELQVR	24		1	0.046667	144899	A5GP03	0	0	0	0	0	0	0	0	0	0	0	0	0	0	0	0	0	0	0	0	0	0		0	0	0	0	0	1315900	0	0	0	5148600	0	0	0
YP_001225965.1	Synechococcus WH7803	954.513		137.9	210	217	TKLEPDPR	8		1	0.005535	128271	A5GP03	0	0	0	0	0	0	0	0	0	0	0	0	0	0	1588600	0	175710	52285	0	0	292370	125570		946070	212300	207890	0	0	1586900	0	326030	184520	11280000	6978000	10933000	4295900
YP_001225963.1	Synechococcus WH7803	909.434	2	71.296	80	87	RPGFSFEA	8		1	0.06873	111307	A5GP01	0	0	0	0	382750	0	0	0	0	0	0	0	0	0	0	0	0	0	0	0	0	0		0	0	0	0	0	0	0	0	0	0	0	0	0
YP_001225963.1	Synechococcus WH7803	984.499	2	127.02	34	42	SALEQGQPR	9		0	0.00018803	112793	A5GP01	0	302490	0	0	209770	0	0	0	466420	68059	242670	157720	129800	62779	533690	784040	341850	573860	262950	350770	794850	341530		0	0	0	772900	0	2712500	1157200	897090	3255200	10671000	15457000	0	0
YP_001225963.1	Synechococcus WH7803	1672.82		152.38	20	33	KEHDSAEALYQQVR	14		1	1.984e-06	76741	A5GP01	0	0	0	0	0	0	0	0	0	0	0	0	0	0	0	0	0	0	0	0	0	0		0	0	0	0	0	0	0	0	0	0	0	1933800	12986000
YP_001225959.1	Synechococcus WH7803	1828.88	2	263.89	162	180	MSGVATFVTGANTFGGNAK	19	715	0	5.993e-84	99980	A5GNZ7	0	845210	0	663570	5438200	6796200	5110900	4029600	4679100	756440	7162300	6753400	5134400	0	8722500	9244000	3186300	5695700	8989100	15699000	6273300	3856100		2928500	0	1029800	0	0	2238700	0	1387200	2249200	9529200	7955900	8682800	161160000
YP_001225959.1	Synechococcus WH7803	1949.98	2	293.8	567	585	PLGSVTQGDSFNQFGGLVK	19		0	2.4005e-69	105866	A5GNZ7	0	0	0	0	645600	927190	637130	0	571210	0	751100	937290	0	288170	1835000	636370	2860300	1892600	1332400	5516500	5456600	3434400		1707300	0	0	644460	2006500	0	617410	0	1212700	14234000	8893400	6910200	246130000
YP_001225959.1	Synechococcus WH7803	1203.65	2	68.786	188	199	QLTKAESGVGSK	12		1	0.047041	108022	A5GNZ7	0	0	0	0	0	0	0	0	0	0	0	0	0	0	0	0	0	0	0	0	0	0		0	0	0	0	0	0	0	0	0	0	0	0	3347700
YP_001225959.1	Synechococcus WH7803	860.435	2	162.25	280	287	SNAVSIDR	8		0	0.00080472	118775	A5GNZ7	472660	1094100	0	763650	3329600	5460000	4650700	2159600	3462900	368090	3899700	2777100	1666500	810320	12443000	18582000	15112000	17943000	10793000	22394000	61769000	26998000		3717100	1201200	1940300	3250400	0	8013500	5195400	4303200	16861000	0	0	0	496460000
YP_001225959.1	Synechococcus WH7803	848.414	2	154.09	181	187	VDQQFGR	7		0	0.0037511	136370	A5GNZ7	0	484750	0	157740	249870	67013	292060	220800	3915100	738320	3041900	2878600	1437100	985900	18279000	18079000	25531000	23444000	20442000	11020000	25530000	23352000		0	933230	2106100	4553500	811350	9226500	9131600	0	20582000	37064000	32363000	58365000	0
YP_001225959.1	Synechococcus WH7803	3397.53	3	54.036	500	534	GNNAGMAVGQQGFVTSLGLSGDDVDGVSSSTAEDR	35	714	0	0.00023724	58919	A5GNZ7	0	0	0	0	0	727950	426100	486800	627230	0	0	0	0	0	1530200	1139700	0	0	1573600	3199800	1945500	1072900		0	0	0	0	0	0	0	0	0	0	0	0	0
YP_001225959.1	Synechococcus WH7803	4061.88	3	15.975	239	279	TGNFTNSAFGFSASSGIYDALSGGTFATASGLEVAFEEGPK	41		0	0.080088	126855	A5GNZ7	0	0	0	0	0	0	0	0	0	0	0	0	0	0	0	0	0	0	0	0	0	0		338440	0	0	0	0	0	0	0	0	0	0	0	0
YP_001225959.1	Synechococcus WH7803	2357.16		97.776	200	220	RTMAFQANNNLGAAVFNYDLK	21	716	1	3.0428e-05	111669	A5GNZ7	0	0	0	0	0	0	0	0	0	0	0	0	0	0	0	0	0	0	0	0	0	0		0	0	0	0	0	0	0	0	0	0	0	0	30845000
YP_001225959.1	Synechococcus WH7803	2201.06		183.28	201	220	TMAFQANNNLGAAVFNYDLK	20	716	0	2.7378e-24	129683	A5GNZ7	0	0	0	205520	595050	1077800	466630	1397100	800370	63481	515160	4923300	0	0	10357000	5588300	8799200	1170500	2858900	18383000	11566000	9512900		732650	0	0	441620	0	1585600	0	0	0	0	7096700	12676000	121790000
YP_001225959.1	Synechococcus WH7803	1129.53		157.91	221	230	IDFDTSFTGK	10		0	3.9068e-09	67236	A5GNZ7	0	0	0	0	0	487570	842070	342610	1044100	200290	0	1968200	0	0	4237300	2133700	5868700	1286900	3059200	7037300	11710000	11154000		0	0	0	0	0	0	904890	0	0	0	0	4310500	95484000
YP_001225959.1	Synechococcus WH7803	1626.83		211.63	221	234	IDFDTSFTGKDLLR	14		1	9.1886e-30	67253	A5GNZ7	0	0	0	0	0	0	353410	0	347930	0	0	0	0	0	2411600	0	2556600	1829600	777760	5622700	5002400	4407500		765270	0	0	0	0	0	0	0	0	0	0	2166600	206330000
YP_001225959.1	Synechococcus WH7803	2221.12		190.34	288	307	LFYQFPLGSDFTVTAGGFVR	20		0	8.5083e-13	83752	A5GNZ7	0	0	0	0	425260	487860	0	0	610970	0	2037500	3256400	4280300	0	2677700	1384000	2576500	4938400	1466200	7656700	7483300	5094400		1555000	0	0	0	0	818180	0	0	0	1858200	3779300	5690200	37135000
YP_001225958.1	Synechococcus WH7803	1559.78	2	222.18	503	517	GGTPVNSQSWMVGLK	15	711	0	2.0146e-36	54516	A5GNZ6	0	0	0	0	1205300	3824400	3107400	1120800	1962400	253600	2381200	6568400	0	0	6210200	547870	9861100	5116700	9064700	9009300	27890000	9425100		8855900	1716700	1425300	3748500	3213400	12540000	5412100	2121700	14846000	48533000	47639000	48518000	482630000
YP_001225958.1	Synechococcus WH7803	1132.62	2	162.25	296	306	EFTVVAGALAR	11		0	4.8348e-06	35739	A5GNZ6	3550200	3761500	620680	1562800	10210000	11265000	12502000	7303300	12372000	2577900	13049000	21503000	19614000	1173200	37896000	22443000	44917000	12895000	33057000	43826000	60739000	41033000		0	0	1520300	3652500	19123000	21647000	8664100	8307500	4573800	120270000	101290000	135850000	1286500000
YP_001225958.1	Synechococcus WH7803	821.378	2	101.21	206	213	GGANAYNR	8		0	0.011822	53592	A5GNZ6	0	0	0	0	0	0	0	0	0	0	0	0	0	0	0	0	0	0	0	0	0	0		0	0	0	0	0	0	0	0	0	0	0	0	271630
YP_001225958.1	Synechococcus WH7803	2370.08	2	140.46	525	547	GNDLGFAVGQPTFTTGLESCDGK	23		0	3.8877e-06	58738	A5GNZ6	0	0	0	0	254840	0	330670	0	431490	0	343160	955250	0	0	1323100	0	2067500	0	1597200	1598900	2915000	1956500		0	0	0	580050	0	0	947240	0	1506400	8887100	8114300	5707000	29300000
YP_001225958.1	Synechococcus WH7803	1780.82	2	243.49	149	167	GQTTFVTGAVNAGGDDGSK	19		0	7.5799e-57	60173	A5GNZ6	0	450400	0	0	1710200	0	2809100	2256000	1732000	563900	1910300	4072400	2151000	0	3918400	7733400	6378800	4933300	6989400	8629400	15370000	10652000		2956600	972680	1345700	4237900	1784200	6428200	3873400	3366200	7347200	23437000	22504000	24835000	155430000
YP_001225958.1	Synechococcus WH7803	866.45	2	120.62	228	235	LNTSFTGK	8		0	0.0071073	90667	A5GNZ6	578660	537220	0	300710	1375300	0	2033800	1298900	1855800	443770	2079700	2825900	2248600	122840	4854000	7573600	7985300	5567600	7853300	10760000	27065000	18502000		9467000	4203100	4475700	5400700	9254500	17250000	4541500	7440500	8997500	48638000	34134000	56541000	359500000
YP_001225958.1	Synechococcus WH7803	1620.81	2	190.66	307	320	NTESIALWPSVYNK	14		0	4.6202e-17	104160	A5GNZ6	0	0	0	0	4253400	2362200	2023300	736460	1885500	0	354040	1942500	0	0	1608700	0	0	0	0	0	0	0		2088100	667210	475400	1114900	2503100	4897900	2607300	1683800	5996800	17206000	12247000	12720000	19472000
YP_001225958.1	Synechococcus WH7803	1533.66	2	265.67	214	225	NYGAWTFNYDQR	12		0	2.7002e-24	105405	A5GNZ6	0	1486600	512240	144040	5078800	1882700	2741700	2182900	6552700	112050	3217100	6517600	4156700	0	6818500	0	20812000	8698400	9102100	6471600	26846000	12676000		5625600	2630500	1237200	2539900	5170800	15415000	4058700	3918900	6947000	51867000	45362000	57454000	750160000
YP_001225958.1	Synechococcus WH7803	807.424	2	85.265	423	429	RGTEFAK	7		1	0.047111	109944	A5GNZ6	0	0	0	0	141000	0	0	0	0	0	141540	0	99198	0	0	0	0	0	0	0	0	0		0	0	0	712090	0	917850	545300	440600	984450	20711000	0	32463000	0
YP_001225958.1	Synechococcus WH7803	832.429	2	111.74	444	451	TVNVDGTK	8		0	0.0087817	132918	A5GNZ6	0	0	0	0	0	0	0	0	0	0	63349	0	44499	0	138700	0	0	365720	0	0	0	0		0	0	0	0	0	0	0	0	1428100	0	0	0	0
YP_001225958.1	Synechococcus WH7803	1165.65	2	182.98	580	589	VTPAIFYLSR	10		0	6.9806e-09	146526	A5GNZ6	0	708640	0	265590	2250200	3426500	1760100	1606800	2602500	603880	3322800	7436100	9369500	0	9918700	8523100	18798000	9207000	10464000	28215000	25665000	20499000		10149000	1747000	524320	3246500	20195000	17169000	3611600	2911300	8633600	95760000	85534000	105630000	1233000000
YP_001225958.1	Synechococcus WH7803	1441.64	2	137.95	433	443	WNNNCFYVPTK	11		0	5.2608e-05	149005	A5GNZ6	0	0	0	0	507070	0	366220	0	0	0	0	0	0	0	0	0	0	0	380780	0	0	0		677560	0	0	0	0	0	0	0	0	6019600	0	5875000	213660000
YP_001225958.1	Synechococcus WH7803	1259.5	2	236.21	412	422	YGQCDSGNGFR	11		0	1.4426e-28	150790	A5GNZ6	0	185700	0	141660	589220	1014200	1682500	896790	952430	65130	416580	520950	327130	0	2875600	0	4005400	2868200	1981200	1973600	5596800	4235200		2055100	807300	616700	1726100	2229300	3520700	3105300	2697500	5468700	25022000	20194000	29783000	234650000
YP_001225958.1	Synechococcus WH7803	989.482	2	143.89	452	460	YTVPNGDPK	9		0	0.00074728	152390	A5GNZ6	0	0	0	0	0	1275200	1761900	816920	1627100	249640	751240	683920	702590	132640	0	3638400	5328700	4959000	2737900	3787000	11040000	6317000		1879700	1375800	1423800	2306200	4234000	0	4830700	3522900	8691400	40788000	28047000	34684000	266570000
YP_001225958.1	Synechococcus WH7803	1117.58	2	104.06	452	461	YTVPNGDPKK	10		1	0.0033921	152399	A5GNZ6	0	0	0	0	0	0	0	0	0	0	0	0	0	0	0	0	0	0	0	0	0	0		0	0	0	0	0	0	95554	0	0	0	0	0	7239700
YP_001225958.1	Synechococcus WH7803	3014.52	3	86.617	325	351	ILDWTALMGTSGVYNKETGQLIGAYWK	27	712	1	5.0994e-06	70910	A5GNZ6	0	0	0	0	0	0	0	0	0	0	0	0	0	0	0	0	0	0	0	0	0	0		0	0	0	0	0	0	0	0	0	0	0	0	0
YP_001225958.1	Synechococcus WH7803	3216.47	3	50.189	553	579	EICGSTPFDGNYVFELFYNFQVTDNIK	27		0	0.0023606	36855	A5GNZ6	0	0	0	0	0	0	0	0	0	0	0	0	0	0	0	0	0	0	0	0	688920	0		0	0	0	0	0	0	0	0	0	0	0	0	9194000
YP_001225958.1	Synechococcus WH7803	1775.03	3	203.85	226	241	LKLNTSFTGKDLLVAR	16		2	4.5089e-08	87331	A5GNZ6	0	0	0	0	0	0	0	0	0	0	0	0	0	0	0	0	0	0	0	0	0	0		0	0	0	0	0	0	0	0	0	0	0	0	43565000
YP_001225958.1	Synechococcus WH7803	1005.57	3	79.906	194	201	NRNTVFKK	8		2	0.059305	103874	A5GNZ6	0	0	0	0	0	0	0	0	0	0	0	0	0	0	0	0	0	0	0	0	0	0		0	0	0	0	0	0	0	0	0	0	0	0	5233100
YP_001225958.1	Synechococcus WH7803	956.577	3	71.379	186	193	QIGKVERK	8		2	0.060981	107447	A5GNZ6	0	0	0	0	0	0	0	0	0	0	0	0	0	0	0	0	0	0	0	0	0	0		0	0	0	0	0	0	0	0	0	0	0	0	6400400
YP_001225958.1	Synechococcus WH7803	3675.8	3	108.68	250	286	SGNGNAFGGSGVNLTALDIATDSGVQDEKANIVTLDR	37		1	4.4243e-19	115521	A5GNZ6	0	0	0	0	0	0	0	0	0	0	0	0	0	0	0	0	0	0	0	2527700	0	0		0	0	0	0	0	0	0	0	0	0	0	0	58597000
YP_001225958.1	Synechococcus WH7803	2463.23		151.28	503	524	GGTPVNSQSWMVGLKWDDVFLK	22	711	1	6.6975e-09	54535	A5GNZ6	0	0	0	0	0	0	0	0	0	0	0	0	0	0	360340	0	0	0	0	0	0	0		0	0	0	0	0	0	0	0	0	0	0	0	67436000
YP_001225958.1	Synechococcus WH7803	1715.88		92.039	502	517	RGGTPVNSQSWMVGLK	16	711	1	0.00019249	109834	A5GNZ6	0	0	0	0	0	0	0	0	0	0	0	0	0	0	0	0	0	0	0	0	0	0		0	0	0	0	0	0	0	0	0	0	0	2424400	168600000
YP_001225958.1	Synechococcus WH7803	1767.89		311.88	325	340	ILDWTALMGTSGVYNK	16	712	0	7.4592e-116	70890	A5GNZ6	0	515300	0	196650	2373300	1241100	1786800	810630	2254900	0	0	5031100	2324000	0	3773500	0	851370	0	470320	0	848990	647330		6245600	1163500	814740	1458200	5091900	9415400	2712800	1377100	6652100	35879000	40764000	32267000	125380000
YP_001225958.1	Synechococcus WH7803	900.503		183.74	279	286	ANIVTLDR	8		0	5.2023e-06	17232	A5GNZ6	4925100	2918600	1331000	1383000	10710000	10176000	13835000	7330300	14908000	2900300	5406100	14836000	18343000	0	40882000	37563000	49850000	19440000	39371000	50820000	98142000	62523000		0	6833100	3475800	14183000	4444900	35348000	19688000	0	23902000	57626000	175900000	223390000	1846500000
YP_001225958.1	Synechococcus WH7803	1451.81		102.53	279	290	ANIVTLDRLFYK	12		1	0.0016939	17257	A5GNZ6	0	0	0	0	0	0	0	0	0	0	0	0	0	0	0	0	0	0	0	0	0	0		0	0	0	0	0	0	0	0	0	0	0	0	9794200
YP_001225958.1	Synechococcus WH7803	1264.65		106.88	341	351	ETGQLIGAYWK	11		0	0.001478	40529	A5GNZ6	0	1137600	0	0	3456000	3615800	3051900	1309000	5090800	164680	0	6005300	0	0	5344300	0	12401000	1939200	5349900	3235400	15399000	7065700		7806300	0	0	3889400	9960100	23180000	5880300	0	4840600	90868000	73195000	96471000	0
YP_001225958.1	Synechococcus WH7803	1660.93		241.35	291	306	FPVGKEFTVVAGALAR	16		1	1.1096e-37	48149	A5GNZ6	0	0	0	0	0	0	0	0	0	0	0	0	0	0	0	0	0	529820	0	0	0	0		0	0	0	0	0	0	0	0	0	2432400	0	1262800	108460000
YP_001225958.1	Synechococcus WH7803	2526.18		252.01	525	548	GNDLGFAVGQPTFTTGLESCDGKR	24		1	3.1928e-40	58765	A5GNZ6	0	1051200	0	432350	5601100	4798500	2908300	1366700	4416600	0	5618500	12014000	8149600	781310	12609000	0	19161000	9499200	7337100	8988900	21896000	18326000		17710000	5377500	1512700	2350400	8511200	16871000	6830800	3333300	16121000	106540000	85617000	103050000	1354000000
YP_001225958.1	Synechococcus WH7803	3833.72		44.533	149	185	GQTTFVTGAVNAGGDDGSKYIYDTNATYFDDSADAVK	37		1	0.00081867	60178	A5GNZ6	0	0	0	0	0	0	0	0	774480	0	0	1527800	0	0	934750	755670	2043900	0	2668600	3864200	4238100	2804100		0	0	0	0	0	0	0	0	0	0	0	0	94694000
YP_001225958.1	Synechococcus WH7803	1097.63		96.492	287	295	LFYKFPVGK	9		1	0.0066389	83729	A5GNZ6	0	0	0	0	426930	217360	0	0	0	0	609920	1035300	0	0	2447200	393090	2119700	957250	1937100	1274600	2543000	1914000		2331500	0	0	0	3425500	1160800	0	0	2302600	26160000	26086000	43322000	942580000
YP_001225958.1	Synechococcus WH7803	2212.24		92.993	287	306	LFYKFPVGKEFTVVAGALAR	20		2	0.00019215	83747	A5GNZ6	0	0	0	0	0	0	0	0	0	0	0	0	0	0	0	0	0	0	0	0	0	0		0	0	0	0	0	0	0	0	0	0	0	0	0
YP_001225958.1	Synechococcus WH7803	2022		346.18	147	167	LKGQTTFVTGAVNAGGDDGSK	21		1	3.9337e-179	87229	A5GNZ6	824500	0	775710	0	3686000	6151200	4667500	4975000	6342400	656280	6153000	8517700	13186000	0	18740000	18200000	20246000	15821000	21890000	24401000	48932000	28667000		21596000	1762100	952510	4618000	7142300	7038200	7551000	8608900	17258000	68456000	29321000	63548000	693690000
YP_001225958.1	Synechococcus WH7803	4074.9		113.57	147	185	LKGQTTFVTGAVNAGGDDGSKYIYDTNATYFDDSADAVK	39		2	1.3456e-19	87289	A5GNZ6	0	609650	0	0	4421900	3490000	1285200	1083200	1706700	0	0	2459500	0	0	3040600	767320	4568300	0	3311800	10667000	9831600	4979700		3267500	859460	0	0	0	0	0	0	0	0	0	0	272580000
YP_001225958.1	Synechococcus WH7803	1107.63		158.76	226	235	LKLNTSFTGK	10		1	9.3815e-05	87320	A5GNZ6	0	0	0	0	0	0	0	0	0	0	0	0	0	0	0	0	0	0	0	0	0	0		0	0	0	0	0	0	0	0	0	4699600	4462400	8534600	202410000
YP_001225958.1	Synechococcus WH7803	1533.85		229.56	228	241	LNTSFTGKDLLVAR	14		1	8.8575e-30	90689	A5GNZ6	0	745950	0	0	941070	1282500	829900	681860	1054000	0	881670	1411200	2135800	0	3599700	1900000	3656600	3295400	2313700	5607600	6532500	3608200		1374800	0	0	0	0	762960	0	0	0	7351800	2517200	4623300	653690000
YP_001225958.1	Synechococcus WH7803	921.503		120.87	242	249	LRTGNFSK	8		1	0.010156	92121	A5GNZ6	261540	183030	0	0	457580	0	0	0	0	0	0	0	0	0	0	0	0	0	0	0	0	0		1365400	393480	0	0	0	416550	0	0	0	2019900	2183000	2017900	563220000
YP_001225958.1	Synechococcus WH7803	1812.83		228.93	430	443	QDKWNNNCFYVPTK	14		1	1.0905e-38	107088	A5GNZ6	0	0	0	0	532540	0	0	0	0	0	0	0	297730	0	0	0	0	0	0	0	0	0		1486300	0	0	0	0	0	0	500490	3125400	23044000	4245600	0	1978200000
YP_001225958.1	Synechococcus WH7803	828.482		104.21	186	192	QIGKVER	7		1	0.015285	107444	A5GNZ6	0	0	0	0	756660	0	0	0	0	0	308050	187860	140920	0	377710	460180	543650	97637	609710	293720	4485900	1622700		0	104130	214230	693630	162080	1248300	495170	1805100	3380300	20566000	6345600	15937000	57396000
YP_001225958.1	Synechococcus WH7803	1178.6		139.43	423	432	RGTEFAKQDK	10		2	0.0030196	109946	A5GNZ6	0	0	0	0	0	0	0	0	0	0	0	0	0	0	0	0	0	0	0	0	0	0		0	0	0	0	0	0	0	0	0	0	0	0	7036800
YP_001225958.1	Synechococcus WH7803	2793.31		130.53	250	278	SGNGNAFGGSGVNLTALDIATDSGVQDEK	29		0	1.0007e-14	115516	A5GNZ6	0	0	0	238670	1428500	0	1320700	1073500	1407200	223540	1291700	0	0	0	3205300	1627000	3775600	0	3542800	5821200	8561300	5867000		0	0	0	730200	0	0	0	0	0	0	8628000	2542500	33105000
YP_001225958.1	Synechococcus WH7803	1803.9		183.96	444	460	TVNVDGTKYTVPNGDPK	17		1	1.731e-20	132923	A5GNZ6	0	0	0	0	1014600	0	534440	850800	712860	0	307720	0	0	0	890140	913340	0	911430	810330	1079500	1353400	0		0	0	0	0	0	0	0	0	0	0	0	0	48528000
YP_001225958.1	Synechococcus WH7803	921.46		102.71	518	524	WDDVFLK	7		0	0.05396	148660	A5GNZ6	0	0	0	0	0	0	0	0	0	0	0	0	0	0	0	0	0	0	0	0	0	0		3310200	630140	0	0	2257800	4548300	0	0	0	3872600	13416000	36360000	54450000
YP_001225958.1	Synechococcus WH7803	3429.63		103.04	518	548	WDDVFLKGNDLGFAVGQPTFTTGLESCDGKR	31		2	1.364e-10	148665	A5GNZ6	0	0	0	0	0	0	0	0	0	0	0	0	0	0	0	0	0	0	0	0	0	0		0	0	0	0	0	0	0	0	0	0	0	0	66072000
YP_001225958.1	Synechococcus WH7803	1415.6		101.46	412	423	YGQCDSGNGFRR	12		1	0.0013913	150814	A5GNZ6	0	0	0	0	563440	0	0	0	0	0	0	0	0	0	0	0	0	0	0	0	0	0		1631800	398590	0	0	2317600	3178400	445680	0	0	6577100	24093000	7546300	423190000
YP_001225958.1	Synechococcus WH7803	2070.91		225.63	168	185	YIYDTNATYFDDSADAVK	18		0	1.146e-16	151199	A5GNZ6	1453500	2194800	0	716650	7758500	7985200	9344800	7286200	12936000	1948800	3619900	17791000	0	0	23812000	18849000	35199000	24428000	39896000	36551000	57885000	44542000		10046000	5779100	4932100	10853000	10914000	29782000	20148000	9805200	13007000	73332000	45553000	63653000	430710000
YP_001225957.1	Synechococcus WH7803	1783.93	2	58.098	2	18	AIAPDITALVGCTPMVR	17	709	0	0.014554	10202	A5GNZ5	0	0	0	0	0	0	0	0	0	0	0	0	0	0	0	0	1018100	0	0	0	0	0		0	0	0	0	0	2357800	0	0	0	0	0	0	0
YP_001225957.1	Synechococcus WH7803	1113.57	2	82.75	280	289	LGQRPAMEGR	10	710	1	0.020437	85133	A5GNZ5	0	0	0	0	0	0	0	0	0	0	0	0	0	0	0	0	0	0	0	0	0	0		142270	147010	0	0	0	621110	0	115840	0	5642100	2261100	0	8477900
YP_001225957.1	Synechococcus WH7803	1191.61	2	137.05	36	46	LESFNPTASVK	11		0	5.5192e-05	83164	A5GNZ5	0	0	0	0	0	0	0	0	0	0	0	0	0	0	0	0	0	0	0	0	0	0		0	0	516590	0	0	0	0	1154600	0	9698800	0	0	15999000
YP_001225957.1	Synechococcus WH7803	2141.15	2	167.89	68	89	TVLVEPTSGNTGIALAMVAAAR	22		0	4.9832e-22	132904	A5GNZ5	0	0	0	0	0	0	0	209230	0	0	0	0	0	0	0	0	0	0	0	0	0	0		0	0	0	0	0	0	0	0	0	0	0	0	7300100
YP_001225957.1	Synechococcus WH7803	2170.15	3	111.25	258	279	LAREEGLLCGVSSGAAVAAALR	22		1	1.5613e-06	80985	A5GNZ5	0	0	0	0	0	0	0	0	0	0	0	0	0	0	0	0	0	0	0	0	0	0		0	0	0	0	0	0	0	0	0	0	0	0	9112400
YP_001225957.1	Synechococcus WH7803	1842.91		195.94	49	67	IAGAMVEAAESAGTIAPER	19		0	4.1676e-13	65974	A5GNZ5	0	0	0	0	0	673350	0	0	0	0	0	0	0	0	0	0	0	0	0	0	0	0		0	0	0	0	0	0	0	0	0	2545200	0	0	11054000
YP_001225957.1	Synechococcus WH7803	1462.74		149.94	36	48	LESFNPTASVKDR	13		1	9.218e-07	83165	A5GNZ5	2816900	0	1154900	0	0	0	0	0	0	0	0	0	0	0	0	0	0	0	0	0	0	0		0	0	0	0	0	0	0	0	0	0	0	0	8055100
YP_001225957.1	Synechococcus WH7803	2153.2		154.13	200	222	LSVVAVEPAASPVLAGGVAGPHR	23		0	1.0363e-16	93104	A5GNZ5	0	0	0	0	974680	823050	363990	0	0	0	0	0	0	0	0	0	0	0	0	0	0	0		3429900	653230	389830	0	0	2716200	0	0	0	27060000	5391200	6350900	61765000
YP_001225954.1	Synechococcus WH7803	3169.56	3	91.556	29	59	AAYEGSVEAGASDPHPPAYIFEGPGELLVVK	31		0	1.1823e-08	2605	A5GNZ2	0	0	0	0	0	0	0	0	0	0	0	0	0	0	0	0	0	0	0	0	0	0		0	0	0	0	0	0	0	0	0	12485000	9675000	0	0
YP_001225954.1	Synechococcus WH7803	1478.83	3	94.82	67	77	WRRPVPDVWLR	11		2	0.0050901	149090	A5GNZ2	0	0	0	0	0	0	0	0	0	0	0	0	0	0	0	0	0	0	0	0	0	0		0	0	0	0	0	0	0	0	0	0	0	0	0
YP_001225954.1	Synechococcus WH7803	1125.57		130.66	2	13	AETPSSPAPAAK	12		0	2.08e-05	4951	A5GNZ2	0	1455900	0	402100	1547500	1339000	2420000	1521800	2108500	419610	1056200	1260100	539190	142520	1638200	1583300	0	649770	271740	255020	373380	0		1479900	1191000	1951700	2123900	3648700	7091600	5268800	5876800	9779200	48284000	30461000	28527000	0
YP_001225954.1	Synechococcus WH7803	723.464		110.54	14	20	APPALKK	7		1	0.0027602	18453	A5GNZ2	0	0	0	0	69594	0	0	0	0	0	0	0	0	0	0	0	0	0	0	0	0	0		0	0	0	367230	0	1963600	1241600	896060	1287700	21562000	21767000	19945000	0
YP_001225954.1	Synechococcus WH7803	1136.65		134.26	69	77	RPVPDVWLR	9		1	0.00077334	111435	A5GNZ2	0	0	0	0	0	0	0	0	0	0	0	0	0	0	0	0	0	0	0	0	0	0		1324300	0	0	0	0	0	0	0	0	19079000	17686000	15859000	0
YP_001225949.1	Synechococcus WH7803	1037.53	2	75.043	69	77	LNPQDPQAR	9		0	0.038782	90550	A5GNY7	0	0	0	0	0	0	0	0	0	0	0	52433	0	0	0	0	0	0	68795	0	151460	0		0	0	0	331140	366850	1052000	0	0	0	8892800	6430000	10895000	0
YP_001225949.1	Synechococcus WH7803	2390.18		127.28	16	38	YQDGVPAADLLGDFETITAAAPR	23		0	7.0379e-23	151948	A5GNY7	0	0	0	0	458480	0	0	0	0	0	0	0	0	0	0	0	0	0	0	0	0	0		0	0	0	0	0	0	0	0	0	1688900	2032300	3766500	0
YP_001225948.1	Synechococcus WH7803	1417.66	2	189.38	32	43	LCSEQGDNQVLR	12		0	2.8667e-12	81578	A5GNY6	0	0	0	0	169590	428320	173160	0	0	0	0	159750	0	0	215040	0	0	0	0	0	0	0		0	0	0	319730	0	0	456540	733120	0	2595000	4019000	4962300	0
YP_001225946.1	Synechococcus WH7803	933.503	2	91.318	137	143	FRDLVER	7		1	0.051046	48400	A5GNY4	0	0	0	0	0	0	0	0	0	0	0	0	0	0	0	0	0	0	0	0	0	0		0	0	0	0	0	0	0	0	0	0	0	0	0
YP_001225946.1	Synechococcus WH7803	966.456	2	134.06	91	98	FYAEQPGR	8		0	0.0045731	50204	A5GNY4	0	572920	0	132540	609840	737730	0	0	681640	0	0	0	0	0	0	0	0	0	0	0	0	0		0	261330	535650	229410	0	370770	0	1145300	836980	13456000	5330800	7496000	16017000
YP_001225946.1	Synechococcus WH7803	2047.99	2	141.73	42	59	TLDDPELTDWTLAAQGFR	18		0	8.5052e-07	128544	A5GNY4	0	0	0	0	0	0	0	0	0	0	0	0	0	0	0	0	0	0	0	0	0	0		0	0	0	0	0	0	0	1051100	0	6726300	4565000	0	0
YP_001225946.1	Synechococcus WH7803	1877.96		123.72	70	86	VEAQQLHWESVGGLPTK	17		0	1.5684e-05	136737	A5GNY4	0	395030	0	0	442280	0	0	0	0	0	0	0	0	0	0	0	0	0	0	0	0	0		0	0	0	0	0	862700	0	0	0	10356000	2468100	3497200	0
YP_001225939.1	Synechococcus WH7803	1402.82	2	176.38	121	133	LALLPDDLPAPLR	13		0	3.0615e-12	80465	A5GNX7	0	455330	0	121020	276040	0	0	927060	222670	0	0	0	0	0	0	0	0	0	0	0	0	0		1337700	308970	0	166590	1399500	2273800	0	0	0	7820800	5478700	5909900	5651700
YP_001225939.1	Synechococcus WH7803	1085.58	3	100.45	219	226	LQSLFHWR	8		0	0.0041164	91589	A5GNX7	0	0	0	0	0	0	0	0	0	0	0	0	0	0	0	0	0	0	0	0	0	0		0	0	0	0	0	0	0	0	0	0	0	0	0
YP_001225939.1	Synechococcus WH7803	2207.2		80.975	69	87	YLETLRPEPALLPSDPLQR	19		1	0.00018913	151282	A5GNX7	0	0	0	0	0	0	0	0	0	0	0	0	0	0	0	0	0	0	0	0	0	0		0	0	0	0	0	3986600	0	0	0	1600300	5409100	4807100	0
YP_001225935.1	Synechococcus WH7803	1349.64	2	140.11	209	220	TGMVCDLSALQR	12	708	0	1.2326e-05	126853	A5GNX3	0	0	0	0	0	0	0	0	0	0	0	0	0	0	0	0	0	0	0	0	0	0		1468100	441260	0	0	0	0	0	4332200	0	6756500	3597500	0	0
YP_001225935.1	Synechococcus WH7803	934.408	2	124.59	22	29	ACFSASHR	8		0	0.0063579	2635	A5GNX3	0	0	0	0	0	0	0	0	0	0	0	0	0	0	0	0	0	0	0	0	0	0		0	0	191990	106350	0	444690	56273	284200	228000	6520200	3641900	5777200	0
YP_001225935.1	Synechococcus WH7803	1120.55	2	192.11	86	94	EVTDQLNFR	9		0	9.7517e-08	41864	A5GNX3	0	0	0	0	481900	0	0	0	270490	0	0	0	0	0	0	205370	0	0	0	0	0	299920		1876600	450810	899550	578930	0	1315800	0	1484700	0	0	12069000	8636500	0
YP_001225935.1	Synechococcus WH7803	1248.65	2	144.77	85	94	KEVTDQLNFR	10		1	0.00019752	76813	A5GNX3	0	612500	0	0	0	0	0	0	0	0	0	0	0	0	0	0	0	0	0	0	0	0		1316700	0	0	0	0	3026200	0	531560	535760	10447000	0	0	0
YP_001225935.1	Synechococcus WH7803	1619.76	2	87.713	30	43	YWLPELSADDNAAR	14		0	0.0020725	153469	A5GNX3	0	0	0	0	0	0	0	0	0	0	0	0	0	0	0	0	0	0	0	0	0	0		0	0	191580	0	0	0	0	0	0	9224600	4728200	3050100	0
YP_001225935.1	Synechococcus WH7803	2484.21	3	123.61	238	259	DVPFFAECVPTAENIALHIADR	22		0	1.1551e-08	33564	A5GNX3	0	0	0	0	0	0	0	0	0	0	0	0	0	0	0	0	0	0	0	0	0	0		1935900	0	0	0	0	0	0	0	0	11236000	6970200	7644400	0
YP_001225935.1	Synechococcus WH7803	3089.46	3	45.942	95	121	FLNDAWSDFDVSKPDGCLPTTEALVHR	27		1	0.0045942	47044	A5GNX3	0	0	0	0	0	0	0	0	0	0	0	0	0	0	0	0	0	0	0	0	0	0		0	0	0	0	0	0	0	0	0	0	0	0	0
YP_001225935.1	Synechococcus WH7803	1569.77		190.66	168	180	LARPELSQEENER	13		1	4.9949e-22	81006	A5GNX3	0	243400	0	130080	542090	516190	0	179460	0	0	0	0	0	0	0	0	0	0	0	0	0	0		3278100	378490	0	465610	2904200	3925100	0	2135400	1946500	83344000	41086000	28886000	0
YP_001225935.1	Synechococcus WH7803	1355.77		75.89	260	273	LSGPVGAIGAHLHK	14		0	0.00084637	92587	A5GNX3	0	0	0	0	0	0	0	0	0	0	0	0	0	0	0	0	0	0	0	0	0	0		1573500	0	0	0	0	0	0	0	0	16115000	11482000	8031100	0
YP_001225935.1	Synechococcus WH7803	1216.73		148.69	126	136	LSPHLPITALR	11		0	6.8857e-06	92730	A5GNX3	0	0	0	0	0	0	0	0	0	0	0	0	0	0	0	0	0	0	0	0	0	0		4313900	290090	0	0	0	782730	0	0	970790	58389000	19242000	23328000	0
YP_001225935.1	Synechococcus WH7803	2000.03		127.18	221	237	LVDDLVVEPFDHTFLNK	17		0	8.6829e-06	94489	A5GNX3	0	0	0	0	0	0	0	0	0	0	0	0	0	0	0	0	0	0	0	0	0	0		3269100	0	0	0	0	0	0	0	0	25666000	11739000	6693900	0
YP_001225935.1	Synechococcus WH7803	1090.51		96.665	21	29	RACFSASHR	9		1	0.0010621	109084	A5GNX3	0	0	0	0	0	0	0	0	0	0	0	0	0	0	0	0	0	0	0	0	0	0		485810	0	0	0	0	0	0	0	0	0	0	470180	0
YP_001225935.1	Synechococcus WH7803	909.457		168.74	160	167	THFAAAHR	8		0	0.00048725	127357	A5GNX3	0	0	0	0	0	0	0	0	0	0	0	0	0	0	0	0	0	0	0	0	0	0		1093200	0	0	0	308140	139170	0	0	49457	14650000	4308400	8225300	3627700
YP_001225931.1	Synechococcus WH7803	1237.71	2	84.498	3	12	TLFIYPLFPK	10		0	0.01268	128827	A5GNW9	0	0	0	0	0	0	0	0	0	0	0	0	0	0	0	0	0	0	0	0	0	0		0	0	0	0	0	0	0	0	0	1694100	0	1274800	0
YP_001225931.1	Synechococcus WH7803	1845.91	3	65.949	142	158	FSSEGEKPDVTSTPIPR	17		1	0.00051141	48837	A5GNW9	0	0	0	0	0	0	0	0	0	0	0	0	0	0	0	0	0	0	0	0	0	0		0	0	0	0	0	0	0	0	0	0	0	0	0
YP_001225928.1	Synechococcus WH7803	1098.53	2	82.75	304	313	LSGFKGETNF	10		1	0.022182	92461	A5GNW6	0	0	0	0	236640	0	0	0	601560	0	0	0	0	0	0	0	0	0	0	0	0	0		0	0	0	0	0	0	0	0	0	0	0	0	11464000
YP_001225928.1	Synechococcus WH7803	955.57	3	78.516	291	299	LDSGVKPLK	9		1	0.010816	82350	A5GNW6	0	0	0	0	0	0	0	0	0	0	0	0	0	0	0	0	0	0	0	0	0	0		0	0	0	0	0	0	0	0	0	0	0	0	0
YP_001225926.1	Synechococcus WH7803	2259.16	2	94.461	71	91	IVLGGPYESVDDVLALDLTDR	21		0	0.00078893	75331	A5GNW4	0	0	0	0	0	0	0	0	0	0	0	0	0	0	0	0	0	0	0	0	0	0		0	0	0	0	0	0	0	0	0	0	1659600	1481700	0
YP_001225926.1	Synechococcus WH7803	1129.57	2	134.77	34	43	NVADDKIAER	10		1	1.025e-07	104469	A5GNW4	0	199490	0	0	0	0	0	200700	0	0	0	0	0	0	0	0	0	0	0	0	0	0		0	193700	0	0	0	0	290300	176590	0	0	5185300	6638000	0
YP_001225924.1	Synechococcus WH7803	1890.13		104.41	164	182	DGLLVGLAQVLALIPGVSR	19		0	0.00015269	28106	A5GNW2	0	0	0	0	0	0	0	0	0	0	0	0	0	0	0	0	0	0	0	0	0	0		0	0	0	0	0	0	0	0	0	0	0	0	5154200
YP_001225922.1	Synechococcus WH7803	744.449	2	164.1	235	241	ASLVSLR	7		0	0.002592	20702	A5GNW0	0	0	0	0	0	443960	0	0	0	97520	116300	468120	0	0	0	0	851710	348170	1496300	1479100	1824000	0		0	0	0	0	0	0	0	0	0	0	0	2876900	76111000
YP_001225922.1	Synechococcus WH7803	1028.56	2	166.52	98	107	AVASQVQQAK	10		0	7.0532e-06	22902	A5GNW0	0	0	0	0	0	62232	133420	0	486960	62636	434040	253570	229980	93320	744550	856220	1216200	1422300	1252900	1054300	2878200	1215900		0	155320	480250	614750	0	2212600	1333700	876850	3380400	10681000	7285500	10786000	7459700
YP_001225922.1	Synechococcus WH7803	1754.89	2	129.74	267	282	DQQLLTNALGDQVNAR	16		0	0.0019131	31533	A5GNW0	0	0	0	76216	457830	827860	516840	335230	460210	73167	423790	1353800	0	0	0	0	0	0	0	0	0	0		1107400	0	0	609640	0	0	0	0	954560	0	0	0	33427000
YP_001225922.1	Synechococcus WH7803	979.534	2	148.33	199	206	DTYLISLR	8		0	0.0018836	32823	A5GNW0	0	0	0	0	0	0	328570	0	326740	0	0	492550	0	0	519360	0	570160	0	969440	557290	1237400	0		0	0	0	0	518580	0	0	0	0	0	0	0	10036000
YP_001225922.1	Synechococcus WH7803	1285.58	2	163.15	427	436	EVEESFYDLR	10		0	2.9337e-05	41188	A5GNW0	0	0	0	0	0	0	479550	263180	469440	131980	0	0	0	0	0	682770	963310	0	0	0	0	0		0	0	0	377210	0	1019200	580050	0	0	2302800	0	0	28956000
YP_001225922.1	Synechococcus WH7803	1103.58	2	175.91	448	457	EVLSATESLR	10		0	1.7536e-09	41634	A5GNW0	0	0	0	0	396050	0	0	0	0	152520	194660	787700	131820	0	0	900500	0	765320	1413300	2149500	2343200	0		0	0	0	0	0	0	0	0	0	0	0	1795600	65232000
YP_001225922.1	Synechococcus WH7803	1006.52	2	150.36	463	471	FQAGVTTQR	9		0	0.00047215	48200	A5GNW0	0	0	0	0	0	0	0	0	0	0	0	0	0	0	0	0	274640	0	0	0	0	0		0	0	0	0	0	0	0	0	0	0	0	0	45765000
YP_001225922.1	Synechococcus WH7803	1370.74	2	169.93	255	266	LEVLEAETQLAR	12		0	1.0458e-08	83346	A5GNW0	0	0	0	0	0	281250	574790	184030	0	0	0	0	0	0	0	0	0	0	0	835120	0	0		0	0	0	593800	671250	0	0	0	0	4724400	0	0	23194000
YP_001225922.1	Synechococcus WH7803	1424.74	2	167.12	210	221	LQAATSYFQLQR	12		0	1.2982e-08	91174	A5GNW0	0	292470	0	0	364080	0	0	0	0	82723	0	609630	0	0	1232000	568350	1816700	0	2031700	2359900	2922500	2017700		0	0	0	0	0	0	0	0	0	0	0	0	0
YP_001225922.1	Synechococcus WH7803	1111.62	2	130.75	88	97	LVEVNNPSLK	10		0	0.00055687	94632	A5GNW0	0	0	0	120960	0	1155900	1226000	836840	831240	160990	342780	1213700	156190	0	1952300	995040	1526900	1184000	2728300	2773800	3192000	1730900		0	0	0	0	0	0	0	0	0	0	0	0	64965000
YP_001225922.1	Synechococcus WH7803	1612.71	2	149.94	408	421	QAAEESQFNFASER	14		0	4.8685e-07	106147	A5GNW0	0	0	0	0	0	0	0	0	0	0	0	0	0	0	0	0	0	0	0	332180	738770	0		0	0	0	0	0	0	0	0	0	0	0	0	16185000
YP_001225922.1	Synechococcus WH7803	1728.86	2	128.21	144	159	TQTVNPLTGLEQSEGR	16		0	7.2115e-05	131190	A5GNW0	0	338910	0	114570	342000	0	0	409550	352920	0	0	862030	0	0	661220	0	1083400	828390	1306800	1489700	2112500	1223300		549130	0	317790	0	0	0	0	598470	780270	0	0	0	25270000
YP_001225922.1	Synechococcus WH7803	824.487	2	134.12	184	191	VPQIAAAR	8		0	0.0045613	143805	A5GNW0	0	0	0	0	811770	0	0	0	0	0	217720	524970	81936	0	1257500	969010	0	0	0	2282000	4747100	2210200		0	367970	0	417890	1354300	1487200	711000	1158700	1786700	7481900	6740200	9118300	93572000
YP_001225922.1	Synechococcus WH7803	1754.88	2	53.754	487	502	YADAVLSYNASLAELR	16		0	0.072418	149455	A5GNW0	0	0	0	0	0	0	0	0	0	0	0	605010	0	0	0	0	0	0	0	1332600	1459800	0		0	0	0	0	0	0	0	0	0	0	0	0	0
YP_001225922.1	Synechococcus WH7803	3716.94	3	59.352	38	73	ADPSVLPPAATTLPENQDDLKAPPSLALPNQPGQVR	36		1	1.2563e-05	3845	A5GNW0	0	0	0	0	0	0	0	0	0	0	0	0	0	0	0	0	389190	0	0	0	0	0		0	0	0	0	0	0	0	0	0	0	0	0	10635000
YP_001225912.1	Synechococcus WH7803	1375.65	2	123.11	55	65	DLQGTWDWTVR	11		0	0.00029659	29725	A5GNV0	0	0	0	0	0	0	0	0	0	0	0	0	0	0	0	0	0	0	0	0	0	0		0	0	0	0	0	0	0	0	0	0	3250900	1520200	0
YP_001225912.1	Synechococcus WH7803	1220.62	2	112.41	69	79	VSTGGWNPYLK	11		0	0.0038137	145354	A5GNV0	0	0	0	0	784710	0	0	0	465990	0	0	0	0	0	0	0	0	0	0	0	0	0		0	0	0	0	918080	1742700	0	1580600	687780	50063000	7701800	10851000	0
YP_001225912.1	Synechococcus WH7803	3464.64	3	69.054	80	110	EALQTMFETGLPAIVYEELTGEEYHPVDGAR	31	707	0	1.0326e-05	35133	A5GNV0	0	0	0	0	0	0	0	0	0	0	0	0	0	0	0	192860	0	0	0	0	0	0		0	0	0	0	0	0	0	0	0	2210500	0	0	0
YP_001225912.1	Synechococcus WH7803	968.565		113.5	11	18	LLKEDPVR	8		1	0.0027935	88380	A5GNV0	0	0	0	0	0	0	0	0	0	0	0	0	0	0	0	0	0	0	0	0	0	0		0	0	0	0	0	0	0	0	0	7566700	0	0	0
YP_001225910.1	Synechococcus WH7803	1327.72	2	114.97	379	390	SLPITVTPVDMR	12	705	0	0.00024453	118185	A5GNU8	0	0	0	0	0	985970	0	0	0	0	0	0	0	0	0	0	0	0	0	0	0	0		1593500	0	0	716280	2183900	2670100	2867300	1735800	3798500	13041000	5640700	7517800	0
YP_001225910.1	Synechococcus WH7803	1244.65	2	114.5	284	294	TIAMQLVEQGR	11	706	0	0.0003534	127614	A5GNU8	0	0	0	94719	905710	1764700	621920	642560	643310	0	0	518010	0	0	1037800	639340	1050100	0	574470	481580	0	971750		1043200	0	0	0	1470400	1995500	919890	0	0	11387000	7839500	12887000	0
YP_001225910.1	Synechococcus WH7803	1256.67	2	115.7	71	82	SGPAVVTLETQR	12		0	0.00049488	115529	A5GNU8	0	0	0	0	628780	981950	0	364310	253340	0	0	0	0	0	0	0	613770	0	0	0	0	0		0	0	0	0	0	0	0	0	0	0	0	1945900	0
YP_001225910.1	Synechococcus WH7803	1425.77	2	92.611	267	281	SGPGAGLGFAIPINR	15		0	0.0031829	115531	A5GNU8	0	0	0	0	0	0	0	0	0	0	0	0	0	0	0	0	0	0	0	0	0	0		0	0	0	0	0	0	0	0	0	0	0	0	0
YP_001225910.1	Synechococcus WH7803	1156.61	2	196.52	352	362	SPAEVVTAIDR	11		0	4.902e-11	119095	A5GNU8	0	1098400	701790	295270	1581100	1969900	1098000	784690	891140	154410	493710	767960	0	0	984180	604480	967440	354610	953750	958730	1897000	1608500		3169400	0	758970	0	8266700	6057200	4524200	2184400	4337300	38380000	21907000	21933000	14354000
YP_001225910.1	Synechococcus WH7803	899.482	2	147.34	324	333	SVVSGGPAAR	10		0	0.00016786	122809	A5GNU8	952910	843740	684330	244800	1240700	1465600	775800	452100	372980	0	174900	204680	104240	0	0	819400	0	606260	462430	0	1435600	0		2037100	362580	925050	1106100	2604700	4201000	4382700	3247700	6566000	32298000	15854000	24081000	18805000
YP_001225910.1	Synechococcus WH7803	1799.96	2	59.864	157	174	VSGQVVGQDSVTDLAVVK	18		0	0.021322	144900	A5GNU8	1173700	0	0	247780	1214200	2156000	937990	0	0	81833	0	0	0	0	721510	534960	0	0	0	0	0	0		0	0	0	0	0	2358900	549580	632300	0	0	3291100	3270200	0
YP_001225910.1	Synechococcus WH7803	2681.43	3	76	295	323	ASHPMVGIGLSSIPASAPGGVTPPGAVVR	29	704	0	4.5517e-07	20602	A5GNU8	0	0	0	0	0	0	0	0	0	0	0	0	0	0	0	0	0	0	0	0	0	0		1204900	0	0	792340	2226600	2394300	1359000	0	0	0	0	0	0
YP_001225910.1	Synechococcus WH7803	1707.99	3	118.71	334	351	GGLQVNDVIVAVAGVAVK	18		0	3.2329e-07	54044	A5GNU8	0	417030	0	0	422590	0	0	0	0	0	0	0	0	0	0	0	0	0	0	0	0	0		0	0	0	0	0	0	0	0	0	0	1288300	1740900	0
YP_001225910.1	Synechococcus WH7803	1082.62		101.46	363	372	SGVGRPLELR	10		1	0.0057618	115664	A5GNU8	0	0	0	0	0	0	0	0	0	0	0	0	0	0	0	0	0	0	0	0	0	0		0	0	0	0	0	2513000	0	510190	1021800	0	0	14536000	0
YP_001225898.1	Synechococcus WH7803	1082.55	2	159.79	77	86	GVSHVQDSVR	10		0	5.6754e-05	62690	A5GNT6	0	0	0	0	0	0	0	0	0	0	0	0	0	0	0	0	0	0	0	0	0	0		0	0	0	0	0	0	80301	110720	0	2945500	0	0	0
YP_001225895.1	Synechococcus WH7803	1027.57	2	73.039	32	39	VVIYFYPK	8		0	0.063302	147441	A5GNT3	0	0	0	0	0	0	844070	0	0	0	0	0	0	0	0	0	0	0	0	0	0	0		2455800	0	379760	267900	2639500	4645800	0	0	0	16256000	8300800	10685000	0
YP_001225895.1	Synechococcus WH7803	1528.72	3	106.58	54	65	DRWDQFEAHGIR	12		1	5.5254e-05	31684	A5GNT3	0	0	0	0	0	0	0	0	0	0	0	0	0	0	0	0	0	0	0	0	0	0		922290	0	0	0	0	0	0	0	0	8910500	7565600	3950100	0
YP_001225895.1	Synechococcus WH7803	2954.55	3	55.526	2	28	TLQIGDPAPDFTLPNEKEELVTLSSLK	27		1	0.00024625	129317	A5GNT3	0	704390	0	77879	0	0	0	616520	267990	0	0	0	0	0	0	0	0	0	0	0	0	0		2489700	434070	0	0	2431800	2079500	0	0	0	6544600	0	6025700	0
YP_001225892.1	Synechococcus WH7803	805.437	2	120.49	136	143	ISSAGIMK	8	703	0	0.0071323	73940	A5GNT0	1129000	2956700	408690	1220300	4812300	5008400	5437900	2015700	3934300	973170	2378600	2250400	1488300	0	179020	0	2594000	6868100	715700	6985500	10684000	6110900		5992500	1817000	2707200	5914200	11519000	24057000	2571600	11483000	10561000	71249000	83638000	105810000	423750000
YP_001225892.1	Synechococcus WH7803	856.549	2	128.48	117	124	KTAVVALR	8		1	0.0056241	78520	A5GNT0	0	203290	0	0	622070	0	0	0	0	0	0	0	0	0	2185200	1072000	2202600	507960	1773300	1732600	5016800	2022600		2478900	582370	0	259260	3198900	3424600	577130	673690	1103100	29478000	23426000	51674000	192710000
YP_001225892.1	Synechococcus WH7803	829.481	2	130.01	144	150	QLPVAFR	7		0	0.010266	107956	A5GNT0	0	1001600	950990	249760	1848800	2314400	1969200	1112600	1152600	205760	0	1649100	0	0	3888700	7400100	1714600	1423700	2973800	8101200	14244000	5152900		11098000	713740	848630	1991600	11325000	2741000	2219300	6379400	7960700	57663000	13323000	30964000	1927500000
YP_001225892.1	Synechococcus WH7803	1117.52	2	133.47	108	115	SYFPYWQK	8		0	0.0046839	123204	A5GNT0	0	0	0	90412	4517900	2653700	2201500	1566700	3570000	83590	2705900	6502900	3071100	0	3881400	0	6492900	2878400	3872000	3870600	10856000	3872700		5123600	987620	280510	2632100	5681000	17144000	0	0	5864600	56924000	53484000	71975000	0
YP_001225892.1	Synechococcus WH7803	728.454	2	166.13	118	124	TAVVALR	7		0	0.0023573	124906	A5GNT0	5321500	3625900	1945400	1055500	10433000	10507000	10816000	5601800	6635800	1137100	12041000	13304000	28568000	311090	20547000	22754000	24979000	28681000	25131000	25799000	69440000	28894000		12316000	3603000	3269500	5353300	27970000	33202000	12656000	20989000	22676000	289360000	183640000	232130000	1648300000
YP_001225892.1	Synechococcus WH7803	1616.91	3	95.428	136	150	ISSAGIMKQLPVAFR	15		1	0.02415	73947	A5GNT0	0	0	0	0	0	0	0	0	0	0	0	0	0	0	0	0	0	0	0	0	0	0		0	0	0	0	0	0	0	0	0	0	0	0	4816900
YP_001225892.1	Synechococcus WH7803	1245.62	3	79.713	108	116	SYFPYWQKK	9		1	0.0041257	123234	A5GNT0	0	0	0	0	0	0	0	0	0	0	0	0	0	0	0	0	0	0	0	0	0	0		0	0	0	0	0	0	0	0	0	0	0	0	26736000
YP_001225892.1	Synechococcus WH7803	2334.08		184	59	80	ALEAGINNSGWTADEIQEGMTK	22	702	0	2.4544e-29	13180	A5GNT0	0	1714600	0	220250	5765800	3826000	3360200	1089000	2520100	94289	1519500	4426900	0	0	4122300	0	4513100	264840	1315900	2813000	856320	454040		0	1437500	0	3339600	1303200	8704200	5674400	3283800	6052600	14048000	28120000	22696000	0
YP_001225892.1	Synechococcus WH7803	1860		166.9	125	143	SAIILDAADGKISSAGIMK	19	703	1	1.1213e-17	112696	A5GNT0	0	907830	0	177220	1600200	0	0	0	0	0	391790	0	0	0	0	0	0	0	0	0	0	0		0	0	0	0	0	0	0	0	0	0	0	0	99141000
YP_001225892.1	Synechococcus WH7803	3709.89		148.35	166	200	DGLDGAQATSLLSWYVFLPACVQANQILPAAPAPR	35		0	4.6869e-26	28072	A5GNT0	0	0	0	0	1831400	1798500	0	0	0	0	4291200	11356000	0	0	0	0	2406900	6147900	0	2533300	9255600	1095500		0	0	0	0	0	0	0	3642500	8233000	9198900	14587000	32049000	153020000
YP_001225892.1	Synechococcus WH7803	906.492		157.99	101	107	FLKDQTR	7		1	0.0022216	46976	A5GNT0	1745000	1487300	857320	337180	2928300	1563900	2670400	2789700	3123600	133000	1219200	670340	0	0	8875000	6997100	7159800	3215100	7380000	6429100	14095000	8338000		6830200	2471000	1339600	468080	8149700	11959000	0	2215500	3965600	103860000	65897000	128140000	2429800000
YP_001225892.1	Synechococcus WH7803	1055.57		127.68	92	100	FLYSKDGVK	9		1	0.0031333	47328	A5GNT0	0	0	0	0	0	0	0	0	0	0	0	0	0	0	0	0	0	0	0	0	0	0		0	0	0	0	0	0	0	0	0	0	0	0	31436000
YP_001225892.1	Synechococcus WH7803	984.644		154.12	116	124	KKTAVVALR	9		2	0.0085211	77625	A5GNT0	0	0	0	0	0	0	0	0	0	0	0	0	0	0	0	0	0	0	0	0	0	0		0	0	0	0	0	0	0	0	0	783200	0	0	198500000
YP_001225892.1	Synechococcus WH7803	1072.58		192.12	125	135	SAIILDAADGK	11		0	1.831e-11	112653	A5GNT0	5999300	5359800	2397900	2220600	12154000	14269000	18889000	11040000	14614000	3937000	11623000	503060	27442000	0	49973000	0	1703100	36966000	52189000	80213000	135040000	82542000		23921000	7432300	6517800	12801000	31381000	51939000	21665000	21117000	50046000	235720000	32390000	409630000	2820700000
YP_001225892.1	Synechococcus WH7803	1236.63		214.05	81	91	TYEVDLVGVSR	11		0	2.3992e-07	133365	A5GNT0	4560400	4525800	1194400	1428300	11959000	11797000	14550000	8049700	10589000	2229300	13884000	23412000	17363000	797550	0	28919000	33543000	25462000	39507000	47726000	54934000	38783000		18453000	5059600	3640400	9662300	28620000	43971000	17452000	15615000	23292000	132890000	120860000	156980000	1294200000
YP_001225892.1	Synechococcus WH7803	1190.61		145.46	32	42	WVSGGAVWTTK	11		0	3.1238e-05	149400	A5GNT0	0	0	0	0	4517200	2318900	2882300	0	3002400	0	616500	3545400	0	0	0	0	3822500	5655200	0	0	0	0		4721500	1045400	0	1463200	2268600	6456500	2038200	1390600	5949300	33821000	20594000	52484000	614230000
YP_001225887.1	Synechococcus WH7803	1702.87	2	124.67	441	456	LESMLPDLVGQAFAGR	16	697	0	4.9179e-05	83169	A5GNS5	0	251860	0	0	0	0	0	0	0	0	0	0	0	0	0	0	0	0	0	0	0	0		874810	882960	0	356750	0	1227600	0	0	0	7823800	3101800	3439800	0
YP_001225887.1	Synechococcus WH7803	1274.65	2	89.805	330	342	SMPTSAAVDVVAK	13	700	0	0.001403	118707	A5GNS5	11195000	9519500	4830100	1910100	15042000	6444000	9255100	7979800	2564300	111270	123440	0	201180	0	0	0	0	0	0	0	0	0		14733000	3247100	5293000	2210600	7094800	5390400	1437800	5879500	4574300	54844000	44968000	31426000	0
YP_001225887.1	Synechococcus WH7803	1061.54	2	120.31	543	552	TGMDKPTVIT	10	701	1	0.0016535	126823	A5GNS5	6564800	5735300	2347000	1903700	9484200	13134000	4913300	4157300	1787600	0	85767	0	94189	0	0	0	198780	242670	0	188600	384930	185390		6116500	2421100	3705700	2415300	3596400	5091600	1411500	6508000	5023400	58591000	25721000	32346000	0
YP_001225887.1	Synechococcus WH7803	812.512	2	178.02	75	81	AIDIILR	7		0	0.0009696	10286	A5GNS5	6768800	6789700	1349700	1458600	9512300	8856700	3783100	1377300	1562300	133550	0	0	0	0	419000	0	0	0	0	0	0	599580		12799000	2214100	483040	585580	6967400	8015900	0	3739600	0	48538000	24557000	32676000	30012000
YP_001225887.1	Synechococcus WH7803	1651.76	2	190.57	343	356	ELGIDCFETPTGWK	14		0	4.6805e-17	38374	A5GNS5	0	1791300	0	0	3622600	2503300	963870	602180	825350	0	0	0	0	0	0	0	0	0	0	0	0	0		0	1677200	1059800	507750	0	4262300	506570	1289600	0	0	0	0	0
YP_001225887.1	Synechococcus WH7803	1080.56	2	153.08	357	366	FFGNLLDAGK	10		0	0.00057905	45212	A5GNS5	0	2531500	0	649880	4631900	6570600	2116400	1942200	1367200	0	0	0	0	0	0	0	0	0	0	0	0	0		7763600	1510400	815170	468410	4247600	7757300	519180	2299500	0	75260000	25978000	28522000	2642900
YP_001225887.1	Synechococcus WH7803	1139.43	2	99.815	281	291	FGAACDGDGDR	11		0	0.0025622	45249	A5GNS5	0	202450	0	140160	382690	352510	166800	93991	138190	0	0	0	0	0	0	0	0	0	0	0	0	0		393540	336690	354260	414400	543260	733950	0	676590	703360	6226100	2062600	3139000	0
YP_001225887.1	Synechococcus WH7803	1351.78	2	140.78	233	246	LLEGLLGAPAGSVR	14		0	2.3427e-05	88196	A5GNS5	1850600	1980100	0	568770	4289200	3282500	1107300	687710	1115400	0	0	0	0	0	0	0	0	0	0	0	0	0		6401300	1680800	537960	741040	3640600	6068600	0	1258600	1344500	38778000	15040000	15450000	8819500
YP_001225887.1	Synechococcus WH7803	870.438	2	125.81	82	90	MGAAHGLSK	9		0	0.0019123	97659	A5GNS5	0	200950	0	0	419790	776290	0	0	0	0	0	0	0	0	0	0	0	0	0	0	0	0		958800	308170	382670	102200	0	1127700	0	215040	361750	5556600	6806100	6178000	0
YP_001225887.1	Synechococcus WH7803	1439.74	2	281.41	2	15	TASASAEPTHTLVR	14		0	1.4976e-75	124705	A5GNS5	15239000	17919000	8272200	4292100	32412000	36838000	11693000	7460900	6265000	145240	49056	166850	0	0	0	0	0	240250	0	0	0	0		18577000	8700700	8878500	4282700	8766300	19498000	3012800	11780000	7704000	62562000	63149000	56437000	0
YP_001225887.1	Synechococcus WH7803	1291.68	2	193.38	158	168	TLEQYAIVEAR	11		0	2.3994e-10	128793	A5GNS5	5056900	5530900	2161700	1601000	11341000	11020000	4743800	4447300	2835600	0	0	0	0	0	0	0	0	0	0	0	0	0		15242000	3491700	2451700	2457800	7282700	11902000	2666000	4890800	2274200	88353000	47272000	65362000	0
YP_001225887.1	Synechococcus WH7803	1595.86	2	193.28	53	69	TLPGVQGGTLVLGGDGR	17		0	5.0706e-29	129282	A5GNS5	6426600	10000000	1586800	4204100	20682000	15938000	5047800	5220900	3668900	0	0	0	0	0	0	0	0	0	0	0	0	0		9789400	4091100	2967900	1938600	6361500	8026100	1660100	4454100	3623200	54274000	26725000	37088000	7021300
YP_001225887.1	Synechococcus WH7803	4034.98	3	51.034	506	542	IYLESYVPSSGDLNQDPQTALAGMITAINDLAELEQR	37	698	0	0.00037483	75924	A5GNS5	0	1034400	0	327130	1823300	0	0	0	0	0	0	0	0	0	0	0	0	0	0	0	0	0		0	0	0	0	0	0	0	0	0	0	0	0	0
YP_001225887.1	Synechococcus WH7803	2064.97	3	118.48	213	231	SDFPLAFDAMHAVTGPYAR	19	699	0	5.4134e-05	113402	A5GNS5	1670000	2951800	0	0	4644000	4523200	474650	494990	0	0	0	0	0	0	0	0	0	0	0	0	0	0		7696600	0	0	0	1268700	0	0	0	2967800	33107000	19650000	12908000	0
YP_001225887.1	Synechococcus WH7803	1902.85	3	112.67	424	440	HDYEAVASEAAHGLYDR	17		0	7.0444e-06	63874	A5GNS5	0	0	0	0	0	0	0	0	0	0	0	0	0	0	0	0	0	0	0	0	0	0		1087700	0	0	0	0	0	0	0	0	5187900	0	6302400	0
YP_001225887.1	Synechococcus WH7803	1829.96	3	133.96	16	32	LDAPFTDQKPGTSGLRK	17		2	6.8421e-06	81659	A5GNS5	2236600	0	851760	0	0	0	0	0	0	0	0	0	0	0	0	0	0	0	0	0	0	0		2152800	346570	0	0	0	3045500	0	0	0	0	0	0	0
YP_001225887.1	Synechococcus WH7803	2294.17	3	127.9	112	135	QAIGGIILSASHNPGGAEGDFGVK	24		0	5.4564e-14	106236	A5GNS5	0	1942100	0	343610	2813000	1617000	0	742280	0	0	0	0	0	0	0	0	0	0	0	0	0	0		5542300	0	0	0	0	0	0	0	0	8240800	0	4712500	7947500
YP_001225887.1	Synechococcus WH7803	2125.03	3	59.003	36	52	QFEQPHYLESFVEAVFR	17		0	0.00067422	107214	A5GNS5	0	0	0	0	0	0	0	0	0	0	0	0	0	0	0	0	0	0	0	0	0	0		0	0	0	0	0	0	0	0	0	0	0	0	0
YP_001225887.1	Synechococcus WH7803	3746.76	4	35.717	247	280	HGTPLENFGGGHPDPNLTYAHELAELLLDGDEYR	34		0	0.017579	64454	A5GNS5	0	0	0	0	0	0	0	0	0	0	0	0	0	0	0	0	0	0	0	0	0	0		0	0	0	0	0	0	0	0	0	0	0	0	0
YP_001225887.1	Synechococcus WH7803	1951.86		75.739	281	298	FGAACDGDGDRNMILGQR	18	696	1	0.00076978	45253	A5GNS5	0	2119700	0	305280	2548600	2538600	747960	1249200	636960	0	0	0	0	0	0	0	0	0	0	0	0	0		11939000	2500800	0	777900	3805500	0	0	1015000	909170	47651000	17163000	27516000	0
YP_001225887.1	Synechococcus WH7803	3587.71		56.573	424	456	HDYEAVASEAAHGLYDRLESMLPDLVGQAFAGR	33	697	1	7.9043e-05	63876	A5GNS5	0	0	0	0	0	0	0	0	0	0	0	0	0	0	0	0	0	0	0	0	0	0		0	0	0	0	0	0	0	0	0	0	0	0	0
YP_001225887.1	Synechococcus WH7803	887.471		178.84	482	489	ILLDDGSR	8		0	0.00014755	71499	A5GNS5	0	11924000	0	2847700	14627000	15281000	5882900	5364300	4841000	0	274520	526850	0	0	1583300	1775000	1589600	822650	2326300	2005300	4712300	3789200		10870000	3108600	3826000	2237300	8727800	8321900	1487800	8973800	4220800	77665000	38455000	36814000	11081000
YP_001225887.1	Synechococcus WH7803	1862.86		225.31	367	383	ITLCGEESFGTGSNHVR	17		0	1.9448e-40	74500	A5GNS5	0	0	0	0	2630200	2470600	440600	783070	0	0	0	0	0	0	0	0	0	0	0	0	0	0		12084000	0	0	0	1926000	0	0	0	0	17948000	6537900	5015500	0
YP_001225887.1	Synechococcus WH7803	1701.87		224.25	16	31	LDAPFTDQKPGTSGLR	16		1	3.3912e-46	81643	A5GNS5	14256000	11627000	3517300	1067400	14938000	14378000	2973900	4522300	0	0	0	0	0	0	0	0	0	0	0	0	0	0		19189000	4379700	2687300	496780	8715700	14216000	1403400	2047500	2615400	44762000	37818000	46347000	0
YP_001225887.1	Synechococcus WH7803	1507.88		167.22	232	246	RLLEGLLGAPAGSVR	15		1	1.7723e-12	110476	A5GNS5	0	0	0	0	435230	3160900	0	128810	345570	0	0	0	0	0	0	0	0	0	0	0	0	0		15805000	0	0	0	4875500	2807600	0	0	0	65384000	22587000	21342000	0
YP_001225887.1	Synechococcus WH7803	2571.21		167.69	457	481	TISAADNFSYTDPVDGSVTTGQGLR	25		0	2.74e-28	128001	A5GNS5	0	5148400	1749300	1261600	11722000	12125000	4579400	3328600	1098100	0	0	0	0	0	0	0	0	0	0	0	0	0		8136200	813950	1421900	1843400	955840	0	0	2848100	991180	36269000	5805200	14758000	0
YP_001225887.1	Synechococcus WH7803	884.46		124.08	169	177	TPSLDAPGK	9		0	0.0050776	130857	A5GNS5	0	0	0	0	11079000	0	0	0	0	0	0	0	0	0	0	0	0	0	0	0	0	0		9621300	201460	0	2349600	3922500	0	1553500	0	6187800	102050000	44202000	62832000	0
YP_001225887.1	Synechococcus WH7803	1896.1		231.74	91	109	VIVTTAGILSTPAASNLIR	19		0	9.2395e-33	140464	A5GNS5	7019100	7768900	345820	3027600	9822500	10697000	3116400	6676500	2120800	116290	0	264080	0	0	0	0	0	0	0	0	0	408300		20975000	2822100	2153600	0	3573900	3436500	0	1008100	0	0	18693000	0	0
YP_001225885.1	Synechococcus WH7803	1292.53	2	169.76	62	72	ENDADLCEATR	11		0	7.0439e-07	39227	A5GNS3	0	0	551460	326020	785230	1026600	1693400	1291900	1325300	0	142980	105980	107010	0	0	0	0	0	0	0	0	0		1385700	678350	1248200	813690	1437100	3946700	2725700	2980600	3869600	11541000	19796000	22619000	0
YP_001225885.1	Synechococcus WH7803	967.545	2	119.62	132	141	KQATPAPGKA	10		2	0.017921	78352	A5GNS3	0	0	0	0	0	0	0	0	0	0	0	0	0	0	393220	234170	67066	100340	257680	0	0	0		0	0	0	0	0	0	303460	0	276280	0	41749	67683	0
YP_001225885.1	Synechococcus WH7803	1295.63	2	173.37	51	61	SLQLQAYACSR	11		0	2.3212e-05	118206	A5GNS3	0	0	0	178500	886880	0	1175900	0	1262100	0	0	0	0	0	0	0	0	0	0	0	0	0		0	694920	0	0	0	3559900	0	0	0	0	8450200	15756000	0
YP_001225885.1	Synechococcus WH7803	1279.63	3	71.888	73	83	KTADPLMDHPR	11	695	1	0.0068403	78513	A5GNS3	0	0	0	0	0	0	0	0	0	0	0	0	0	0	0	3700700	0	0	0	0	0	0		0	0	0	0	0	1062100	0	0	0	7001400	2878500	5138300	0
YP_001225885.1	Synechococcus WH7803	2884.45	3	91.416	84	109	LPAACKDAVWELIQASTPATPNTFQR	26		1	6.4306e-06	90786	A5GNS3	0	0	0	0	0	0	0	0	0	0	0	0	0	0	0	0	0	0	0	0	0	0		0	0	0	0	888330	0	0	0	0	2869600	2021100	2173000	0
YP_001225885.1	Synechococcus WH7803	1084.57	3	122.33	110	118	RDSIDRPAR	9		2	0.013946	109516	A5GNS3	0	0	209200	0	126050	0	0	0	0	0	0	0	0	0	0	0	0	0	0	0	0	0		200270	0	0	0	600230	288220	0	0	0	2466700	2174000	4280200	1181800
YP_001225885.1	Synechococcus WH7803	1151.54		125.82	74	83	TADPLMDHPR	10	695	0	0.00040753	123899	A5GNS3	0	0	0	0	0	0	0	0	0	0	0	0	0	0	0	0	0	0	0	0	0	0		0	0	240190	231790	0	352490	795970	263430	618450	5881000	4930400	6926100	0
YP_001225885.1	Synechococcus WH7803	1420.63		199.33	62	73	ENDADLCEATRK	12		1	3.3485e-17	39252	A5GNS3	0	0	0	136430	400960	0	784970	894540	467140	0	0	0	0	0	0	0	0	0	0	0	0	0		997540	0	574190	757990	2252300	2194200	1913500	1452700	3004700	23061000	23656000	34146000	0
YP_001225885.1	Synechococcus WH7803	1338.81		132.88	120	131	LTVVCAKPVKPK	12		2	0.00098723	94172	A5GNS3	0	0	0	0	0	0	0	0	0	0	0	0	0	0	0	0	0	0	0	0	0	0		1058700	251710	0	0	3128500	0	0	0	0	28933000	18483000	29187000	0
YP_001225880.1	Synechococcus WH7803	1596.77	2	129.34	153	167	AGSQWMSLAFSSVAR	15	694	0	5.3041e-05	8621	A5GNR8	0	0	0	0	0	0	0	394240	835900	0	554360	0	0	0	992110	0	882600	574710	0	698240	0	0		0	0	0	0	0	0	0	0	0	0	0	0	0
YP_001225880.1	Synechococcus WH7803	1776.89	2	129.34	289	305	LTIGGEEVPLSSDGTFR	17		0	2.5191e-05	93644	A5GNR8	0	0	0	0	0	0	0	0	1657000	349220	0	0	0	0	0	0	0	0	0	0	2774900	1779800		0	0	0	0	0	0	0	0	0	0	0	0	0
YP_001225880.1	Synechococcus WH7803	1005.52	2	130.22	331	338	NITLNFER	8		0	0.0052966	102490	A5GNR8	0	0	0	0	1402100	0	1329700	1322700	2057900	640370	0	2984200	0	0	2854700	3170700	4583100	0	1503200	2401500	3141900	1943800		0	0	0	0	0	1200100	0	0	0	0	5904700	3699600	0
YP_001225880.1	Synechococcus WH7803	986.551	2	176.6	2	10	TQAITNLAR	9		0	3.7114e-05	130905	A5GNR8	0	847960	0	223330	2081900	1967500	2014500	1453000	2288000	1017900	1704400	3841400	339930	0	3160800	3731100	1838000	2737200	1812800	2627200	2864400	1158700		0	455000	0	318460	0	1954100	0	1161300	0	4538600	7633400	3300100	0
YP_001225880.1	Synechococcus WH7803	1457.66	2	160.67	339	352	VTPEDNSNPASEAK	14		0	3.0848e-08	146571	A5GNR8	412930	219080	0	177110	1348900	1164800	1804500	1385300	3015100	706010	1059000	1309800	1786100	0	2268400	7472800	2649100	3175500	1670900	2571900	4541100	2527000		1073600	448810	664030	0	1149300	2523400	0	0	2851000	5464500	10226000	7613000	0
YP_001225880.1	Synechococcus WH7803	1846.96		108.36	53	69	AIEAELNPPARPQANTR	17		1	6.2888e-05	10395	A5GNR8	0	594370	0	0	1087300	2201100	803060	1584600	1313100	602290	390920	2631200	2577200	0	3564800	3511800	1198000	734950	1550400	1779900	1147600	728680		0	0	0	0	0	5004400	0	0	0	0	6747200	19896000	0
YP_001225880.1	Synechococcus WH7803	1254.63		152.54	94	105	AQSEGASHLSLR	12		0	2.5295e-07	19201	A5GNR8	0	0	0	0	299280	0	555640	1175200	1238600	102490	0	560450	1396800	0	1018400	1528600	0	0	0	0	0	0		0	0	0	0	0	915290	0	0	312050	0	5655200	4379700	0
YP_001225879.1	Synechococcus WH7803	1473.75	2	65.842	168	180	ELGETPFNITTPR	13		0	0.010892	38361	A5GNR7	0	0	0	0	0	0	926030	0	0	85157	0	0	0	0	0	0	0	0	0	0	0	0		0	0	0	0	0	0	0	0	0	34973000	10923000	21264000	0
YP_001225879.1	Synechococcus WH7803	1549.85	2	88.338	187	201	GILGFPQVVYTGTAK	15		0	0.0047409	55188	A5GNR7	0	1288100	0	133220	1219800	0	261210	0	0	0	0	0	0	0	0	0	0	0	0	0	0	0		0	0	0	0	0	1961700	0	0	0	0	2473200	0	0
YP_001225879.1	Synechococcus WH7803	1419.64	2	115.7	32	43	QMDISMDPENLK	12		0	0.00017855	108072	A5GNR7	0	0	0	0	0	0	0	0	0	0	0	0	0	0	0	0	0	0	0	0	0	0		0	0	245450	0	0	0	0	0	0	2801900	0	0	0
YP_001225879.1	Synechococcus WH7803	1248.58	2	87.806	93	102	SFYNLNSNYK	10		0	0.0083279	114706	A5GNR7	0	594680	0	0	721850	749800	246750	382970	0	0	0	0	0	0	0	0	0	0	0	0	0	0		1378900	443140	521610	663310	1239200	2972700	625920	1344600	827920	0	0	10099000	0
YP_001225879.1	Synechococcus WH7803	759.424	2	146.94	72	78	SGQITVR	7		0	0.0053383	115544	A5GNR7	0	0	0	0	0	0	0	0	0	0	0	61850	0	0	396710	409300	0	430590	0	0	0	0		0	0	0	787280	0	0	0	1563600	4751500	14028000	0	13639000	16018000
YP_001225879.1	Synechococcus WH7803	1036.55	3	43.769	52	59	QIFFHAFK	8		0	0.063646	107426	A5GNR7	0	0	0	0	0	0	0	0	0	0	0	0	0	0	0	0	0	0	0	0	0	0		0	0	0	0	0	0	0	0	0	3455000	0	0	0
YP_001225879.1	Synechococcus WH7803	1996.07	3	89.846	163	180	VLPGRELGETPFNITTPR	18		1	8.913e-05	141992	A5GNR7	0	0	0	0	0	0	0	0	0	0	0	0	0	0	0	0	0	0	0	0	0	0		0	0	0	0	0	0	0	0	0	0	0	0	0
YP_001225879.1	Synechococcus WH7803	1195.6		169.09	83	92	GLCLSDTFKR	10		1	1.4214e-06	56493	A5GNR7	0	0	0	0	0	0	0	0	0	0	0	0	0	0	0	0	0	0	0	0	0	0		2437500	142520	0	0	1474900	4840500	0	0	0	32859000	6186700	8981800	46450000
YP_001225879.1	Synechococcus WH7803	1491.77		220.5	60	71	SDREIFLESQLR	12		1	3.2693e-24	113592	A5GNR7	0	0	0	0	0	0	0	0	0	0	0	0	0	0	196840	0	0	0	0	0	600230	0		2379600	0	0	0	4419500	0	0	0	0	52174000	8098000	23564000	26273000
YP_001225879.1	Synechococcus WH7803	937.487		171.38	44	51	TVIESAYR	8		0	0.0011555	132792	A5GNR7	727790	0	520510	193250	861480	0	487730	0	0	0	0	0	0	0	0	0	0	0	0	0	0	0		0	589450	1071500	1315400	3398000	5500900	837810	3539900	1891200	49647000	15917000	4646500	19132000
YP_001225875.1	Synechococcus WH7803	917.475	2	143.89	319	328	AGGSGLIMGR	10	689	0	0.00020774	8000	A5GNR3	2982600	1659800	941450	553240	2907900	3330300	1873000	2584200	1074200	115040	84501	82521	79420	0	0	0	0	0	0	0	0	0		3121200	1014800	1286700	845270	2668200	4251500	1223600	0	923450	19684000	20212000	24343000	4637200
YP_001225875.1	Synechococcus WH7803	1125.52	2	128.28	54	63	SIQQMYGSGR	10	691	0	0.00033232	116252	A5GNR3	1109900	1057100	586830	422450	1771900	2994500	1737200	1019900	1400500	0	43170	89612	82369	0	0	0	0	0	0	0	0	0		2215000	317590	834530	305120	885890	902120	425200	1045400	645290	4067400	6405700	11626000	0
YP_001225875.1	Synechococcus WH7803	1350.71	2	184.38	195	205	GLATVLWCYLR	11		0	7.8738e-10	56432	A5GNR3	0	0	0	0	0	0	0	0	0	0	0	0	0	0	0	0	0	0	0	0	0	0		741170	0	0	0	0	0	0	0	0	2913900	2585000	2233700	0
YP_001225875.1	Synechococcus WH7803	1766.81	2	159.44	267	281	IYSELSSDNPVDLCR	15		0	2.2465e-08	76024	A5GNR3	0	461710	0	0	0	871100	610540	361210	797610	0	0	0	0	0	0	0	0	0	0	0	0	0		0	543460	0	554870	0	1466900	257090	0	0	2730500	3320800	2986400	0
YP_001225875.1	Synechococcus WH7803	1258.58	2	141.48	282	291	YQVLNCYSGR	10		0	0.00023557	152014	A5GNR3	0	0	0	0	2151100	2581400	0	2064900	0	0	0	0	0	0	0	0	0	0	0	0	0	0		0	1063700	0	0	2827200	5590000	0	249070	0	7349400	0	0	0
YP_001225875.1	Synechococcus WH7803	1776.89	3	67.648	180	194	ELQQIAALFEHAHDR	15		0	0.019867	38670	A5GNR3	0	0	0	0	0	0	0	0	0	0	0	0	0	0	0	0	0	0	0	0	0	0		0	0	0	0	0	0	0	0	0	0	0	0	0
YP_001225875.1	Synechococcus WH7803	873.518	3	103.29	329	335	KAFQKPR	7		2	0.025452	76246	A5GNR3	0	0	0	0	169630	0	0	0	0	0	0	0	0	0	0	0	0	0	0	0	0	0		0	78286	0	0	166940	177710	0	0	0	2028600	1909700	6928100	205690
YP_001225875.1	Synechococcus WH7803	1998.94		102.84	292	311	IGLINSGGASGSDDMHEAIR	20	690	0	3.3458e-05	68967	A5GNR3	2728600	2048800	1147600	0	3370100	0	0	0	0	0	0	0	0	0	0	0	0	0	0	0	0	0		1396600	0	0	554390	0	4306800	0	0	0	17796000	18871000	17325000	0
YP_001225875.1	Synechococcus WH7803	2604.37		148.2	2	25	AIANRPISDWLGDEAELLLNAAPR	24		1	1.3264e-13	10199	A5GNR3	0	0	0	0	0	0	0	0	0	0	0	0	0	0	0	0	0	0	0	0	0	0		2144800	0	0	0	0	0	0	0	0	0	0	0	0
YP_001225875.1	Synechococcus WH7803	1444.78		107.83	42	53	FSLTDRNPQVLR	12		1	0.009872	48715	A5GNR3	2670000	2138600	564790	0	2606300	2872800	0	938240	0	0	0	0	0	0	0	0	0	0	0	0	0	0		12114000	1735800	0	234390	14257000	7218600	0	0	0	39007000	40915000	37100000	0
YP_001225875.1	Synechococcus WH7803	1299.7		97.472	31	41	LHLPNTHVVDR	11		0	0.00068332	85486	A5GNR3	0	0	0	0	0	0	0	0	0	0	0	0	0	0	0	0	0	0	0	0	0	0		877910	0	0	0	0	0	0	0	0	4750100	12084000	13051000	0
YP_001225875.1	Synechococcus WH7803	800.487		126.68	312	318	TAVINKR	7		1	0.010605	124844	A5GNR3	0	0	0	0	50085	0	0	0	0	0	0	0	43615	0	0	0	0	0	0	0	26098	0		0	0	201850	450060	0	79282	502110	162810	465420	5388900	10920000	15261000	0
YP_001225874.1	Synechococcus WH7803	984.466	2	143.02	22	29	FAETYAQR	8		0	0.0028839	42879	A5GNR2	0	833000	0	239990	966150	676380	656680	808220	349500	0	125570	147430	38206	0	0	276570	0	0	0	0	0	0		0	239660	0	183830	0	1253900	0	0	200390	0	3515400	5242700	0
YP_001225874.1	Synechococcus WH7803	2071.04	2	130.66	2	21	TDAPAGTSEPTAESLEVIRK	20		1	2.3009e-05	125216	A5GNR2	0	544240	0	169450	874790	728160	522960	669850	342190	0	0	0	0	0	0	0	0	0	0	0	0	0		0	0	0	0	0	0	0	0	0	0	0	0	0
YP_001225873.1	Synechococcus WH7803	1222.56	2	120.31	210	220	INSGDTGQFER	11		0	0.00052515	72528	A5GNR1	0	0	0	0	139050	235540	0	0	0	0	0	0	0	88389	0	0	0	0	0	0	0	0		0	0	0	0	0	0	0	0	0	0	4650800	0	0
YP_001225873.1	Synechococcus WH7803	1800.77	2	84.892	408	423	SQQPDSAVEHEASTCR	16		0	0.027978	119612	A5GNR1	0	0	0	0	0	0	0	0	0	0	0	0	0	0	0	0	0	0	0	0	0	0		0	0	0	0	0	0	0	0	0	0	0	0	0
YP_001225871.1	Synechococcus WH7803	955.595	2	75.738	147	154	VLLLLEEK	8		0	0.055662	141898	A5GNQ9	0	0	0	0	0	0	0	0	0	0	0	0	0	0	0	0	0	0	0	0	0	0		0	0	0	0	0	0	0	0	0	0	2557700	1901200	0
YP_001225871.1	Synechococcus WH7803	1186.63	2	166.07	236	246	VLQVDGQATTR	11		0	9.2426e-07	142095	A5GNQ9	0	0	0	0	0	462460	0	351070	424040	0	0	0	0	0	0	0	0	0	0	0	0	0		0	0	0	0	0	0	0	0	0	0	0	0	0
YP_001225871.1	Synechococcus WH7803	873.482	3	58.167	229	235	FGRLEPR	7		1	0.077065	45823	A5GNQ9	0	0	0	0	0	0	0	0	0	0	0	0	0	0	0	0	0	0	0	0	0	0		0	0	0	0	0	0	0	0	0	0	0	0	0
YP_001225870.1	Synechococcus WH7803	950.446	2	98.458	74	82	ATEAFEGAR	9		0	0.0077538	21485	A5GNQ8	0	0	0	137380	636110	0	0	0	174760	0	0	0	0	0	0	0	0	0	0	0	0	0		0	310880	0	517640	0	1521800	381530	1346800	817960	0	0	0	0
YP_001225870.1	Synechococcus WH7803	1463.74	2	154.15	88	101	FVGAAGPDEVVFTR	14		0	6.98e-08	49859	A5GNQ8	0	0	0	0	0	1398800	0	702990	0	0	0	0	0	0	0	0	0	0	0	0	0	0		2368200	0	0	0	0	0	0	0	0	18691000	11621000	9891300	2961000
YP_001225870.1	Synechococcus WH7803	1408.61	2	96.665	54	65	GYYSNDNANVHR	12		0	0.0033051	63678	A5GNQ8	0	0	0	0	0	0	0	0	0	0	0	0	0	0	0	0	0	0	0	0	0	0		0	0	79152	0	0	314970	0	0	0	0	0	0	0
YP_001225870.1	Synechococcus WH7803	1291.69	2	117.53	333	344	ILGPTPEQQPGR	12		0	0.00040749	71059	A5GNQ8	0	630180	0	0	0	1043300	316750	516200	223550	0	0	0	0	0	0	0	301180	0	0	0	0	147800		1630100	282280	448720	375180	567270	1707700	355610	3370700	1078400	37731000	12490000	15242000	7831100
YP_001225870.1	Synechococcus WH7803	1170.64	2	78.264	102	112	NATEAINLVAR	11		0	0.017092	101280	A5GNQ8	0	597420	0	160860	1070700	782060	399890	428870	0	0	0	0	0	0	0	0	0	0	0	0	0	0		962800	0	0	0	1056200	1286100	0	1272100	0	16897000	6568800	10015000	0
YP_001225870.1	Synechococcus WH7803	1387.6	2	72.243	373	383	SGHHCCQPLHR	11		0	0.02488	115170	A5GNQ8	0	0	0	0	0	0	0	0	0	0	0	0	0	0	0	0	0	0	0	0	0	0		0	0	0	0	0	0	0	0	0	0	0	0	0
YP_001225870.1	Synechococcus WH7803	1580.82	2	172.88	320	332	YLFQQLDSIEGLR	13		0	5.1214e-12	151293	A5GNQ8	0	0	0	0	0	0	0	0	0	0	0	0	0	0	0	0	0	0	0	0	0	0		821500	0	0	0	0	1285800	0	0	0	4875200	3487300	3062100	0
YP_001225870.1	Synechococcus WH7803	1567.85		155.53	176	189	LVSLVHISNTLGCR	14		0	6.1539e-08	95825	A5GNQ8	0	0	0	0	0	0	0	0	0	0	0	0	0	0	0	0	0	0	0	0	0	0		0	0	0	0	0	0	0	0	0	7981000	0	0	0
YP_001225867.1	Synechococcus WH7803	1102.53	2	83.647	354	364	GVAEASEDGLR	11		0	0.081859	62013	A5GNQ5	0	0	0	0	0	1536800	1981400	890340	766580	116360	101770	320000	0	0	0	0	0	0	0	0	0	0		0	843560	918230	495500	0	2402900	420080	620280	530030	6761200	5387000	0	0
YP_001225867.1	Synechococcus WH7803	1000.59	2	117.04	345	353	LVTALITDR	9		0	0.0037684	95953	A5GNQ5	1918300	0	756180	725910	3314500	3207500	2618800	1555500	1366300	297870	0	587130	0	0	0	0	0	0	0	0	0	0		3081000	708970	444440	508330	3441700	3992000	735350	491010	0	9811200	15020000	18721000	0
YP_001225867.1	Synechococcus WH7803	1378.68	2	192.38	205	217	NQGASLTAYELGR	13		0	1.005e-16	103664	A5GNQ5	0	1462800	0	361130	2741700	3926000	2788300	2045800	0	0	174800	0	0	0	0	0	0	0	0	0	0	0		1744100	388100	0	910020	1682400	1963100	0	1481200	0	0	13416000	12308000	0
YP_001225867.1	Synechococcus WH7803	1074.57	2	78.113	19	27	SVWVIDQTK	9		0	0.032296	122977	A5GNQ5	0	585180	0	0	993380	1076100	0	0	0	0	0	0	0	0	0	0	0	0	0	0	0	0		1487500	0	0	0	1090500	1302800	0	0	0	10975000	6913200	9743700	0
YP_001225867.1	Synechococcus WH7803	898.487	2	127.46	10	18	TIGLEPGGR	9		0	0.0022115	127881	A5GNQ5	0	1245200	0	332130	2272300	2360600	1313300	1199600	0	154780	0	400890	0	0	0	442310	0	0	0	0	0	0		0	0	0	491780	2796100	2334000	0	0	749420	15309000	0	21114000	12242000
YP_001225867.1	Synechococcus WH7803	3267.64	3	135.13	312	344	VVEGAAAGSLVPVQLTPDGSEGFNPAFDVTPAR	33		0	9.3697e-25	147291	A5GNQ5	0	1406300	0	595220	2416000	2683300	982490	2944900	1027000	0	0	0	0	0	0	0	0	0	0	0	0	0		1274700	0	806330	0	0	0	0	0	0	0	0	0	0
YP_001225867.1	Synechococcus WH7803	1225.61		218.94	301	311	SAEEVTHIQGR	11		0	5.6987e-21	112414	A5GNQ5	0	254120	0	105420	1107400	1452200	733170	659700	399620	0	0	0	0	0	0	0	0	0	0	0	0	0		907490	334660	303070	275850	574250	1762300	231160	0	324970	6977400	6724500	8567400	0
YP_001225867.1	Synechococcus WH7803	1090.62		78.516	107	115	VRPLPPEQR	9		1	0.037407	144646	A5GNQ5	0	0	0	0	220680	0	0	0	0	0	0	0	0	0	0	0	0	0	0	0	0	0		822370	212670	288000	241230	0	1782800	302280	268750	0	12002000	12734000	8693200	0
YP_001225862.1	Synechococcus WH7803	1401.69	2	175.74	120	132	SADDVQLMAVPTR	13	686	0	4.1537e-12	112308	A5GNQ0	10679000	6109900	4174600	1017700	4974000	7979100	6276600	5458100	3591300	734500	1383400	2888100	3163500	0	7039600	6799900	2770900	1678100	3530400	2847200	4314200	2949300		28209000	7524000	9527800	14035000	24010000	34976000	10016000	17065000	19544000	107720000	0	72113000	46311000
YP_001225862.1	Synechococcus WH7803	1230.66	2	223.36	133	143	NPSQPTYLIAK	11		0	3.144e-21	103508	A5GNQ0	5471700	5701600	2660800	789970	6631500	8500300	6612500	5552900	4922500	692180	772210	3927900	812340	0	4201900	2917300	3069400	1723700	2512500	3069300	6116400	3066400		24733000	8476800	9364900	14106000	22335000	45443000	12100000	22501000	25150000	223620000	95491000	110890000	99977000
YP_001225862.1	Synechococcus WH7803	1156.55	2	180.87	94	103	YIDGNGYSLR	10		0	3.4115e-07	150943	A5GNQ0	0	1902300	1806200	442010	3707200	3656100	2279100	2356900	2133400	280230	218250	758100	117310	0	1442000	787550	1156400	0	0	1006700	1535500	0		6809500	2236600	1770200	3169000	7361000	11483000	3493400	4061800	0	44005000	30001000	20232000	32607000
YP_001225862.1	Synechococcus WH7803	1276.7	3	79.036	170	179	RTLGHLYVYR	10		1	0.0020148	111645	A5GNQ0	0	0	0	0	0	0	0	0	0	0	0	0	0	0	0	0	0	0	0	0	0	0		1342300	0	0	0	0	0	0	0	0	0	0	0	4917600
YP_001225862.1	Synechococcus WH7803	3530.62	3	65.782	62	93	TNARPCFEMSGSAPAVVNPMLATFDFTGICNR	32		1	4.4078e-05	130049	A5GNQ0	0	0	0	0	1876500	0	0	302340	0	0	0	0	0	0	0	0	0	0	0	0	0	0		8184900	2084100	0	879440	5639600	8812000	1482400	0	2474300	3136900	13156000	11890000	8637800
YP_001225862.1	Synechococcus WH7803	2353.17		162.64	40	61	FVMVSAPIGSGSSAQLNIYEQR	22	685	0	4.5623e-17	49955	A5GNQ0	3755600	4613200	0	903530	4150200	2761500	1850400	0	0	597320	0	2630200	0	0	1514100	2180000	0	0	700220	0	0	0		12591000	2644100	2321200	3779800	10015000	20425000	0	2948000	938700	31817000	24108000	19862000	0
YP_001225862.1	Synechococcus WH7803	2614.34		124.82	120	143	SADDVQLMAVPTRNPSQPTYLIAK	24	686	1	3.0065e-09	112367	A5GNQ0	5509700	5551400	2020800	947590	5904100	11592000	2621900	2348800	1621700	0	0	1326200	0	0	0	0	0	0	0	0	0	0		8707400	769350	0	0	0	12399000	432250	1781000	2832400	0	0	0	27801000
YP_001225862.1	Synechococcus WH7803	1924.98		209.25	144	161	AGGPGNDFIQLVLEPGWR	18		0	3.7596e-15	7807	A5GNQ0	1838200	1624200	0	0	1495700	3020700	969100	1055600	4308800	0	506820	1915000	2104200	0	944420	0	852990	634220	0	0	187970	0		27986000	3341600	0	648930	21627000	24454000	2069700	1875600	9120100	61447000	60394000	51218000	40898000
YP_001225862.1	Synechococcus WH7803	1027.45		147.19	180	190	DAAPAADAETP	11		0	2.6329e-05	26088	A5GNQ0	5633100	5869300	2240700	982200	1006300	9105700	7666900	6636400	5137500	859040	2358200	1034200	4468700	424790	3145100	4632300	636840	6493500	2909100	3022600	5235600	637080		8781600	6035700	10532000	8651500	13306000	30586000	8796200	20130000	35971000	65837000	45536000	41874000	28707000
YP_001225862.1	Synechococcus WH7803	902.446		185.55	104	112	IGGDDLGTR	9		0	2.1983e-07	68758	A5GNQ0	19233000	12323000	7234500	2688300	10462000	15447000	12220000	8509400	9327400	824630	1958600	2631100	1351900	541620	7656300	10405000	7275600	4934400	5441900	6081900	12803000	7081500		30074000	13696000	19676000	15878000	61315000	94021000	16009000	40224000	40784000	255100000	147610000	145590000	275050000
YP_001225862.1	Synechococcus WH7803	1120.6		148.04	171	179	TLGHLYVYR	9		0	0.00024837	128851	A5GNQ0	0	0	0	0	0	0	0	0	0	0	0	0	0	0	0	0	0	0	0	0	0	0		13557000	884270	0	0	15287000	7269200	0	0	2084200	98274000	21519000	30908000	69982000
YP_001225859.1	Synechococcus WH7803	1609.93		127.83	31	45	DVAPQAPVHVLVIPR	15		0	0.00014147	32873	A5GNP7	0	0	0	0	0	0	0	0	0	0	0	0	0	0	0	0	0	0	0	0	0	0		0	0	0	0	0	0	0	0	0	14295000	5051500	3357800	0
YP_001225848.1	Synechococcus WH7803	855.518	2	119.56	53	60	EVVALGLR	8		0	0.007308	41969	A5GNN6	0	0	0	0	0	0	0	0	0	116120	0	0	0	0	0	0	0	0	0	0	0	0		0	0	0	0	0	0	0	0	0	4957400	6926400	6816100	0
YP_001225848.1	Synechococcus WH7803	798.475	2	97.64	67	73	FLPGLPR	7		0	0.026108	47060	A5GNN6	0	0	0	0	0	0	0	0	0	0	0	0	0	0	0	0	0	0	0	0	0	0		0	0	0	0	0	1289200	0	0	0	9833300	10083000	11107000	0
YP_001225827.1	Synechococcus WH7803	1439.76	2	143.7	50	63	VCAVQQGPVGVAQK	14		0	1.6108e-05	135790	A5GNL5	0	0	0	0	0	295800	353880	0	0	0	98058	238790	45359	0	263050	0	288060	0	229980	0	0	0		0	0	0	340250	0	0	736940	1118800	614960	8115000	0	10047000	0
YP_001225827.1	Synechococcus WH7803	3998.92	4	24.803	1	36	METTVWTFNLSVPFAEWAAIYDSDDVAKMHAAVGVK	36		1	0.049555	97487	A5GNL5	0	0	0	0	0	0	0	0	0	0	0	0	0	0	0	0	0	0	0	0	0	0		0	0	0	0	0	0	0	0	0	0	0	0	77130000
YP_001225827.1	Synechococcus WH7803	1293.64		70.816	64	73	IFEDNKEMIR	10		1	0.04892	68158	A5GNL5	0	262200	0	0	290390	0	0	0	0	0	0	0	0	0	0	0	0	0	0	0	0	0		439550	255210	0	0	0	1548500	0	0	0	5333300	4286400	5224800	0
YP_001225824.1	Synechococcus WH7803	849.46	2	96.19	58	65	LFGDAVTK	8		0	0.019011	83521	A5GNL2	0	0	0	0	0	0	0	445240	0	137270	104360	322420	0	0	0	0	0	0	0	0	1255200	0		1083100	0	0	0	0	0	0	0	0	0	9779300	8391100	0
YP_001225824.1	Synechococcus WH7803	1544.81	3	143.79	91	103	AYPTWILPSGERR	13		1	0.0005462	25607	A5GNL2	0	0	0	0	0	0	0	0	0	0	0	0	0	0	0	0	0	0	0	0	0	0		0	0	0	0	0	0	0	0	0	0	0	0	17825000
YP_001225824.1	Synechococcus WH7803	3116.6	4	73.461	58	85	LFGDAVTKLPYVECAKPQELPIQAAACK	28		2	3.0072e-06	83525	A5GNL2	0	0	0	0	0	0	0	0	0	0	0	0	0	0	0	0	0	0	0	0	0	0		0	0	0	0	0	0	0	0	0	0	0	0	0
YP_001225824.1	Synechococcus WH7803	2285.15		138.89	66	85	LPYVECAKPQELPIQAAACK	20		1	2.616e-09	91152	A5GNL2	0	0	0	0	0	0	0	0	0	0	0	0	0	0	0	0	0	0	0	0	0	0		0	617670	0	0	0	3638600	812490	0	0	27630000	12289000	15669000	9327300
YP_001225823.1	Synechococcus WH7803	915.477	2	123.98	18	26	GADADAIKR	9		1	0.0027426	50491	A5GNL1	0	0	0	0	0	0	0	0	0	0	0	0	0	0	0	0	0	0	0	0	0	0		0	0	150800	248800	0	649790	208400	220810	353490	4165200	6829100	9846700	0
YP_001225823.1	Synechococcus WH7803	932.456	2	82.279	167	174	TLSVNDER	8		0	0.037148	129407	A5GNL1	0	0	0	0	0	0	0	0	0	0	0	0	0	0	0	0	0	0	0	0	0	0		0	0	0	0	0	0	0	0	0	3108200	8344800	9807400	0
YP_001225823.1	Synechococcus WH7803	925.466	2	152.63	155	162	VSFAEAFR	8		0	0.0013941	144861	A5GNL1	0	0	0	0	0	0	0	0	0	0	0	0	0	0	0	0	0	0	0	0	0	0		0	0	0	0	807600	1266700	0	0	0	0	10119000	13680000	0
YP_001225823.1	Synechococcus WH7803	1657.77	2	178.53	93	106	YGNFDDFINDLLGR	14		0	9.3088e-13	150752	A5GNL1	0	0	0	0	0	0	0	0	0	0	0	0	0	0	0	0	0	0	0	0	0	0		0	0	0	0	0	0	0	0	0	1534300	3029600	3124500	0
YP_001225823.1	Synechococcus WH7803	2025.01	3	110.74	50	66	FKEVSEAYEVLSDPEKR	17		2	3.5213e-06	46619	A5GNL1	0	0	0	0	0	0	0	0	0	0	0	0	0	0	0	0	0	0	0	0	0	0		0	0	0	0	0	0	0	0	0	4226300	0	7490900	0
YP_001225823.1	Synechococcus WH7803	2698.25		89.311	107	138	FGGPGAGGFGGAPGGFAGGGFPGGFAGGGFPR	32		0	1.1471e-07	45436	A5GNL1	0	0	0	0	0	0	0	0	0	0	0	0	0	0	0	0	0	0	0	0	0	0		0	0	0	0	0	0	0	0	0	0	5174400	0	0
YP_001225823.1	Synechococcus WH7803	1623.86		109	139	154	GASRPPVNLDAEATVK	16		1	0.00048372	51334	A5GNL1	0	0	0	0	0	0	0	0	0	0	0	0	0	0	0	0	0	0	0	0	0	0		0	0	0	0	0	0	0	0	0	0	7603200	3294800	0
YP_001225822.1	Synechococcus WH7803	867.518	2	112.41	215	223	AAGSKPIPK	9		1	0.0062891	1029	A5GNL0	0	0	0	0	0	0	0	0	0	0	0	0	0	0	0	0	0	0	0	0	0	0		0	0	0	341890	0	0	1017100	721680	3069900	1636900	3069500	687320	1314900
YP_001225822.1	Synechococcus WH7803	1504.66	2	177.57	158	172	AGADLIGPSDMMDGR	15		0	4.9567e-13	6923	A5GNL0	0	3860600	0	1395800	7606600	9721000	3291300	4302300	3732300	0	283610	0	0	0	0	0	0	0	0	427340	926000	0		0	2326000	1771400	2942700	8281900	11908000	2816100	15936000	10073000	137640000	31026000	19287000	598270000
YP_001225822.1	Synechococcus WH7803	1218.72	2	166.09	301	311	AVVLETLLSFK	11		0	9.2289e-07	24872	A5GNL0	0	0	0	0	0	0	0	0	0	0	0	0	0	0	0	0	0	0	0	0	0	0		1748200	0	0	0	1245100	1037700	0	576480	1585300	29163000	12396000	6803800	173290000
YP_001225822.1	Synechococcus WH7803	861.478	2	94.669	73	79	CVVLFPK	7		0	0.030129	25957	A5GNL0	0	0	0	0	0	0	0	0	0	0	0	0	0	0	0	0	0	0	0	0	0	0		1262800	0	0	314070	1133200	0	0	1362300	996760	31473000	0	3497300	489160000
YP_001225822.1	Synechococcus WH7803	1280.55	2	93.598	226	236	DTYQMDPANAR	11		0	0.0040589	32825	A5GNL0	0	0	0	0	0	0	0	0	0	0	0	0	0	0	0	0	0	0	0	0	0	0		0	0	0	0	0	0	0	599950	200610	0	0	0	20202000
YP_001225822.1	Synechococcus WH7803	857.424	2	158.12	207	214	EALDSAPR	8		0	0.0010581	35039	A5GNL0	1399200	3221200	1223000	1488500	6267200	7078800	3028500	2708500	2384600	104410	212720	187630	95651	0	0	758340	0	407830	340710	568050	916110	597500		2437100	1554600	3012800	2667700	5576100	8499200	3088900	17760000	16446000	199330000	42084000	29064000	668080000
YP_001225822.1	Synechococcus WH7803	1820.8	2	259.47	86	101	TEDGAECFNENGLIPR	16		0	8.0987e-59	125746	A5GNL0	0	0	0	0	408570	0	0	0	0	0	0	0	0	0	0	0	0	0	0	0	0	0		0	0	0	0	0	0	0	967070	0	16455000	0	0	23783000
YP_001225822.1	Synechococcus WH7803	1302.66	2	251.56	54	64	WSLEQLSGEVR	11		0	2.0746e-37	149161	A5GNL0	0	275420	0	0	836390	448620	0	0	0	0	0	0	0	0	0	0	0	0	0	0	0	0		0	0	0	0	0	0	0	0	0	0	0	0	169110000
YP_001225822.1	Synechococcus WH7803	1209.55	2	168.23	197	206	YSSAYYGPFR	10		0	6.2499e-06	152188	A5GNL0	0	1947200	511880	523810	5148100	0	1751200	2529000	2183000	0	0	0	0	0	0	0	0	0	0	0	0	0		1719500	641910	462700	1231600	3521300	7088200	1465100	6087900	1635000	136730000	27622000	19518000	242040000
YP_001225822.1	Synechococcus WH7803	2048.96	2	144.51	197	214	YSSAYYGPFREALDSAPR	18		1	2.1042e-06	152199	A5GNL0	0	0	0	0	0	0	0	0	0	0	0	0	0	0	0	0	0	0	0	0	0	0		0	0	0	0	0	0	0	0	0	0	0	0	0
YP_001225822.1	Synechococcus WH7803	1266.71	3	151.22	257	267	PGLAYLDIIHR	11		0	1.956e-10	105752	A5GNL0	0	0	0	0	0	0	0	0	0	0	0	0	0	0	0	0	0	0	0	0	0	0		0	0	0	0	0	0	0	0	0	0	0	0	12274000
YP_001225822.1	Synechococcus WH7803	2515.22	3	61.561	312	333	RAGADLILTYHACDAAEWLLQE	22		1	0.037237	109184	A5GNL0	0	0	0	0	0	0	0	0	0	0	0	0	0	0	0	0	0	0	0	0	0	0		0	0	0	0	0	0	0	0	0	0	0	0	0
YP_001225822.1	Synechococcus WH7803	3343.69	4	36.739	22	53	ETSLSAADFIYPLFVHEGAAVEPIGAMPGAKR	32		1	0.013012	40647	A5GNL0	0	0	0	0	0	0	0	0	0	0	0	0	0	0	0	0	0	0	0	0	0	0		0	0	0	0	0	0	0	0	0	0	0	0	3920100
YP_001225822.1	Synechococcus WH7803	3187.59		67.459	22	52	ETSLSAADFIYPLFVHEGAAVEPIGAMPGAK	31	681	0	1.7042e-05	40638	A5GNL0	0	0	0	0	406800	939960	0	0	895930	0	0	0	0	0	0	0	0	0	0	0	0	0		0	0	0	0	0	1085500	0	0	5928800	12134000	4568100	0	201160000
YP_001225822.1	Synechococcus WH7803	2484.22		145.17	268	289	LREESELPIAAYNVSGEYSMVK	22	682	1	6.392e-17	91781	A5GNL0	0	0	0	0	3234800	3199900	479720	616630	0	0	0	0	0	0	0	0	0	0	0	0	0	0		0	395020	0	282220	1255400	0	0	1361800	0	123670000	9942900	11995000	716360000
YP_001225822.1	Synechococcus WH7803	1050.53		108.09	1	8	MDLTYRPR	8	683	1	0.013622	97339	A5GNL0	0	0	0	0	0	0	0	489810	381160	0	0	0	0	0	0	0	0	0	0	0	0	0		1108800	0	0	687080	1536900	3750000	555460	4002200	862310	162050000	18427000	17643000	822560000
YP_001225822.1	Synechococcus WH7803	1522.68		224.58	224	236	NKDTYQMDPANAR	13	684	1	1.3007e-29	102559	A5GNL0	1318400	1253600	165660	575050	4467200	4201900	606490	1513900	866350	0	0	0	0	0	0	0	0	0	0	0	0	0		2459300	555390	757350	751650	1943300	3913100	855200	5115300	6135600	163680000	30729000	23973000	759640000
YP_001225822.1	Synechococcus WH7803	2359.12		129.34	313	333	AGADLILTYHACDAAEWLLQE	21		0	3.6616e-05	6945	A5GNL0	0	0	0	0	0	0	0	0	0	0	0	0	0	0	0	0	0	0	0	0	0	0		0	0	0	0	0	0	0	0	0	2901400	2123600	0	27018000
YP_001225822.1	Synechococcus WH7803	1374.82		249.69	301	312	AVVLETLLSFKR	12		1	1.4208e-33	24963	A5GNL0	0	0	0	0	0	0	0	0	0	0	0	0	0	0	0	0	0	0	0	0	0	0		0	0	0	0	0	0	0	271890	0	31425000	13471000	9033000	387710000
YP_001225822.1	Synechococcus WH7803	829.445		170.96	66	72	AWDLGIR	7		0	0.0017937	25114	A5GNL0	0	0	0	0	706620	837230	0	0	258270	0	0	0	0	0	0	0	0	0	0	0	0	0		0	0	0	0	0	6114000	0	3079800	0	160200000	26849000	11884000	395140000
YP_001225822.1	Synechococcus WH7803	3468.73		152.13	237	267	EAITEAQLDEQEGADIMMVKPGLAYLDIIHR	31		1	1.2721e-27	34932	A5GNL0	0	0	0	0	0	1062900	0	0	0	0	0	0	0	0	0	0	0	0	0	0	0	0		0	0	0	0	0	0	0	0	0	66146000	8563500	4811400	127700000
YP_001225822.1	Synechococcus WH7803	2093		225.33	178	196	EALDDEGFEHVGIISYTAK	19		0	5.4742e-44	34974	A5GNL0	0	2665900	0	620530	5352300	5528700	0	1545400	0	0	0	0	0	0	0	0	0	0	0	0	0	0		0	0	0	0	0	0	0	0	0	288430000	0	0	686610000
YP_001225822.1	Synechococcus WH7803	985.546		199.29	65	72	RAWDLGIR	8		1	1.2095e-07	109363	A5GNL0	0	0	0	0	0	0	0	0	0	0	0	0	0	0	0	0	0	0	0	0	0	0		0	0	0	0	0	0	0	0	0	108260000	0	0	554790000
YP_001225822.1	Synechococcus WH7803	1458.76		235.49	53	64	RWSLEQLSGEVR	12		1	4.0332e-33	112212	A5GNL0	0	0	0	0	0	0	0	0	0	0	0	0	0	0	0	0	0	0	0	0	0	0		0	0	0	0	0	2350800	0	0	0	56832000	0	0	277850000
YP_001225822.1	Synechococcus WH7803	1614.86		162.88	53	65	RWSLEQLSGEVRR	13		2	0.00045262	112226	A5GNL0	0	0	0	0	0	0	0	0	0	0	0	0	0	0	0	0	0	0	0	0	0	0		861280	0	0	0	0	0	0	0	0	0	0	0	184150000
YP_001225822.1	Synechococcus WH7803	2589.31		167.36	173	196	VGAIREALDDEGFEHVGIISYTAK	24		1	9.9008e-07	137744	A5GNL0	0	0	0	0	0	0	0	0	0	0	0	0	0	0	0	0	0	0	0	0	0	0		0	0	0	0	0	0	0	0	0	0	0	0	21694000
YP_001225822.1	Synechococcus WH7803	2434.14		246.77	80	101	VSEGLKTEDGAECFNENGLIPR	22		1	1.7729e-49	144827	A5GNL0	0	0	0	0	2955700	3259300	0	0	0	0	0	0	0	0	0	0	0	0	0	0	0	0		1321200	0	0	0	1811000	3467100	0	0	2610100	69335000	19603000	0	356060000
YP_001225821.1	Synechococcus WH7803	1256.62	3	78.098	59	69	AAGPHFAFHFR	11		0	0.0071901	1027	A5GNK9	0	0	0	0	0	0	0	0	0	0	0	0	0	0	0	0	0	0	0	0	0	0		0	0	0	0	0	0	0	0	0	0	0	0	0
YP_001225821.1	Synechococcus WH7803	1258.65		114.24	83	95	AAGVAVGAVHDHR	13		0	0.00014455	1083	A5GNK9	0	0	0	0	0	0	0	0	0	0	0	0	0	0	0	0	0	0	0	0	0	0		0	0	0	0	0	0	0	0	0	0	0	0	0
YP_001225811.1	Synechococcus WH7803	1086.61	2	96.665	170	178	RSDIVLQTR	9		1	0.0086208	111587	A5GNJ9	0	0	0	0	0	0	0	0	0	0	0	0	0	0	0	0	0	0	0	0	0	0		677230	0	0	0	0	0	0	0	0	2202000	0	0	0
YP_001225811.1	Synechococcus WH7803	1125.59	2	79.713	198	206	YPDQVVIHR	9		0	0.028916	151880	A5GNJ9	0	0	0	0	0	0	0	0	0	0	0	0	0	0	0	0	0	0	0	0	0	0		0	0	0	0	0	1872000	0	0	0	0	0	0	0
YP_001225811.1	Synechococcus WH7803	1557.91	3	91.845	118	131	RPVDLALAALVQHR	14		1	0.00041164	111409	A5GNJ9	0	0	0	0	0	0	0	0	0	0	0	0	0	0	0	0	0	0	0	0	0	0		1835400	0	0	0	0	0	0	0	0	0	0	0	0
YP_001225809.1	Synechococcus WH7803	1762.73	2	207.34	89	105	AAGCMYETGGTSCLASK	17	675	0	1.9644e-29	978	A5GNJ7	0	527800	430210	310550	1449900	1743600	1500700	1341700	1491700	123770	423730	677420	197130	0	1083900	0	1311400	1073100	759010	888000	0	1223800		2830900	2101600	3919000	3372700	4730600	11391000	6207100	5822000	4696200	12294000	33188000	17410000	17088000
YP_001225809.1	Synechococcus WH7803	1204.61	2	99.788	58	68	ADQSLPFAQTK	11		0	0.0025687	3891	A5GNJ7	0	0	0	0	0	0	0	0	0	69542	0	0	203640	0	0	0	768580	0	0	0	0	0		0	0	0	0	0	0	0	0	0	0	0	7189700	0
YP_001225809.1	Synechococcus WH7803	1206.6	2	129.42	77	88	AESLNGGLGAYR	12		0	0.00014003	4860	A5GNJ7	0	0	0	0	0	0	0	0	0	0	0	0	0	0	0	0	0	0	0	0	0	0		0	0	0	1930500	2807200	0	1620000	2226900	0	10949000	6392300	0	0
YP_001225809.1	Synechococcus WH7803	1269.71	2	152.47	144	154	ILEVPYNGPLR	11		0	3.7292e-06	70962	A5GNJ7	1477100	2553300	1068800	378490	0	0	0	0	0	0	889060	1156800	0	0	3353400	0	3039800	903050	2732300	2088700	4359300	1765200		0	0	0	0	21517000	0	0	0	0	0	0	0	0
YP_001225809.1	Synechococcus WH7803	1493.74		124.39	75	88	MRAESLNGGLGAYR	14	676	1	0.00034098	99832	A5GNJ7	0	0	0	0	0	0	0	0	0	0	0	0	0	0	0	0	0	0	0	0	0	0		0	0	0	0	2926000	2612200	0	0	0	8320900	7211000	4294700	26631000
YP_001225809.1	Synechococcus WH7803	2822.42		76.051	114	139	FEGGPPGWEQQTPPRPSLETSVLVSK	26		1	0.00010084	44620	A5GNJ7	0	0	0	0	0	0	0	0	0	0	0	0	0	0	0	0	0	0	0	0	0	0		5889900	1406100	0	0	10618000	21057000	2239200	0	0	54904000	30796000	19737000	44335000
YP_001225809.1	Synechococcus WH7803	955.476		202.71	106	113	TSEGFLFR	8		0	2.7636e-10	131745	A5GNJ7	0	0	0	0	0	0	1300000	1025000	1203200	127080	0	752790	0	0	1719800	0	2463900	0	1389200	0	2900000	0		956800	1615400	1097600	1875000	16846000	24387000	3806700	2957600	0	86948000	49198000	39747000	62152000
YP_001225802.1	Synechococcus WH7803	757.47	2	79.939	73	79	AILSVQK	7		0	0.066432	11773	A5GNJ0	0	0	0	0	0	365580	741190	382230	355180	0	0	0	0	0	0	0	0	0	0	0	0	0		0	0	0	0	0	0	0	0	0	0	0	0	0
YP_001225802.1	Synechococcus WH7803	769.456	2	114.59	191	197	GTAPIRR	7		1	0.013371	61224	A5GNJ0	0	0	0	0	0	0	0	0	0	0	0	0	0	0	388840	362180	331250	120830	272050	217150	652980	394580		0	0	0	0	0	0	0	0	0	1050700	77139	123180	0
YP_001225802.1	Synechococcus WH7803	1248.66	2	145.46	146	156	QQPTAQQPVPR	11		0	3.1238e-05	108353	A5GNJ0	0	0	0	0	0	0	141450	0	0	0	56612	39553	40395	0	226490	613440	0	138910	218750	0	1414200	910790		0	0	0	0	0	0	0	0	0	0	0	0	0
YP_001225802.1	Synechococcus WH7803	1094.58	2	78.939	373	382	RPDGTPVTPR	10		1	0.059778	110834	A5GNJ0	0	0	0	0	0	0	0	0	0	0	0	0	0	0	0	0	0	0	0	0	0	0		0	100700	264760	160930	1526200	872710	280820	204750	0	0	3876100	6075300	0
YP_001225802.1	Synechococcus WH7803	908.483	2	84.743	244	251	RPEGPPTR	8		1	0.030173	111295	A5GNJ0	0	0	0	0	0	0	0	0	0	0	0	0	0	0	0	214780	0	0	0	0	284240	254960		0	0	0	58861	0	376860	37824	0	0	219350	826460	2469500	0
YP_001225802.1	Synechococcus WH7803	2679.41	3	90.694	928	952	ADVQGSVEAILGSLEQLPKDEVQVR	25		1	1.0037e-05	4061	A5GNJ0	0	0	0	0	0	0	0	0	0	0	0	0	0	0	0	0	0	0	0	0	0	0		0	0	0	0	0	0	0	0	0	1004300	2007000	0	0
YP_001225802.1	Synechococcus WH7803	1971.05	3	59.182	388	407	ATPPVSRPTATPPSPATAPR	20		1	0.058388	22243	A5GNJ0	0	0	0	0	0	0	0	0	0	0	0	0	0	0	0	0	0	0	0	0	591290	0		1123100	0	874440	782270	3730300	0	0	0	0	0	0	0	0
YP_001225802.1	Synechococcus WH7803	2319.18	3	49.395	670	690	LTFLDTPGHEAFTAMRARGTK	21		2	0.059783	93446	A5GNJ0	0	0	0	0	0	0	0	0	0	0	0	0	0	0	0	0	0	0	0	0	0	0		0	0	0	0	0	0	0	0	0	0	0	0	0
YP_001225802.1	Synechococcus WH7803	1539.84		228.61	131	145	ASATQTSAPQKPVVR	15		1	1.7942e-19	20168	A5GNJ0	0	492350	248700	146910	1025400	1374600	1204300	1291200	1249700	216930	448570	541250	200000	0	3405100	3867700	1966100	1633400	2338600	2758700	8310800	4477600		0	103910	759590	346540	1493500	2031000	259000	0	0	0	0	2651000	0
YP_001225800.1	Synechococcus WH7803	1975.96	2	148.62	145	161	MIQEEFADLEDPVLTAR	17	673	0	1.4639e-07	97969	A5GNI8	0	354930	0	201160	823040	837720	0	620100	0	0	0	0	0	0	0	0	0	0	0	0	0	0		3427800	0	257870	0	0	0	0	0	0	0	0	0	0
YP_001225800.1	Synechococcus WH7803	1001.48	2	158.08	395	402	EQEEALQR	8		0	0.0010602	39717	A5GNI8	0	0	0	0	0	0	0	0	0	65448	0	65973	44725	0	56968	122390	78713	32295	0	0	0	0		0	0	0	177610	0	0	565880	693710	1953800	0	1150100	0	0
YP_001225800.1	Synechococcus WH7803	1242.6	2	138.4	277	288	EVDPVGACIGAR	12		0	3.1174e-05	41179	A5GNI8	0	283110	0	106450	856040	640260	480340	566410	521120	0	0	0	0	0	0	0	0	0	0	0	0	265880		6214400	1271200	2033100	687800	1879000	3651200	959310	4658600	2006700	25698000	10299000	19088000	0
YP_001225800.1	Synechococcus WH7803	814.418	2	153.88	210	216	EVSEVPR	7		0	0.0037754	41813	A5GNI8	0	520500	0	289670	1202500	1149600	530810	439220	509920	0	66731	74583	0	0	214220	0	0	188080	0	0	0	0		2176500	1151200	1840500	428420	945300	2737800	778680	2609100	2228500	17488000	11342000	11720000	0
YP_001225800.1	Synechococcus WH7803	1097.62	2	128.69	292	300	IQQVVNELR	9		0	0.0020245	73230	A5GNI8	0	0	0	0	839990	485560	282780	0	0	0	0	0	0	0	1668000	0	2815700	0	2002500	0	0	1251600		3517600	279050	0	0	0	1897700	0	2263500	741980	9312900	7866900	9385800	0
YP_001225800.1	Synechococcus WH7803	2278.07	2	89.911	374	394	NASEYDQASEDAVVAELIAQR	21		0	0.00019553	101279	A5GNI8	0	0	0	0	162950	0	0	0	0	0	0	0	0	0	0	0	0	0	0	0	0	0		1333800	0	0	0	0	0	0	0	0	0	2245600	2527300	0
YP_001225800.1	Synechococcus WH7803	1058.6	2	156.35	217	225	RGPQLFVSR	9		1	0.00030862	109869	A5GNI8	0	0	0	0	0	0	0	0	0	0	0	0	0	0	0	0	0	0	0	0	0	0		10400000	591730	0	0	3203200	4631600	0	0	0	37127000	11913000	20560000	0
YP_001225800.1	Synechococcus WH7803	1116.61	2	83.862	267	276	TKVAVDSIER	10		1	0.019675	128295	A5GNI8	0	118050	0	0	166450	0	0	0	0	0	0	0	0	0	0	0	0	0	0	0	0	0		1676300	0	0	0	0	0	0	0	0	2199800	1333500	1573600	0
YP_001225800.1	Synechococcus WH7803	1847.88	2	129.76	309	325	WSSDPGQYIANSLSPAR	17		0	2.3367e-05	149171	A5GNI8	0	0	0	0	820000	385430	119250	310290	0	0	0	0	0	0	0	0	0	0	0	0	0	0		1208600	0	0	0	0	0	0	0	0	0	1847200	0	0
YP_001225800.1	Synechococcus WH7803	2324.22	3	69.747	168	189	QSVIMAVSSGLGRPEVEAELPR	22	674	1	0.00035016	108561	A5GNI8	0	0	0	0	0	0	0	0	0	0	0	0	0	0	0	0	0	0	0	0	0	0		2723000	0	0	0	0	0	0	0	0	0	0	0	0
YP_001225800.1	Synechococcus WH7803	2112.06	3	121.03	269	288	VAVDSIEREVDPVGACIGAR	20		1	0.00017388	135531	A5GNI8	0	0	0	0	0	0	0	0	0	0	0	0	0	0	0	0	0	0	0	0	0	0		1811900	0	0	0	0	0	0	0	0	0	0	0	0
YP_001225800.1	Synechococcus WH7803	2052.14		95.981	2	20	ALVLLPGLSNLIEDISEEK	19		0	2.7047e-06	15818	A5GNI8	0	0	0	0	328700	705320	474520	423660	538650	0	0	0	0	0	0	0	0	0	0	0	0	0		4219100	0	0	0	0	1874800	0	0	0	35703000	21541000	22020000	0
YP_001225800.1	Synechococcus WH7803	2532.29		139.6	226	248	ANAGLVVYLFENEVPEIQEGSVR	23		0	1.0421e-08	16863	A5GNI8	0	0	0	0	408620	766540	0	544050	797400	0	0	0	0	0	0	0	0	0	0	0	0	0		3447800	764360	0	0	564750	1411300	0	0	0	6193100	4626000	6043400	0
YP_001225800.1	Synechococcus WH7803	1411.78		208.84	292	303	IQQVVNELRGEK	12		1	1.4802e-17	73233	A5GNI8	1262200	1125000	0	0	1231400	0	0	0	0	0	0	0	0	0	0	0	0	0	0	0	0	0		9835300	1497200	585320	0	2421100	7224200	0	0	835170	43156000	20598000	39586000	0
YP_001225800.1	Synechococcus WH7803	1319.79		90.434	21	32	KLPPQVVEAALR	12		1	0.00087234	78055	A5GNI8	0	0	0	0	0	0	0	0	0	0	0	0	0	0	0	0	0	0	0	0	0	0		5238800	546590	0	0	0	0	0	0	0	14463000	11305000	8322200	0
YP_001225800.1	Synechococcus WH7803	2530.4		103.02	331	354	LVDPVGQHAHVLVPPDQLSLAIGR	24		0	8.9739e-07	94534	A5GNI8	0	0	0	0	0	0	0	0	0	0	0	0	0	0	0	0	0	0	0	0	0	0		5229900	0	0	0	0	0	0	0	0	11650000	6342300	3286200	0
YP_001225800.1	Synechococcus WH7803	1289.61		200.71	190	199	RDQLPNDNYR	10		1	1.0782e-13	109507	A5GNI8	0	697610	311150	212670	751920	1307300	0	390710	0	0	0	0	0	0	0	0	0	0	0	0	0	0		7094600	780380	452320	0	1220200	4920600	320970	945830	644690	30767000	16595000	43985000	0
YP_001225799.1	Synechococcus WH7803	1124.59	2	81.296	100	108	SYPVEVLYR	9		0	0.025569	123366	A5GNI7	0	0	0	0	0	0	0	0	0	0	0	0	0	0	0	0	0	0	0	0	0	0		0	0	0	0	887640	0	673070	709890	0	0	0	0	0
YP_001225799.1	Synechococcus WH7803	1150.58		172.98	125	134	NADHVQVNVR	10		0	4.0302e-06	101018	A5GNI7	0	0	0	0	0	169000	0	0	0	0	0	0	0	0	0	0	0	0	0	0	0	0		775330	218970	0	0	0	661570	0	0	0	4237500	5164100	7022000	0
YP_001225798.1	Synechococcus WH7803	1538.71	2	199.8	147	161	IGANNDPGATGFSYR	15		0	7.8152e-09	68624	A5GNI6	0	0	0	307450	0	0	0	0	0	0	0	0	0	0	0	0	0	0	0	0	0	0		4464500	0	2359000	0	0	0	0	7568500	7778600	67968000	0	41668000	25699000
YP_001225798.1	Synechococcus WH7803	1724.82	2	188.99	67	80	TNWNTDFVVNQPYK	14		0	5.7813e-17	130194	A5GNI6	0	1032100	0	0	0	0	0	0	887000	0	0	0	0	0	0	0	0	0	0	0	0	0		0	0	0	0	1538200	4179000	1326700	0	2749800	52834000	27549000	19534000	8270600
YP_001225798.1	Synechococcus WH7803	2546.28		100.62	114	138	VVQESMKPPTGTGAQFGPFTVPSGK	25	672	1	1.0563e-09	147617	A5GNI6	0	1043100	0	0	1155500	1990200	0	0	0	0	0	0	0	0	0	0	0	0	0	0	0	0		1198300	1440000	1545800	1309300	0	6440800	2107400	1726500	9524000	60894000	28870000	27613000	32678000
YP_001225798.1	Synechococcus WH7803	891.481		125.81	139	146	AVSQVNFK	8		0	1.0821e-05	24692	A5GNI6	1671900	1157100	824500	328940	1727400	2022400	0	0	2401700	169070	0	491510	212650	0	1524300	1412600	694280	913100	1058000	676360	1369500	1303800		2685600	1472600	1387600	1782000	4111200	6850400	3607000	6965500	7578200	122750000	56247000	46384000	50082000
YP_001225798.1	Synechococcus WH7803	2389.15		137.39	84	105	LFFTADSTDGNPGAYPIEAYLK	22		0	1.2164e-11	83511	A5GNI6	0	0	0	0	0	0	322970	540470	0	0	0	0	0	0	0	0	0	0	0	0	0	0		943390	0	0	0	1712300	0	0	0	3312700	14741000	11029000	8018700	0
YP_001225795.1	Synechococcus WH7803	1200.66	2	97.965	251	261	LLNMSNLAIGR	11	670	0	0.0013879	88687	A5GNI3	0	0	0	0	0	0	0	0	0	0	0	0	0	0	0	0	0	0	0	0	0	0		0	0	0	0	0	0	0	0	0	0	0	0	22276000
YP_001225795.1	Synechococcus WH7803	1525.8	2	63.624	135	148	TLTYTLPFAMGGVR	14	671	0	0.018583	129491	A5GNI3	0	0	0	0	0	0	0	138570	0	0	0	0	0	0	0	0	0	0	0	0	0	0		0	0	0	0	0	0	0	0	0	0	0	0	4732800
YP_001225795.1	Synechococcus WH7803	2052.06	2	143.94	218	237	ANQEATAPEAALVPALPYAR	20		0	3.7263e-09	17501	A5GNI3	0	0	0	0	0	230020	0	0	0	0	0	0	0	0	0	0	0	0	0	0	0	0		0	0	0	0	0	1381400	0	0	0	5383200	0	5001500	0
YP_001225795.1	Synechococcus WH7803	2111.07	2	129.29	95	114	DKDIEIEPVAVGSAQEGLNK	20		1	6.1331e-06	28832	A5GNI3	0	0	0	0	0	0	0	0	0	0	0	0	0	0	0	0	0	0	0	0	0	0		0	0	0	0	0	0	0	0	0	7110300	0	0	0
YP_001225795.1	Synechococcus WH7803	1756.86	2	62.035	154	171	GNDGTPDSLNGQTVGVVK	18		0	0.071581	58735	A5GNI3	0	0	0	0	0	0	0	0	0	0	0	0	0	0	0	0	0	0	0	0	0	0		0	0	0	0	0	0	0	0	0	0	0	0	0
YP_001225795.1	Synechococcus WH7803	1506.73	2	126.03	262	274	LLSAYVNDNDEVR	13		0	0.00024956	88894	A5GNI3	0	0	0	0	0	0	0	0	0	0	0	0	0	0	0	0	0	0	0	0	0	0		0	0	0	0	0	0	0	0	0	0	0	4646600	7196500
YP_001225795.1	Synechococcus WH7803	1245.64	2	107.03	238	250	SGIGCVVAGTTPK	13		0	0.0006417	115187	A5GNI3	0	0	0	0	0	0	0	221360	0	0	0	0	0	0	0	0	0	0	0	0	0	0		0	0	0	0	0	1155600	0	0	1174500	9144900	0	7525000	25047000
YP_001225792.1	Synechococcus WH7803	1853.86	2	253.42	210	226	TMLFTPEGGPTDGFQTR	17	669	0	2.5944e-65	129846	A5GNI0	0	1219700	491910	468050	3788600	3694200	2089700	4147400	2179300	352100	688870	2182800	2183200	0	6921500	4979000	1964900	1293500	3359900	5601400	6725700	1903900		26956000	11069000	10404000	10105000	17503000	29175000	9105200	7497800	11402000	61065000	53012000	50095000	66347000
YP_001225792.1	Synechococcus WH7803	1795.84	2	122.34	518	533	ALSDATSDWWDFLAAK	16		0	0.00012915	15218	A5GNI0	0	0	0	0	0	0	0	0	0	0	0	0	0	0	0	0	0	0	0	0	0	0		2151000	653020	0	0	0	940780	0	0	0	0	462960	0	0
YP_001225792.1	Synechococcus WH7803	825.377	2	99.384	534	541	DAFGGGFR	8		0	0.013325	26431	A5GNI0	0	0	0	0	501630	995450	903110	694420	0	0	0	0	0	0	409000	0	0	0	0	0	0	0		5549800	2014800	1357300	644660	1959200	2999900	0	0	0	0	0	5024700	0
YP_001225792.1	Synechococcus WH7803	1679.79	2	149.49	120	134	DSVTTIENFDPVTDK	15		0	1.0933e-06	32271	A5GNI0	0	0	0	0	0	0	0	0	0	0	0	0	0	0	0	0	0	0	0	0	0	0		2286400	0	0	1755000	0	5730900	1972900	1648100	0	6296600	6852400	8408500	0
YP_001225792.1	Synechococcus WH7803	1197.53	2	197.3	559	568	FDEEGELFGR	10		0	1.1639e-11	43961	A5GNI0	0	0	0	0	385040	0	412660	330680	0	0	0	0	0	0	0	0	0	0	0	0	0	0		3435200	1005200	0	892340	1783100	3103000	0	0	0	0	0	3444900	0
YP_001225792.1	Synechococcus WH7803	912.539	2	93.195	505	513	GDGLIALVR	9		0	0.010299	51876	A5GNI0	0	0	0	0	0	0	0	0	0	0	0	0	0	0	0	0	0	0	0	0	0	0		8467100	1238900	525560	318310	2774400	2404800	136080	0	0	0	0	5194600	0
YP_001225792.1	Synechococcus WH7803	1311.62	2	115.7	96	108	GIGPAFDPGNPDR	13		0	0.0004807	55101	A5GNI0	0	0	0	117350	915490	1042500	600740	967540	791710	107670	0	574820	0	0	1792600	1677200	2145800	281050	1187500	0	1525700	1384800		13165000	4879200	4702200	8319300	11347000	23579000	7469600	6114400	5261600	41218000	62625000	44712000	0
YP_001225792.1	Synechococcus WH7803	1129.59	2	157.33	135	143	INFLYFGTR	9		0	0.00028179	72466	A5GNI0	0	0	0	0	0	0	0	0	0	0	0	0	0	0	0	0	0	0	0	0	0	0		3169100	454410	0	0	4362800	6454800	645770	0	0	6753400	10014000	11167000	0
YP_001225792.1	Synechococcus WH7803	820.393	2	150.02	243	249	SLEESTR	7		0	0.0042426	117143	A5GNI0	0	0	0	0	0	0	0	0	0	0	0	0	0	0	0	0	0	0	0	0	0	0		0	0	0	0	0	0	0	0	787570	0	0	0	0
YP_001225792.1	Synechococcus WH7803	1547.73	2	83.397	542	555	VLAEGEGDRDGQFR	14		1	0.0059586	140805	A5GNI0	0	0	0	0	0	0	0	0	0	0	0	0	0	0	0	0	0	0	0	0	0	0		6986000	2477700	794200	0	2957700	1918700	0	0	0	0	0	5095700	0
YP_001225792.1	Synechococcus WH7803	2978.46	3	146.04	57	84	ILGANGQGIQWSDLSEGNFAPVGNEHLR	28		0	1.3363e-17	71022	A5GNI0	0	0	0	0	0	0	0	0	0	0	0	0	0	0	0	0	0	0	0	0	0	0		10200000	0	0	0	5602000	10345000	0	0	0	26873000	0	0	38899000
YP_001225792.1	Synechococcus WH7803	1599.77	3	72.321	556	568	VFRFDEEGELFGR	13		1	0.0037032	137403	A5GNI0	0	0	0	0	0	0	0	0	0	0	0	0	0	0	0	0	0	0	0	0	0	0		3031500	0	0	0	0	0	0	0	0	0	0	1157800	0
YP_001225792.1	Synechococcus WH7803	1604.83		225.01	196	209	AFGFQPEQLSLVNR	14		0	1.9126e-22	5632	A5GNI0	1340500	1617300	0	861310	6201900	3614900	2359200	3521500	3818800	440930	901480	3419400	5246300	0	9654500	2273800	11991000	2643600	4542800	3672100	7677600	6656900		50462000	17759000	9054300	6289200	45749000	63771000	10318000	6952100	12152000	115150000	117010000	101530000	67219000
YP_001225792.1	Synechococcus WH7803	2791.37		176.44	120	143	DSVTTIENFDPVTDKINFLYFGTR	24		1	1.3609e-23	32281	A5GNI0	0	429960	0	0	1079100	5306900	1305500	1701100	5989000	0	318530	1248600	0	0	2231600	0	2356300	1039200	832140	1720100	2967600	1897200		25840000	0	0	0	11494000	13880000	618730	0	0	20999000	37176000	24266000	38181000
YP_001225792.1	Synechococcus WH7803	2367.24		111.11	144	165	ERLSVVNEGADLVISSEPIGQR	22		1	1.3903e-12	40031	A5GNI0	0	0	0	0	0	0	0	0	0	0	0	0	0	0	0	0	0	0	0	0	0	0		9992000	0	0	0	2512900	0	0	0	0	9945000	7655600	4646100	14248000
YP_001225792.1	Synechococcus WH7803	1193.57		182.16	85	95	GDIGGVFSWEK	11		0	2.6757e-09	51929	A5GNI0	0	649120	0	114790	2235800	1854400	1468800	1195600	2204000	0	0	1407300	0	0	2336100	0	4375700	0	2447500	0	3278100	2355400		20477000	5470600	2085400	2237700	11539000	33416000	2321700	2754000	0	44081000	38585000	34788000	56698000
YP_001225792.1	Synechococcus WH7803	2160.06		173.33	96	115	GIGPAFDPGNPDRESTVYIR	20		1	4.2752e-13	55135	A5GNI0	1830400	1624700	1383900	238740	6701500	7172300	2763000	3055800	2971000	238060	761680	3341800	3852500	0	7702300	4477700	10760000	4261000	3476700	4111800	6096500	6986200		72742000	20379000	9663100	3762100	55842000	73315000	5195200	5563900	10170000	154320000	137200000	114110000	292620000
YP_001225792.1	Synechococcus WH7803	3055.53		134.68	170	195	GVQKEELIGANLEFHFDQIQEDLLDR	26		1	5.4277e-16	62612	A5GNI0	0	0	0	0	0	0	0	0	0	0	0	0	0	0	0	0	0	0	0	0	0	0		7190900	0	0	0	907750	0	0	0	0	0	0	0	12225000
YP_001225792.1	Synechococcus WH7803	2082.1		273.07	146	165	LSVVNEGADLVISSEPIGQR	20		0	2.323e-33	93131	A5GNI0	501240	4936400	320860	1606800	7941900	10521000	6846200	7043000	20876000	1964700	1272000	5283000	9396700	646780	6903400	6150600	13730000	3723200	5553800	5682400	9351200	7763100		70936000	20206000	17716000	9821600	64997000	63008000	14735000	10397000	8099100	132400000	151170000	137020000	75742000
YP_001225792.1	Synechococcus WH7803	1542.78		240	227	242	VGAFVTASGEAPGQPR	16		0	9.5011e-47	137584	A5GNI0	3792900	4715400	1691000	1227500	12594000	19012000	10180000	13526000	11928000	1198900	2105700	5440600	7894800	0	11921000	14132000	16833000	10049000	9211700	7024900	13809000	12337000		80768000	27475000	22635000	14924000	57287000	59572000	16440000	16857000	22912000	125280000	125690000	140330000	185480000
YP_001225791.1	Synechococcus WH7803	793.433	2	95.793	981	987	AAYVDKK	7		1	0.028608	2626	A5GNH9	0	0	0	0	0	0	0	0	0	0	0	0	0	0	0	0	0	0	0	0	0	0		0	0	0	0	0	0	0	0	0	0	0	0	0
YP_001225791.1	Synechococcus WH7803	1789.9	2	223.58	786	803	AGNAVSASDGENFALVLR	18		0	5.5336e-40	8278	A5GNH9	0	0	0	0	0	0	0	0	841450	0	0	426800	0	0	0	0	658120	0	0	0	624290	1082600		10591000	3231400	1511600	1041100	5614300	5805700	1064600	0	1563600	14822000	7224200	5286500	109620000
YP_001225791.1	Synechococcus WH7803	1188.6	2	176.38	939	949	DLLDDVVTGSR	11		0	3.1046e-07	29602	A5GNH9	0	0	0	0	0	0	0	0	0	0	0	211240	0	0	0	0	0	0	0	0	0	0		0	837770	349290	622820	1498900	1525700	327080	658570	861000	6092200	1823300	1370600	9523500
YP_001225791.1	Synechococcus WH7803	1641.92	2	205.12	292	306	ELLSVTQEGVDLVIK	15		0	5.2322e-27	38626	A5GNH9	0	0	0	0	0	363010	0	655640	0	0	0	221570	0	0	0	0	0	0	0	0	0	0		6772400	2273400	492160	483810	2165300	3096700	817380	0	0	4938500	3909300	3420200	4683500
YP_001225791.1	Synechococcus WH7803	901.512	2	92.47	348	355	EVEALTLK	8		0	0.019011	41180	A5GNH9	0	0	0	0	0	0	0	0	0	0	0	0	0	0	0	0	0	0	0	0	0	0		2032600	802070	0	1604200	0	0	760660	1319900	0	0	0	0	0
YP_001225791.1	Synechococcus WH7803	1052.49	2	230.11	654	662	FSQSDQVSR	9		0	6.1229e-22	48779	A5GNH9	0	156250	0	0	768280	791880	624640	411540	1088000	53316	202350	171050	242880	0	644030	619110	305240	553260	244430	209080	855920	737600		10264000	5052600	8635600	4869100	10405000	0	4496700	7585900	13871000	0	0	0	0
YP_001225791.1	Synechococcus WH7803	836.439	2	143.97	756	762	FVSETVR	7		0	0.0063968	50121	A5GNH9	0	79570	0	0	262480	244680	202530	0	406780	0	0	0	62826	0	0	223810	0	0	0	0	0	0		3133400	1971800	1993700	1411200	3664300	10094000	1359500	1979400	2739900	26908000	8476600	10270000	363990000
YP_001225791.1	Synechococcus WH7803	1180.54	2	118.74	950	958	ILYWDDDNK	9		0	0.0035428	71922	A5GNH9	0	0	0	0	0	0	0	0	0	0	0	0	0	0	0	0	0	0	0	0	0	0		746350	356290	0	366820	0	1661300	254990	365990	0	9900200	0	2352300	26574000
YP_001225791.1	Synechococcus WH7803	1118.58	2	178.83	283	291	ISFLYYGTR	9		0	8.846e-06	73552	A5GNH9	0	0	0	0	0	0	0	0	0	0	0	0	0	0	0	0	0	0	0	0	0	0		5669300	1121800	422450	1045000	5150900	7253200	1112800	0	0	19527000	6774100	0	18982000
YP_001225791.1	Synechococcus WH7803	1149.58	2	83.647	1017	1027	QGASYAEVIGR	11		0	0.046964	107277	A5GNH9	0	0	0	0	0	0	0	0	0	0	0	0	0	0	0	0	0	0	0	0	0	0		5239700	834940	1317800	383890	1837800	0	0	1318400	1679700	8317600	0	0	0
YP_001225791.1	Synechococcus WH7803	1233.58	2	231.38	807	818	SALDDLSAETGR	12		0	5.867e-33	112752	A5GNH9	0	0	0	0	0	0	0	0	0	0	0	0	0	0	0	0	0	0	0	0	0	0		0	0	721660	1844200	2201000	0	0	1379900	818650	10443000	0	6308800	46292000
YP_001225791.1	Synechococcus WH7803	1413.69	2	159.34	477	488	SVSNFEFTNTLR	12		0	6.1871e-15	122759	A5GNH9	0	0	0	0	0	0	0	0	0	0	0	0	0	0	0	0	0	0	0	0	0	0		8301100	0	1838800	2250100	5873300	5075900	1876900	3252700	2147700	34992000	10105000	9131800	0
YP_001225791.1	Synechococcus WH7803	1983.92	2	205.31	191	207	TEEGYVTFLSPWNDAQK	17		0	5.1267e-14	125758	A5GNH9	0	0	0	0	0	0	0	0	0	0	0	0	0	0	0	0	0	0	0	0	0	0		5463900	1805000	758080	790860	1558200	3952000	0	0	0	18914000	5428400	4424700	0
YP_001225791.1	Synechococcus WH7803	1449.7	2	138.25	270	282	VETITDFNPATDK	13		0	0.00043925	137060	A5GNH9	0	0	0	0	0	0	0	0	0	0	0	0	0	0	0	0	0	0	0	0	0	0		6295600	0	2165100	0	4969500	8420500	0	0	0	19241000	9710600	9772900	7486700
YP_001225791.1	Synechococcus WH7803	1045.59	2	195.06	895	904	VVLGAPAYTR	10		0	1.1005e-09	147461	A5GNH9	0	0	0	0	887290	1689500	0	941790	2063700	92901	0	693140	0	0	0	0	0	0	0	0	0	0		25766000	9939500	5498600	4906900	16371000	23759000	6866700	7540500	6905800	168400000	46689000	46881000	1955400000
YP_001225791.1	Synechococcus WH7803	1617.78	2	205.83	601	613	VVTYFEEWGIYGR	13		0	3.8008e-22	147911	A5GNH9	0	0	0	0	0	0	0	0	0	0	0	0	0	0	0	0	0	0	0	0	0	0		2087800	783360	0	0	851530	1888300	0	0	0	13390000	6924600	0	0
YP_001225791.1	Synechococcus WH7803	935.515	2	91.906	493	500	YAITLMPK	8		0	0.019475	149793	A5GNH9	0	0	0	0	0	0	0	0	0	0	153660	191250	0	0	0	0	0	0	0	0	0	0		5814700	2497200	1174700	2126300	3298800	4900000	1885400	1996900	1422200	26126000	8396000	8918800	0
YP_001225791.1	Synechococcus WH7803	3646.76	3	39.295	721	753	FKELNPEVNLGFALGGWTLSDEFSTAYATQEGR	33		1	0.0062205	46618	A5GNH9	0	0	0	0	0	0	0	0	0	0	0	0	0	0	0	0	0	0	0	0	0	0		0	0	0	0	0	0	0	0	0	0	0	0	2206400
YP_001225791.1	Synechococcus WH7803	3525.59	3	38.768	950	980	ILYWDDDNKAAFLYDGDEWSSMETTATIAGK	31		1	0.010044	71923	A5GNH9	0	0	0	0	0	0	0	0	0	0	0	0	0	0	0	0	0	0	0	0	0	0		0	0	0	0	0	0	0	0	0	0	0	0	0
YP_001225791.1	Synechococcus WH7803	2838.36	3	114.19	208	232	MTLVGVTYDMLDLEDYGVVGNEHLR	25		0	5.3884e-08	100160	A5GNH9	0	0	0	0	0	0	0	0	0	0	0	0	0	0	0	0	0	0	0	0	0	0		824910	0	0	0	0	0	0	0	0	0	3712100	0	15329000
YP_001225791.1	Synechococcus WH7803	2876.34	3	173.03	233	258	QDLGGVVSWETGFGPAFDVENPDRER	26		1	3.2414e-29	107108	A5GNH9	0	0	0	0	0	0	0	0	0	0	0	0	0	0	0	0	0	0	0	0	0	0		6245600	0	0	0	0	0	0	0	0	3847400	0	0	20058000
YP_001225791.1	Synechococcus WH7803	3251.58	4	44.743	264	291	SHEYGKVETITDFNPATDKISFLYYGTR	28		2	0.0043107	115877	A5GNH9	0	0	0	0	0	0	0	0	0	0	0	0	0	0	0	0	0	0	0	0	0	0		0	0	0	0	0	0	0	0	0	0	0	0	0
YP_001225791.1	Synechococcus WH7803	3738.85	4	67.809	156	190	VFAVDVYSGEVTDFRPGTDSLDFGGQSVHNLILGK	35		1	5.5735e-06	137215	A5GNH9	0	0	0	0	0	0	0	0	0	0	0	0	0	0	0	0	0	0	0	0	0	0		3720000	0	0	0	0	0	0	0	0	0	0	0	0
YP_001225791.1	Synechococcus WH7803	2564.17		191.89	663	685	TFSTSEYAAMAPELLDIYENSGR	23	668	0	1.5558e-30	126366	A5GNH9	0	0	0	0	0	0	0	0	0	0	0	0	0	0	0	0	0	0	0	0	0	0		3038900	367070	549690	592010	0	2863500	439860	0	0	6729200	2181200	0	101540000
YP_001225791.1	Synechococcus WH7803	1708.87		103.43	637	652	ADGSITLFDPYAALQK	16		0	0.00040966	3425	A5GNH9	0	0	0	0	0	0	0	0	248000	0	0	488250	0	0	464260	170360	632990	0	0	0	0	0		6124000	2877300	1242800	1949700	4482300	8524900	2335300	1876200	1860600	16427000	5966400	3603300	43039000
YP_001225791.1	Synechococcus WH7803	1864.97		210.15	637	653	ADGSITLFDPYAALQKR	17		1	1.0624e-29	3435	A5GNH9	0	0	0	0	0	0	0	0	0	0	0	0	0	0	0	0	0	0	0	0	0	0		4037100	753230	0	0	1048900	2416000	0	0	0	11948000	3351500	2615100	224780000
YP_001225791.1	Synechococcus WH7803	2513.15		64.534	1028	1050	APEFDFIVGGDGQFGLDDFHLFA	23		0	0.0031851	18002	A5GNH9	0	0	0	0	0	0	0	0	0	0	0	0	0	0	0	0	0	0	0	0	0	0		710640	0	0	0	0	0	0	0	0	0	933430	0	15064000
YP_001225791.1	Synechococcus WH7803	2039.91		387.91	905	924	AWGNVSDGGTFGYQQPGSGR	20		0	2.7381e-252	25162	A5GNH9	0	0	0	0	392920	0	0	0	919630	0	0	0	0	0	0	0	0	0	0	0	0	0		6634900	5119200	1432100	1171700	3182900	8078900	0	2422900	2669100	43314000	10602000	10237000	351410000
YP_001225791.1	Synechococcus WH7803	2662.24		252.25	925	949	DAAGSFEAGVYDYKDLLDDVVTGSR	25		1	1.0486e-69	25993	A5GNH9	0	0	0	0	0	0	0	0	995590	0	0	0	0	0	232420	0	0	0	0	0	0	0		14993000	0	0	0	4230100	4807500	325090	0	0	22385000	10252000	8063200	349500000
YP_001225791.1	Synechococcus WH7803	1079.56		182.98	754	762	DKFVSETVR	9		1	4.0436e-11	28885	A5GNH9	0	0	0	0	0	0	0	0	0	0	0	0	0	0	0	0	0	0	0	0	0	0		11628000	3890400	1515200	835550	9743500	10712000	1531800	0	3147800	60368000	3387700	4237400	921940000
YP_001225791.1	Synechococcus WH7803	2648.15		174.95	614	636	DVNLSDVDGQSMTHMNYSFFDVK	23		0	1.8836e-12	33532	A5GNH9	0	0	0	0	0	0	0	0	0	0	0	0	0	0	0	0	0	0	0	0	0	0		1187500	1582000	432880	0	0	1605300	588460	0	0	7564700	0	0	210230000
YP_001225791.1	Synechococcus WH7803	1172.64		131.62	348	357	EVEALTLKDR	10		1	0.00071837	41182	A5GNH9	0	0	0	0	0	0	0	0	0	0	0	0	0	0	0	0	0	0	0	0	0	0		1078300	362660	0	72478	1065200	829980	0	0	0	7723900	0	2623200	10726000
YP_001225791.1	Synechococcus WH7803	2951.38		71.149	988	1016	GLGGMMFWALSNDAEGDASLVGAADDLLR	29		0	1.7509e-06	56911	A5GNH9	0	0	0	0	0	0	0	0	0	0	0	0	0	0	0	0	0	0	0	0	0	0		0	0	0	0	0	0	0	0	0	0	1082400	0	30093000
YP_001225791.1	Synechococcus WH7803	1208.59		261.03	653	662	RFSQSDQVSR	10		1	7.5544e-47	109663	A5GNH9	0	0	0	0	0	0	0	0	0	0	0	0	0	0	0	0	0	0	0	0	0	0		879470	219400	177400	0	524110	748390	0	0	0	4961900	0	0	106110000
YP_001225791.1	Synechococcus WH7803	2666.27		215.49	807	832	SALDDLSAETGRDFEVSIATAGGQEK	26		1	9.9687e-47	112775	A5GNH9	0	0	0	0	0	0	0	0	0	0	0	491870	0	0	497420	0	0	0	0	0	0	0		9823700	2768100	1413000	1065400	7234300	6199500	1421800	645720	0	39806000	0	10593000	121220000
YP_001225791.1	Synechococcus WH7803	2151.01		222.57	264	282	SHEYGKVETITDFNPATDK	19		1	1.2458e-32	115876	A5GNH9	0	0	0	0	0	0	0	0	0	0	0	0	0	0	0	0	0	0	0	0	0	0		1908900	0	0	0	0	0	0	0	0	0	0	0	22743000
YP_001225791.1	Synechococcus WH7803	2550.26		179.79	270	291	VETITDFNPATDKISFLYYGTR	22		1	1.0859e-17	137066	A5GNH9	0	0	0	0	0	0	0	0	0	0	0	0	0	0	0	0	0	0	0	0	0	0		7465700	0	0	0	3161800	0	0	0	0	15028000	10071000	0	32059000
YP_001225791.1	Synechococcus WH7803	3727.74		90.974	686	720	YTTSESGDSITVTSVPVGWNGVGDNDAGNFEQLRR	35		1	1.4763e-11	152368	A5GNH9	0	0	0	0	0	0	0	0	0	0	0	0	0	0	0	0	0	0	0	0	0	0		0	0	0	0	0	0	0	0	0	0	0	0	0
YP_001225789.1	Synechococcus WH7803	1651.89	2	182.92	170	185	AGPVVTDQGNLVLDVR	16		0	3.6715e-19	8376	A5GNH7	1837300	1628100	637010	880020	2040500	0	612740	427280	1512500	121650	0	428870	0	0	616540	336840	0	0	0	0	0	0		3222700	1088000	0	456030	1025000	4490500	471770	2404200	1513800	58696000	16532000	14466000	61158000
YP_001225789.1	Synechococcus WH7803	918.423	2	117.4	156	164	AMGGDAELR	9		0	0.003721	16235	A5GNH7	0	0	0	0	473730	0	0	0	0	0	0	0	0	0	0	0	0	0	0	0	0	0		0	0	0	278650	0	1463500	508710	2205400	2561500	29818000	13362000	2164900	205900000
YP_001225789.1	Synechococcus WH7803	1705.87	2	86.699	22	39	DGMVVGLGSGSTAALMIK	18		0	0.00038556	28276	A5GNH7	0	949410	0	542520	1681700	1314000	784870	637200	612940	89800	0	441990	0	0	0	0	0	0	0	0	0	0		0	0	0	0	0	0	0	0	0	0	0	0	1312100
YP_001225789.1	Synechococcus WH7803	1332.66	2	189.17	186	198	FEGGIADPASLEK	13		0	1.5298e-31	44608	A5GNH7	0	1442100	0	648230	2286500	0	835370	736030	0	100670	0	0	0	0	0	0	0	0	0	0	0	0		0	0	0	160370	0	0	0	0	0	0	0	0	150560000
YP_001225789.1	Synechococcus WH7803	1006.57	2	93.143	119	127	FIVVVDSTK	9		0	0.010324	46596	A5GNH7	0	724120	0	341780	1013400	1300900	833540	600530	1260700	0	0	0	0	0	0	0	0	0	0	0	0	0		2633900	0	363230	570730	1540100	5533700	542080	2113300	0	71270000	25254000	22494000	42096000
YP_001225789.1	Synechococcus WH7803	962.449	2	124.59	2	9	SDLQNQMK	8		0	0.0063579	113548	A5GNH7	0	0	0	0	0	0	0	0	444700	0	0	0	0	0	0	0	0	0	0	0	0	0		0	0	0	0	0	0	0	2189300	2132400	19826000	0	0	0
YP_001225789.1	Synechococcus WH7803	3491.83	3	103.04	199	232	EINNIPGVLENGLFVNLADEVLVGQIDGGVASAR	34		0	1.0953e-14	37265	A5GNH7	0	0	0	0	486850	568420	0	315360	0	0	0	0	0	0	0	0	0	0	0	0	0	0		0	0	0	0	0	2159900	0	1431900	900180	25653000	5430100	6730700	17460000
YP_001225789.1	Synechococcus WH7803	1348.74		179.94	116	127	ADRFIVVVDSTK	12		1	2.1347e-09	3905	A5GNH7	0	0	0	0	286260	0	0	0	0	0	0	0	0	0	0	0	0	0	0	0	0	0		0	0	0	0	0	0	0	0	0	14649000	0	0	204440000
YP_001225789.1	Synechococcus WH7803	2042.06		166.45	82	100	IDLAIDGADEVDPAFQLIK	19		0	4.3307e-12	67339	A5GNH7	0	559780	0	174450	516850	0	0	1010600	361340	0	0	0	0	0	0	0	0	0	0	0	0	0		2071400	377820	0	540100	1144700	2748100	0	1111900	0	33454000	7337500	6761800	41138000
YP_001225789.1	Synechococcus WH7803	1779.98		230.67	169	185	KAGPVVTDQGNLVLDVR	17		1	2.4712e-39	76273	A5GNH7	2650000	774930	617520	441450	1057600	0	0	0	0	0	0	0	0	0	0	0	0	0	0	0	0	0		4009400	314430	0	0	1005500	0	0	0	0	61429000	9762100	18644000	255990000
YP_001225789.1	Synechococcus WH7803	3024.65		143.04	45	74	LAAGQLSDIVGVTTSFQGEVLAAELGIPLR	30		0	2.8024e-20	79214	A5GNH7	0	2807900	777670	0	1843500	4206600	3095100	862930	8202700	0	650260	2285100	0	0	245340	0	0	0	0	0	598980	608100		3326000	0	0	0	1546000	6113900	1472400	2818800	0	226510000	82562000	68238000	264570000
YP_001225789.1	Synechococcus WH7803	1302.67		164.68	10	21	QAVADAAVQQFR	12		0	6.616e-08	106497	A5GNH7	1433000	956400	670030	337930	0	1160500	762860	711110	2680200	152920	0	0	363770	0	8763900	0	10064000	0	4455300	0	0	2689500		3921000	3234700	0	1791600	0	11251000	8165700	9002400	6363900	160060000	90575000	82576000	431540000
YP_001225789.1	Synechococcus WH7803	2797.45		98.533	75	100	SLNAVDRIDLAIDGADEVDPAFQLIK	26		1	2.5278e-06	117988	A5GNH7	0	0	0	0	0	658520	0	282110	923960	0	0	0	0	0	0	0	0	0	0	0	0	0		2841400	0	0	0	0	0	0	0	0	16404000	5346100	4180400	62071000
YP_001225788.1	Synechococcus WH7803	1088.56	2	67.897	408	416	HTSLIEFSR	9		0	0.070941	65356	A5GNH6	0	0	0	0	0	0	0	0	0	0	0	0	0	0	0	0	0	0	0	0	0	0		0	0	0	0	0	0	0	0	0	0	0	0	0
YP_001225788.1	Synechococcus WH7803	1704.93	3	107.17	342	355	FAPEHLELLVERPR	14		1	0.0028482	43250	A5GNH6	0	0	0	0	0	0	0	0	0	0	0	0	0	0	0	0	0	0	0	0	0	0		0	0	0	0	0	0	0	0	0	0	0	0	0
YP_001225788.1	Synechococcus WH7803	1871.03		164.82	205	223	IGGAQAIAALAYGTQTIPR	19		0	9.3313e-14	68736	A5GNH6	0	0	0	0	299490	0	0	0	0	0	0	0	0	0	0	0	0	0	0	0	0	0		3903400	0	0	0	1462500	1929700	0	0	0	2938000	3486400	4919800	0
YP_001225787.1	Synechococcus WH7803	1340.64	2	100.69	52	64	TSVQASMNAAFSK	13	661	0	0.00049005	132069	A5GNH5	0	352610	249840	162210	607790	592400	945710	405780	0	68780	153930	94179	0	0	0	0	0	0	0	0	0	0		0	0	397220	492010	0	0	0	411240	584080	0	0	0	0
YP_001225787.1	Synechococcus WH7803	1026.53	2	76.1	92	102	KAIDPAPASAS	11		1	0.019891	76338	A5GNH5	0	0	0	108740	0	602380	884220	547270	526070	88231	161330	215140	80583	38294	0	0	0	0	0	0	0	0		0	121080	0	0	0	1271800	0	0	0	0	0	0	0
YP_001225787.1	Synechococcus WH7803	871.488	2	81.191	10	16	RVEIAER	7		1	0.061892	111836	A5GNH5	0	0	0	0	0	0	551320	481710	0	0	0	0	0	0	0	0	0	0	0	0	0	0		336710	228100	0	109900	1290300	2283800	0	0	0	2403100	3994400	5124200	0
YP_001225786.1	Synechococcus WH7803	1759.9	2	157.78	204	218	FLVETDCPFLAPVPR	15		0	3.3632e-05	47276	A5GNH4	0	0	0	0	0	0	0	0	0	0	0	0	0	0	0	0	0	0	0	0	0	0		0	0	0	0	0	865590	0	0	0	11692000	2834500	3151200	0
YP_001225786.1	Synechococcus WH7803	1230.64	2	63.073	223	234	NEPAFVAAVASR	12		0	0.062273	101664	A5GNH4	0	318410	0	0	0	0	0	0	0	0	0	0	0	0	0	0	0	0	0	0	0	0		0	0	0	0	0	0	0	0	0	3345000	1713100	0	0
YP_001225786.1	Synechococcus WH7803	1400.8	2	127.76	92	104	VVAIGELGLDLFR	13		0	0.00020801	146903	A5GNH4	0	0	0	0	0	0	0	0	0	0	0	0	0	0	0	0	0	0	0	0	0	0		0	0	0	0	0	0	0	0	0	1945900	1332500	2195800	0
YP_001225786.1	Synechococcus WH7803	1039.49	3	64.711	189	197	ALPTHDCAR	9		0	0.023366	15035	A5GNH4	0	0	0	0	71308	0	0	0	0	0	0	0	0	0	0	0	0	0	0	0	0	0		0	0	0	0	0	386110	0	73271	105160	3552600	1872800	2076600	0
YP_001225786.1	Synechococcus WH7803	1733.9	3	107.53	2	16	AVPALIDSHCHIVFR	15		0	0.0001261	24285	A5GNH4	0	0	0	0	0	0	0	0	0	0	0	0	0	0	0	0	0	0	0	0	0	0		0	0	0	0	0	0	0	0	0	3097600	4197500	2921000	0
YP_001225785.1	Synechococcus WH7803	1610.77	2	49.189	797	811	EQGDELPPGANMVVR	15		0	0.070239	39738	A5GNH3	0	0	0	0	0	0	0	0	0	0	0	0	0	0	0	0	0	0	0	0	0	0		0	0	0	0	0	0	0	0	0	2062800	2277600	0	0
YP_001225785.1	Synechococcus WH7803	1403.77	2	129.89	733	746	IGAFVESGDILVGK	14		0	0.00013871	68541	A5GNH3	0	0	0	0	564630	0	282460	0	0	0	0	0	0	0	0	0	0	0	0	0	0	0		2515200	0	0	0	0	1621500	0	0	0	6261400	5048800	8260000	0
YP_001225785.1	Synechococcus WH7803	786.46	2	116.88	819	825	KIQVGDK	7		1	0.012262	77596	A5GNH3	0	0	0	0	0	0	0	0	0	0	0	0	0	0	0	0	0	0	0	0	0	0		0	0	0	0	0	0	62072	118390	145590	1695900	2839700	2695600	0
YP_001225785.1	Synechococcus WH7803	913.487	2	75.213	705	712	LGPEEITR	8		0	0.057149	85080	A5GNH3	0	415070	0	0	543210	0	0	0	0	0	0	0	0	0	0	0	0	0	0	0	0	0		1813000	412350	0	0	1283100	2452100	489800	0	411360	9557900	7900000	10848000	0
YP_001225785.1	Synechococcus WH7803	899.508	2	108.09	274	281	LTIPDSVR	8		0	0.0094699	93683	A5GNH3	0	0	0	0	0	0	0	0	0	0	0	0	0	0	0	0	0	0	0	0	0	0		0	609810	0	0	2191800	2621700	0	0	0	0	8711000	1110600	50109000
YP_001225785.1	Synechococcus WH7803	710.469	2	112.27	362	368	PLVAAIK	7		0	0.029748	105928	A5GNH3	0	0	0	0	0	0	0	0	0	0	0	0	0	0	0	0	0	0	0	0	0	0		0	0	0	0	0	0	0	0	0	0	0	2268800	0
YP_001225785.1	Synechococcus WH7803	1179.61	2	82.645	902	911	SQQTVETFLK	10		0	0.046249	119614	A5GNH3	0	0	0	0	363900	0	0	0	0	127360	0	0	0	0	0	0	0	0	0	0	0	0		0	0	0	0	0	0	0	0	0	0	4240000	0	0
YP_001225785.1	Synechococcus WH7803	1631.85	2	80.871	968	983	STGPYSLVTQQPLGGK	16		0	0.037427	120831	A5GNH3	0	0	0	0	0	0	153230	223130	0	0	0	0	0	0	0	0	0	0	0	0	0	0		0	0	0	0	0	0	0	452020	0	2946800	0	3445400	0
YP_001225785.1	Synechococcus WH7803	939.587	2	119.22	124	131	VIVNQIVR	8		0	0.0073713	140396	A5GNH3	0	0	0	0	0	0	0	0	0	0	0	0	0	0	0	0	0	0	0	0	0	0		2460600	606090	0	0	1608700	2100000	0	1316600	592150	27529000	14653000	20404000	0
YP_001225785.1	Synechococcus WH7803	1485.76	3	52.79	163	174	FETDKNDLLHVR	12		1	0.020162	44934	A5GNH3	0	0	0	0	0	0	0	0	0	0	0	0	0	0	0	0	0	0	0	0	0	0		0	0	0	0	0	0	0	0	0	0	5408000	5987400	0
YP_001225785.1	Synechococcus WH7803	1080.62	3	44.98	180	188	KINAHVLMR	9		1	0.083493	77580	A5GNH3	0	0	0	0	0	0	0	0	0	0	0	0	0	0	0	0	0	0	0	0	0	0		0	0	0	0	0	0	0	0	0	0	0	0	0
YP_001225785.1	Synechococcus WH7803	2019.09	3	141.93	233	251	LRPGEPPSVSGGQQLLQTR	19		1	2.2986e-09	91945	A5GNH3	0	0	0	0	0	0	0	0	0	0	0	0	0	0	0	0	0	0	0	0	0	0		2612300	0	0	0	0	2640400	0	0	0	24211000	10747000	20486000	0
YP_001225785.1	Synechococcus WH7803	2592.42	3	48.641	344	368	MTVGETDSLTPAQLVNPKPLVAAIK	25		1	0.03215	100181	A5GNH3	0	0	0	0	0	0	0	0	0	0	0	0	0	0	0	0	0	0	0	0	0	0		0	0	0	0	0	0	0	0	0	0	0	2309200	0
YP_001225785.1	Synechococcus WH7803	1699.84	3	74.611	619	632	SNQDTCLNQRPIVR	14		1	0.0025156	119013	A5GNH3	0	0	0	0	0	0	0	0	0	0	0	0	0	0	0	0	0	0	0	0	0	0		999990	210810	0	0	0	1049400	0	354040	0	7899100	4559900	5924200	0
YP_001225785.1	Synechococcus WH7803	1080.51		104.75	414	422	DIHPSHYGR	9		0	0.0047551	28703	A5GNH3	0	0	0	0	0	0	0	0	0	0	0	0	0	0	74300	0	0	0	0	0	0	0		528780	68009	0	0	0	0	0	93322	0	0	1281700	3940700	0
YP_001225785.1	Synechococcus WH7803	963.481		157.99	203	209	HPEYYKK	7		1	0.0033	65016	A5GNH3	0	0	0	0	0	0	0	0	0	0	0	0	0	0	0	0	0	0	0	0	0	0		0	0	0	0	0	0	0	0	0	1344400	356110	424580	0
YP_001225785.1	Synechococcus WH7803	2164.14		95.347	483	504	VAPGDVATDSDGAILADLIPVR	22		0	0.00010386	135102	A5GNH3	0	0	0	0	269630	0	0	0	0	0	0	0	0	0	0	0	0	0	0	0	0	0		2120300	0	0	0	0	0	0	0	0	2570500	0	6532000	0
YP_001225785.1	Synechococcus WH7803	955.556		101.64	331	338	VGLNRLER	8		1	0.016495	138670	A5GNH3	0	0	0	0	0	0	0	0	0	0	0	0	0	0	0	0	0	0	0	0	0	0		0	0	0	0	0	0	0	0	0	12108000	0	4487300	4470200
YP_001225785.1	Synechococcus WH7803	1539.74		173.04	747	760	VTPKGESDQPPEEK	14		1	3.7483e-12	146585	A5GNH3	0	0	0	0	130350	0	0	0	0	0	0	0	0	0	0	0	0	0	0	0	0	0		192210	52849	59883	0	0	0	0	72375	0	493840	998500	835250	0
YP_001225784.1	Synechococcus WH7803	1001.55	2	87.696	443	451	LGIQAFEPK	9		0	0.012958	84843	Q55346	0	0	0	0	0	0	0	0	0	0	0	0	0	0	0	0	0	0	0	0	0	0		0	206340	0	0	0	0	0	0	0	0	0	0	0
YP_001225784.1	Synechococcus WH7803	1392.83	2	131.52	293	304	LQEILAPEIIVR	12		0	9.8301e-05	91259	Q55346	0	0	0	0	0	0	0	0	0	0	0	0	0	0	0	0	0	0	0	0	0	0		1870300	0	0	0	0	0	615570	1090900	0	12857000	8440800	9015300	0
YP_001225784.1	Synechococcus WH7803	960.513	2	95.909	337	345	SLSDIIEGK	9		0	0.0089862	118226	Q55346	0	0	0	0	0	248980	0	0	0	0	0	0	0	0	0	0	0	0	0	0	0	0		1056200	0	0	0	0	0	0	508720	0	3144500	1811400	2778800	0
YP_001225784.1	Synechococcus WH7803	921.528	2	102.77	613	620	YILTTVGR	8		0	0.010538	151036	Q55346	0	0	0	0	0	0	0	0	0	0	0	0	0	0	0	0	0	0	0	0	0	0		906860	159540	0	0	0	1044700	0	1073800	762850	16438000	7305200	7384300	0
YP_001225784.1	Synechococcus WH7803	1728.9	3	134.18	382	395	EMAIELFQPFVIHR	14	870	0	1.1018e-05	39007	Q55346	0	0	0	0	0	0	0	0	0	0	0	0	0	0	0	0	0	0	0	0	0	0		0	0	0	0	0	0	0	0	0	0	3046100	1176600	0
YP_001225784.1	Synechococcus WH7803	1279.68	3	119.75	558	567	LGLHDWVWVR	10		0	0.00032205	84947	Q55346	0	0	0	0	0	0	0	0	0	0	0	0	0	0	0	0	0	0	0	0	0	0		0	0	0	0	0	0	0	0	0	0	0	0	0
YP_001225784.1	Synechococcus WH7803	2598.34	3	124.82	199	221	QLLEDLTLDEVAEQLREEIAGSK	23		1	7.1998e-09	107941	Q55346	0	0	0	0	0	0	0	0	0	0	0	0	0	0	0	0	0	0	0	0	0	0		0	0	0	0	0	0	0	0	0	0	0	0	0
YP_001225784.1	Synechococcus WH7803	1920.92		99.927	542	557	TFSDLEDVIHAFEDKR	16		1	0.00092441	126351	Q55346	0	0	0	0	0	0	0	0	0	0	0	0	0	0	0	0	0	0	0	0	0	0		0	0	0	0	0	0	0	0	0	5218900	1223500	1115900	0
YP_001225784.1	Synechococcus WH7803	1167.67		114.89	326	336	TVVGANNRPLK	11		1	0.0010493	133099	Q55346	0	0	0	0	0	0	0	0	0	0	0	0	0	0	0	0	0	0	0	0	0	0		1405200	269890	0	83261	0	831960	0	303030	0	8210700	7037100	9478700	0
YP_001225783.1	Synechococcus WH7803	1657.81	2	99.844	723	738	FQGDGVMVNPGEPIAK	16	659	0	0.0002266	48295	A5GNH1	0	0	0	0	324080	0	0	211660	0	0	0	0	0	0	0	0	0	0	171940	0	0	0		0	254500	417920	0	0	0	301060	1083900	725050	12002000	0	0	0
YP_001225783.1	Synechococcus WH7803	1735.93	2	131.17	179	194	GLMANPQGEIIDLPIR	16	660	0	2.0011e-05	57117	A5GNH1	0	0	0	0	171080	0	0	0	0	0	0	0	0	0	0	0	0	0	0	0	0	0		0	0	0	0	0	0	0	0	0	3224600	2588500	4820100	0
YP_001225783.1	Synechococcus WH7803	1281.7	2	106.4	20	32	AAASAPETRPLAK	13		1	0.00093977	289	A5GNH1	0	0	0	0	93127	0	0	0	0	0	0	0	0	0	0	0	0	0	0	0	0	0		1535800	254520	277230	75281	0	804040	87191	161770	0	2901400	3981700	7692900	0
YP_001225783.1	Synechococcus WH7803	1360.74	2	112.85	555	566	EVQIVTTAMTLR	12		0	0.00063145	41800	A5GNH1	0	0	0	0	0	0	0	0	0	0	0	0	0	0	0	0	0	0	0	0	0	0		1072900	0	0	0	0	0	0	0	0	0	831150	10228000	0
YP_001225783.1	Synechococcus WH7803	815.491	2	77.944	625	632	FAPGLAIK	8		0	0.049418	43253	A5GNH1	0	0	0	0	556940	0	0	0	0	0	0	0	0	0	0	0	0	0	0	0	0	0		0	0	0	0	0	1250600	0	906890	0	34222000	10009000	13392000	39366000
YP_001225783.1	Synechococcus WH7803	1188.65	2	91.584	993	1003	GDGLALLVFER	11		0	0.0045437	51871	A5GNH1	0	0	0	0	0	0	0	0	0	0	0	0	0	0	0	0	0	0	0	0	0	0		980420	0	0	0	0	0	0	0	0	2450300	3500400	4765200	1601500
YP_001225783.1	Synechococcus WH7803	870.517	2	136.27	1034	1041	KPGTVEIK	8		1	0.0041563	78295	A5GNH1	0	0	0	0	0	0	0	0	0	0	0	0	0	0	0	0	0	0	0	0	0	0		876310	213110	225540	0	0	1030400	47832	285290	0	6201900	4623800	6958900	0
YP_001225783.1	Synechococcus WH7803	1384.74	2	74.237	1107	1119	KPLMDAAQEAIAK	13		1	0.064428	78302	A5GNH1	0	0	0	0	0	0	0	0	0	0	0	0	0	0	0	0	0	0	0	0	0	0		0	0	0	0	0	0	0	0	0	0	0	4572200	0
YP_001225783.1	Synechococcus WH7803	828.471	2	101.33	593	600	LNTIPGSK	8		0	0.011727	90632	A5GNH1	0	0	0	0	0	290840	0	0	0	0	0	0	0	0	0	0	0	147030	0	0	0	0		726620	0	388700	165680	534970	2059900	0	1382600	1435400	0	7038400	6258900	0
YP_001225783.1	Synechococcus WH7803	1741.88	2	223.36	271	287	LTADQVVGADGEVLAER	17		0	1.2088e-39	93226	A5GNH1	0	289410	0	0	559850	0	0	0	228830	0	0	0	0	0	0	0	0	0	0	0	0	0		0	796940	0	0	0	0	0	2332200	0	21667000	10107000	11720000	0
YP_001225783.1	Synechococcus WH7803	1191.65	2	158.07	1124	1133	LVTEVQNVYK	10		0	7.0781e-05	95958	A5GNH1	0	0	0	0	0	0	0	0	0	0	0	0	0	0	0	0	0	0	0	0	0	0		1548500	0	238530	0	0	2050100	0	490730	0	5750300	11662000	10696000	0
YP_001225783.1	Synechococcus WH7803	1000.56	2	71.877	807	815	SVEGVELLR	9		0	0.045471	121645	A5GNH1	0	0	0	0	0	0	0	0	260350	0	0	0	0	0	2596500	0	0	0	0	0	0	0		0	0	0	0	0	0	0	0	0	0	0	0	0
YP_001225783.1	Synechococcus WH7803	1617.81	2	142.76	361	376	TFHTGGVSTAETGVVR	16		0	0.00013293	126139	A5GNH1	0	0	0	0	0	0	0	0	0	0	0	0	0	0	0	0	0	0	0	0	0	0		0	0	0	0	0	0	0	0	0	0	1527500	2987800	0
YP_001225783.1	Synechococcus WH7803	1054.58	2	109.71	1006	1015	TGDIVQGLPR	10		0	0.0026023	126467	A5GNH1	0	0	0	58687	0	0	0	0	0	0	0	0	0	0	449670	0	0	0	0	0	0	0		2097500	287290	0	749400	0	0	0	0	397750	9900100	0	0	0
YP_001225783.1	Synechococcus WH7803	830.461	2	92.47	617	624	TQTGGLVR	8		0	0.019011	131165	A5GNH1	0	0	0	0	0	0	2000500	0	0	0	341140	0	0	0	0	0	939380	0	0	0	0	0		0	1291900	0	0	0	0	0	2736100	0	0	0	0	0
YP_001225783.1	Synechococcus WH7803	2432.2	3	43.888	461	482	ATKDVICDLAGQVSYDPSIQPR	22		1	0.01852	21999	A5GNH1	0	0	0	0	0	0	0	0	0	0	0	0	0	0	0	0	0	0	0	0	0	0		0	0	0	0	0	0	0	0	0	0	0	0	0
YP_001225783.1	Synechococcus WH7803	1775.88	3	146.79	601	616	IGSGEVVAELNDDRFR	16		1	0.0010131	69197	A5GNH1	0	0	0	0	0	0	0	0	0	0	0	0	0	0	0	0	0	0	0	0	0	0		0	0	0	0	0	2679000	0	0	0	10861000	6173700	10516000	0
YP_001225783.1	Synechococcus WH7803	2146.03	3	79.346	234	252	LVDVAQDVIVREDDCGTSR	19		1	0.00022239	94560	A5GNH1	0	0	0	0	0	0	0	0	0	0	0	0	0	0	0	0	0	0	0	0	0	0		0	0	0	0	0	0	0	0	0	15755000	0	0	0
YP_001225783.1	Synechococcus WH7803	971.529		135.84	1016	1023	IEELLEAR	8		0	0.0042365	67653	A5GNH1	0	0	0	0	0	0	0	267860	0	0	0	0	0	0	0	0	0	0	0	0	0	0		0	0	0	0	0	0	0	779860	0	12386000	9507800	12199000	3106500
YP_001225783.1	Synechococcus WH7803	2195.18		95.873	1155	1174	VRVEDAGDTTLLPGELIELR	20		1	0.00019162	144658	A5GNH1	0	0	0	0	0	0	0	0	0	0	0	0	0	0	0	0	0	0	0	0	0	0		2600500	0	0	0	0	0	0	0	0	0	0	0	0
YP_001225779.1	Synechococcus WH7803	936.466	2	89.369	125	132	LDSNAYVR	8		0	0.021561	82357	A5GNG7	0	0	0	0	266340	0	0	0	0	0	0	0	0	0	0	0	0	0	0	0	0	0		0	0	0	0	0	0	0	0	0	4400800	0	0	0
YP_001225779.1	Synechococcus WH7803	1964.12		134.37	84	100	AVPLLLPLLEEFCPVVR	17		0	8.3427e-07	24396	A5GNG7	0	0	0	0	0	0	0	0	0	0	0	0	0	0	0	0	0	0	0	0	0	0		0	0	0	0	0	0	0	0	0	11401000	4044000	3681700	3124700
YP_001225777.1	Synechococcus WH7803	1878.88	2	63.181	19	36	GALEDLGYAPDSGMQTVR	18	658	0	0.014095	50829	A5GNG5	0	0	0	0	0	0	180030	296550	0	0	0	0	0	0	0	0	0	0	0	0	0	0		0	0	0	322070	0	0	0	0	0	0	2827300	3351400	0
YP_001225777.1	Synechococcus WH7803	991.545	2	138.24	86	93	FLSQLTQR	8		0	0.006814	47150	A5GNG5	0	0	0	0	0	0	193890	249190	367840	0	0	0	0	0	0	0	0	0	0	0	0	0		0	0	0	273530	0	0	0	0	0	8106100	7550000	9880900	0
YP_001225771.1	Synechococcus WH7803	1567.75	2	224.58	284	297	ESIFAEFLGSDPTR	14		0	3.0579e-30	40329	A5GNF9	0	0	0	0	0	0	0	0	0	0	0	0	0	0	0	0	0	0	0	0	0	0		1602200	0	0	0	932040	0	0	0	0	0	0	0	4760200
YP_001225771.1	Synechococcus WH7803	851.461	2	101.21	28	35	GEGALLHR	8		0	0.011822	52494	A5GNF9	0	0	0	0	153710	0	0	0	0	0	0	0	0	0	0	0	0	0	0	0	0	0		0	0	156560	0	0	1560200	0	0	0	6256900	0	0	24085000
YP_001225771.1	Synechococcus WH7803	1715.92	2	125.53	231	247	QAGSLLIADEVLAGFGR	17		0	4.1819e-05	106225	A5GNF9	0	0	0	0	0	0	0	0	0	0	0	0	0	0	0	0	0	0	0	0	0	0		665080	0	0	0	0	0	0	0	0	0	0	0	3694200
YP_001225771.1	Synechococcus WH7803	2482.2	3	110.98	354	377	LCGTIAAFDLVTDSAEGYLNPAGK	24		0	4.4191e-07	81529	A5GNF9	0	0	0	0	0	0	0	314200	0	0	0	0	0	0	0	0	0	0	0	0	0	0		0	232160	0	0	0	0	0	0	0	1774000	1887200	3020700	3489000
YP_001225771.1	Synechococcus WH7803	1770.96		119.17	216	230	MVRPAFLQAVEQQVR	15	657	1	8.6283e-05	100312	A5GNF9	0	0	0	0	0	0	0	0	0	0	0	0	0	0	0	0	0	0	0	0	0	0		0	0	0	0	0	0	0	0	0	0	0	0	19913000
YP_001225771.1	Synechococcus WH7803	1089.57		138.08	91	99	LAQHTHLDR	9		0	0.00099775	80916	A5GNF9	0	0	0	0	0	0	0	0	0	0	0	0	0	0	0	0	0	0	0	0	0	0		347110	0	0	0	0	0	0	0	0	1023300	1062100	0	0
YP_001225771.1	Synechococcus WH7803	1833.97		166.29	152	167	SLFSEPFDPLLFPVAR	16		0	1.0032e-06	117669	A5GNF9	0	0	0	0	0	0	0	0	0	0	0	0	0	0	0	0	0	0	0	0	0	0		1884800	0	0	0	986850	0	0	0	0	5530100	5186200	0	17443000
YP_001225771.1	Synechococcus WH7803	1196.58		111.95	116	124	TAVQWWHNR	9		0	0.0012514	124852	A5GNF9	0	0	0	395650	0	0	584390	711850	0	0	0	0	0	0	0	0	0	0	0	0	0	0		0	0	0	0	0	0	0	0	0	0	0	0	37763000
YP_001225761.1	Synechococcus WH7803	728.454	2	153.67	108	114	ASVALLR	7		0	0.0038001	21242	A5GNE9	0	0	0	0	479870	1308500	0	0	0	0	0	0	0	234590	0	0	0	0	0	0	0	0		0	0	0	0	0	0	0	0	0	0	2717200	2839500	0
YP_001225761.1	Synechococcus WH7803	1543.82	2	193.62	202	216	LGLSPDTASTQVISR	15		0	2.5135e-19	85020	A5GNE9	0	1056100	0	155550	1889900	0	0	0	0	0	0	0	0	0	0	0	0	0	0	0	0	0		2807700	0	0	0	0	0	0	1180000	0	9841500	0	3581200	0
YP_001225761.1	Synechococcus WH7803	1200.6	2	75.652	392	403	SNLAGDPEVTAK	12		0	0.015151	118957	A5GNE9	0	382460	0	157670	701100	468200	0	0	0	0	0	0	0	0	0	0	0	0	0	0	0	0		0	0	0	346970	0	595400	235980	0	479190	0	0	0	0
YP_001225761.1	Synechococcus WH7803	1365.67	2	75.509	246	257	TDVLEVEESFAK	12		0	0.015287	125643	A5GNE9	0	0	0	236260	870250	0	291500	0	0	0	0	0	0	0	0	0	0	0	0	0	0	0		1910400	273180	0	0	0	0	302490	0	0	0	0	0	0
YP_001225761.1	Synechococcus WH7803	1229.68	2	60.434	357	368	VLLGLVDAGMSR	12		0	0.035045	141840	A5GNE9	0	307190	0	0	0	0	148830	0	0	0	0	0	0	0	0	0	0	0	0	0	0	0		1151200	0	0	0	1051000	0	0	0	0	0	2086500	3727600	5297600
YP_001225761.1	Synechococcus WH7803	1922.01	3	81.639	115	132	QELTALDQAIAELATAHK	18		0	7.8437e-05	107164	A5GNE9	0	0	0	0	0	0	0	0	0	0	0	0	0	0	0	0	0	0	0	0	0	0		0	0	0	0	0	0	0	0	0	0	0	0	0
YP_001225761.1	Synechococcus WH7803	1855.96	3	56.121	286	301	SYVVAALENVALWHER	16		0	0.042796	123381	A5GNE9	0	0	0	0	0	0	0	0	0	0	0	0	0	0	0	0	0	0	0	0	0	0		0	0	0	0	0	0	0	0	0	0	0	0	0
YP_001225758.1	Synechococcus WH7803	1283.64	2	185.58	48	58	GSEFTVEFLQK	11		0	7.1402e-10	60648	A5GNE6	0	2071300	478270	715150	2939000	3470800	2067600	2768400	3071500	443790	766460	2539700	0	0	0	0	0	0	0	1208300	0	0		3622400	1652000	608660	688220	1871300	11870000	0	740600	0	5557200	7524100	14646000	9838800
YP_001225758.1	Synechococcus WH7803	1276.74	2	214.29	91	101	IFISTVETLVR	11		0	8.3885e-21	68253	A5GNE6	4011200	3607700	813660	1957300	2882400	9564300	4469000	14610000	2785700	536380	1265600	4771600	4664400	0	3161000	2525200	2626100	0	1335200	2589000	4010200	2991900		13388000	2198400	967640	0	10533000	28676000	861240	683320	831270	54007000	70550000	85782000	47167000
YP_001225758.1	Synechococcus WH7803	874.414	2	80.455	104	112	TGDRDGAAL	9		1	0.039338	126469	A5GNE6	0	0	0	185760	159810	0	0	223510	1465900	268400	739830	980040	437060	204520	4452400	4788100	4415800	3422100	2420900	1297100	3607200	2354900		0	78505	970680	1201400	0	0	1000800	0	3300400	5253800	10341000	20220000	0
YP_001225758.1	Synechococcus WH7803	1286.71	2	211.86	70	82	VDTVVTAIAEAAK	13		0	6.307e-23	136611	A5GNE6	2078200	2868100	937420	2258400	5386500	8619400	6126200	5340600	7432600	666640	2272700	3970400	3146900	0	3349300	2018800	3739500	2179400	1715300	2449500	4302100	2334800		10442000	1935000	4102200	3518300	11561000	32401000	2587200	3070400	2656400	30361000	45929000	53561000	36008000
YP_001225758.1	Synechococcus WH7803	1185.72	3	64.841	3	12	KVEAVIRPFK	10		2	0.024159	78606	A5GNE6	0	0	0	0	0	0	0	0	0	0	0	0	0	0	0	0	0	0	0	0	0	0		0	0	0	0	0	0	0	0	0	0	0	0	7176500
YP_001225758.1	Synechococcus WH7803	2510.4	4	45.099	59	82	LKVEVVVDDARVDTVVTAIAEAAK	24		2	0.023865	87454	A5GNE6	0	0	0	0	0	0	0	0	0	0	0	0	0	0	0	0	0	0	0	0	0	0		0	0	0	0	0	0	0	0	0	0	0	847780	1097400
YP_001225758.1	Synechococcus WH7803	1727.96		187.78	18	34	LALVNAGIVGMTVSEVR	17	656	0	3.644e-40	80583	A5GNE6	6165800	12861000	1114400	4602800	11068000	14350000	5734700	9964600	4004600	860930	1319200	2259500	0	0	1453300	0	0	0	713750	942430	641320	696150		6648400	0	0	0	5355200	12206000	0	0	0	12227000	18955000	21421000	0
YP_001225758.1	Synechococcus WH7803	2034.1		199.38	83	101	TGEIGDGKIFISTVETLVR	19		1	1.1692e-32	126547	A5GNE6	0	639670	0	0	1226700	1423800	610230	533220	1024000	0	0	0	0	0	0	0	0	0	0	0	0	0		1535100	0	0	0	475170	0	0	0	0	1022600	1210400	1399700	0
YP_001225758.1	Synechococcus WH7803	1057.63		135.77	4	12	VEAVIRPFK	9		1	0.0012941	136770	A5GNE6	0	0	0	0	0	0	0	0	0	0	0	0	0	0	0	0	0	0	0	0	0	0		3567700	0	0	0	4880200	10513000	0	0	0	27166000	24383000	32675000	12655000
YP_001225758.1	Synechococcus WH7803	1641.95		123.26	4	17	VEAVIRPFKLEDVK	14		2	0.0039621	136786	A5GNE6	0	0	0	0	0	0	0	0	0	0	0	0	0	0	0	0	0	0	0	0	0	0		16214000	505890	0	0	0	5019100	0	0	0	11789000	3116500	26091000	11392000
YP_001225758.1	Synechococcus WH7803	1602.8		158.86	46	58	YRGSEFTVEFLQK	13		1	1.7467e-08	152030	A5GNE6	0	0	0	0	0	0	0	0	0	0	0	0	0	0	0	0	0	0	0	0	0	0		4210000	307010	0	0	0	0	0	0	0	0	3696200	4636700	0
YP_001225755.1	Synechococcus WH7803	942.529	2	96.048	62	69	LLYQPGPR	8		0	0.037074	89187	A5GNE3	0	0	0	0	0	0	0	0	0	0	0	0	0	0	0	0	0	0	0	0	0	0		0	0	0	0	0	0	0	0	0	0	0	0	0
YP_001225755.1	Synechococcus WH7803	880.488		124.59	120	127	GNVHTVVR	8		0	0.0063579	59173	A5GNE3	0	44774	0	0	115360	0	0	0	0	0	0	0	0	0	0	0	0	0	0	0	0	0		0	0	0	0	0	431570	0	0	0	7744200	569650	0	3749900
YP_001225755.1	Synechococcus WH7803	1154.57		132.76	87	96	TISHEEVANR	10		0	0.00042388	128041	A5GNE3	0	0	0	0	58493	195590	0	0	0	0	0	0	0	0	0	0	0	0	0	0	0	0		0	102280	183250	87341	0	580250	114510	254370	258380	9530700	4626300	4737800	0
YP_001225751.1	Synechococcus WH7803	1126.57	2	117.4	21	29	ELQNTFFTK	9		0	0.003721	38666	A5GND9	0	2842700	1887000	343340	0	1470700	1407400	1183200	429230	0	0	0	0	0	0	0	0	0	0	0	0	0		0	277950	0	382440	0	1967600	451480	0	0	0	4565000	4375300	0
YP_001225751.1	Synechococcus WH7803	1100.55	2	117.81	6	15	VTACIPSPEK	10		0	0.001472	145492	A5GND9	0	1000600	0	155890	695760	0	0	0	0	0	188430	0	0	0	0	0	0	0	0	0	0	0		0	0	0	0	0	0	0	458650	724890	4332900	0	0	0
YP_001225750.1	Synechococcus WH7803	1723.72	2	66.92	148	162	EMGVYFDYICSGLGN	15	651	0	0.01013	39034	A5GND8	0	454070	0	226440	549040	467890	433120	1396000	335540	0	0	239620	0	0	0	0	0	0	0	0	0	0		881900	349000	549640	971110	582770	1832100	0	1349100	0	1893600	2976500	3815300	0
YP_001225750.1	Synechococcus WH7803	1245.64	2	197.21	1	11	MQDAITNVINK	11	653	0	3.2222e-12	99405	A5GND8	11880000	16444000	6379700	4524100	25070000	4517100	13266000	16703000	6361500	879280	978160	2002000	1178600	0	1303900	1389600	0	501470	0	0	0	0		0	3994800	0	6436400	10797000	42454000	4586300	11156000	2414200	132490000	130240000	18104000	8679400
YP_001225750.1	Synechococcus WH7803	1829	2	83.869	40	58	AAATISANASSIIRDAVAK	19		1	0.00066029	390	A5GND8	0	0	0	0	0	0	0	0	0	0	0	0	0	0	0	0	0	0	0	0	0	0		0	0	0	0	0	0	0	0	0	0	0	0	0
YP_001225750.1	Synechococcus WH7803	1050.57	2	153.04	59	67	ALLYSDITR	9		0	0.00039909	14789	A5GND8	0	541470	0	0	0	529450	505900	371270	0	0	0	0	0	0	0	0	0	0	0	0	0	0		0	0	0	959930	1045300	2636300	831440	1135000	0	23267000	15029000	15794000	0
YP_001225750.1	Synechococcus WH7803	956.46	2	144.29	84	90	DLDYYLR	7		0	0.0062827	29331	A5GND8	0	4879200	0	2183600	8662200	13107000	5663000	6688400	5464900	943390	0	2505000	0	0	2481600	1277500	1252200	0	692580	542570	1036400	0		13649000	0	2951300	9301600	22999000	68181000	8867700	17327000	0	275250000	198890000	257660000	48775000
YP_001225750.1	Synechococcus WH7803	1242.65	2	184.71	135	147	EVTASLVGPDAGK	13		0	2.5657e-16	41835	A5GND8	3817500	3201800	1224800	889500	3242600	6243800	2921700	3523000	2098400	298510	0	0	0	0	390440	0	0	0	0	0	0	0		9047800	1982900	3367200	10135000	12249000	25941000	4992300	14732000	12721000	152220000	97272000	123380000	0
YP_001225750.1	Synechococcus WH7803	908.465	2	153.88	77	83	RYAACIR	7		1	0.0037754	112233	A5GND8	0	0	0	0	0	0	0	0	0	0	0	0	0	0	0	0	0	0	0	0	0	0		2092800	562700	110610	0	2685800	3978100	0	0	0	31727000	24649000	36359000	27427000
YP_001225750.1	Synechococcus WH7803	1690.81	3	72.496	78	90	YAACIRDLDYYLR	13		1	0.0091903	149453	A5GND8	0	0	0	0	0	0	0	0	0	0	0	0	0	0	0	0	0	0	0	0	0	0		0	0	0	0	0	0	0	0	0	0	0	0	0
YP_001225750.1	Synechococcus WH7803	2948.36		54.859	135	162	EVTASLVGPDAGKEMGVYFDYICSGLGN	28	651	1	6.337e-05	41855	A5GND8	0	0	0	0	2404800	0	223110	534160	0	0	0	0	0	0	0	0	0	0	0	0	0	0		1843800	0	292580	0	0	2111000	0	0	0	8728700	22618000	30253000	0
YP_001225750.1	Synechococcus WH7803	2190.14		124.16	114	134	ETYNSLGVPIGATVQAIQAMK	21	652	0	6.1186e-05	41040	A5GND8	0	0	0	588420	0	0	0	920570	330510	0	0	0	0	0	0	0	0	0	0	0	0	0		1808900	0	0	1484800	0	4980300	0	0	0	15518000	12083000	34517000	0
YP_001225750.1	Synechococcus WH7803	2814.53		99.722	108	134	VLNGLKETYNSLGVPIGATVQAIQAMK	27	652	1	1.0657e-06	141955	A5GND8	0	0	0	0	0	0	0	0	0	0	0	0	0	0	0	0	0	0	0	0	0	0		0	932570	0	0	0	0	0	0	0	13407000	4620000	5942900	0
YP_001225750.1	Synechococcus WH7803	2825.31		149.86	12	37	SDVQGLYLDTTSMSSLEGYFASGELR	26	654	0	4.9675e-07	113633	A5GND8	0	2211400	0	1292100	2471600	1915700	1052500	4159600	0	0	0	495490	0	0	0	0	0	0	0	0	0	0		3089300	637870	545690	185410	0	1472600	423070	0	0	0	0	5337200	0
YP_001225750.1	Synechococcus WH7803	1904.88		212.1	91	107	YSTYAMLAGDTSILDER	17	655	0	1.6219e-30	152236	A5GND8	5641800	9201000	2358800	4287100	12550000	12725000	4615300	5320000	7956200	559940	1129700	2226600	3648000	0	2134700	818390	0	307060	997210	788400	0	0		13416000	2975700	3803000	5834100	17068000	47400000	3871900	9261100	13036000	144450000	87328000	93641000	0
YP_001225750.1	Synechococcus WH7803	1344.74		225.22	40	53	AAATISANASSIIR	14		0	2.5935e-30	315	A5GND8	16519000	11589000	3648400	5859200	20594000	25843000	17520000	12196000	9740200	1525300	1720900	1862900	4635900	0	1693400	1127200	1165000	628060	664920	924590	1389500	0		23535000	5572800	3696600	3965900	25533000	32580000	0	0	11221000	81501000	107250000	133690000	79665000
YP_001225749.1	Synechococcus WH7803	974.417	2	160.69	84	90	DMDYYLR	7	646	0	0.0029869	30378	A5GND7	1873400	4508800	3388900	1861100	6680500	12188000	11772000	15864000	4716300	2186600	937410	8222900	1514300	0	10331000	5915600	1629600	644160	1331900	765050	1726000	1419900		7818600	2886300	4377000	6793500	13441000	30433000	11466000	13649000	12630000	145800000	214850000	161110000	0
YP_001225749.1	Synechococcus WH7803	790.409	2	128.82	28	35	AFVGGGQR	8		0	0.0055616	6520	A5GND7	0	4153300	0	1818500	7287100	3247000	8465900	9022100	29132000	1402700	2084600	4583900	1843700	779990	14558000	9976000	2966300	1683100	2505800	0	1816000	881700		0	4762600	13194000	13323000	6705600	71455000	35342000	31355000	41127000	367120000	520180000	471720000	0
YP_001225749.1	Synechococcus WH7803	1288.75	2	121.5	50	61	IVKTAGGQLFQK	12		1	0.00042831	75290	A5GND7	0	0	0	0	0	0	0	0	0	0	0	0	0	0	0	0	0	0	0	0	0	0		0	0	0	0	0	0	0	0	0	3743000	4696900	3811800	0
YP_001225749.1	Synechococcus WH7803	1256.72	2	180.07	37	47	LRVAQVLSESR	11		1	1.312e-07	92143	A5GND7	0	0	0	0	0	0	0	0	0	0	0	0	0	0	0	0	0	0	0	0	0	0		0	0	0	0	0	0	0	0	0	1967100	0	0	14534000
YP_001225749.1	Synechococcus WH7803	987.535	2	205.7	39	47	VAQVLSESR	9		0	7.6321e-11	135180	A5GND7	31912000	31449000	23301000	8825100	45446000	77044000	72005000	80007000	68449000	7855700	8854400	14381000	12467000	1190100	23199000	14565000	0	4305100	4392500	2637600	4900400	0		36372000	16524000	27230000	15845000	60185000	125650000	42264000	64650000	81499000	844210000	689460000	741330000	179800000
YP_001225749.1	Synechococcus WH7803	1261.66	2	181.41	17	27	YLSPGELDQIK	11		0	1.1402e-08	151542	A5GND7	14930000	0	14073000	4795100	52447000	69029000	55641000	70996000	69047000	0	5577300	23225000	16112000	0	0	7514400	0	1372900	0	0	0	0		29326000	13190000	11733000	12049000	0	114850000	38563000	29222000	11953000	680690000	570690000	509770000	0
YP_001225749.1	Synechococcus WH7803	3349.52	4	57.902	62	90	RPDVISPGGNAYGEEMTATCLRDMDYYLR	29		2	9.1256e-05	110880	A5GND7	0	0	0	0	0	0	0	0	0	0	0	0	0	0	0	0	0	0	0	0	0	0		0	0	0	0	0	0	0	0	0	0	0	4199400	0
YP_001225749.1	Synechococcus WH7803	2393.11		191.63	62	83	RPDVISPGGNAYGEEMTATCLR	22	647	1	7.9855e-30	110860	A5GND7	2016100	0	1495100	0	3711300	5738900	2152900	4303200	2238100	170740	0	1564400	0	0	1749200	0	0	0	0	0	0	483720		4048300	1451500	1001600	1501200	6820100	13415000	0	0	1281700	60004000	88840000	69129000	0
YP_001225749.1	Synechococcus WH7803	1443.74		192.5	118	131	SLGTPLEAMAEAVR	14	648	0	4.2234e-12	117757	A5GND7	10717000	14896000	7026200	3961600	21550000	50839000	25786000	58849000	23226000	2749400	8333900	16317000	18837000	344040	10447000	7072400	2942000	686000	1251800	1265000	1964300	996080		29847000	8266300	9555900	8810000	34878000	57811000	20129000	18468000	32204000	505170000	451980000	304280000	3863600
YP_001225749.1	Synechococcus WH7803	2766.31		187.74	135	161	TVAMSILSGADAEEAGFYFDYVVGALA	27	650	0	4.6425e-37	132596	A5GND7	520470	1789600	2722600	0	211900	1164000	4319400	6606900	7765300	0	1306600	4748200	1023900	0	0	0	0	0	0	0	0	0		0	1830300	731000	0	0	5596200	4179100	1616300	2406900	71727000	67970000	61497000	1527200
YP_001225749.1	Synechococcus WH7803	946.51		108.24	28	36	AFVGGGQRR	9		1	0.004917	6532	A5GND7	1598100	1071000	1166900	91964	1798500	2168400	810170	2653200	774860	0	0	0	0	0	0	0	0	0	0	0	0	0		0	267990	0	0	0	507130	0	156880	0	9079000	6449800	3458900	5456400
YP_001225749.1	Synechococcus WH7803	2327.27		227.92	91	113	LVTYGVVAGDVTPIEEIGVIGAR	23		0	1.8289e-50	96064	A5GND7	23987000	45180000	6502900	7936300	49246000	15840000	35582000	138120000	32826000	4443100	13276000	36551000	40478000	2146900	32832000	7643100	6161000	2455900	3527800	2051800	1842200	1524900		34659000	16224000	5785900	6666400	29351000	69813000	17622000	10758000	12831000	451430000	463060000	402430000	13531000
YP_001225749.1	Synechococcus WH7803	1558.8		275.48	2	16	SIVSNSIINADAEAR	15		0	1.5255e-71	116471	A5GND7	16745000	27968000	14798000	6160400	56894000	79146000	64852000	88546000	59012000	3696300	3926500	18824000	14065000	0	12854000	9018900	2313300	693070	2433400	1022400	817610	0		31486000	7564500	10459000	6669600	34328000	39805000	14846000	18423000	33656000	375230000	255810000	213030000	8563900
YP_001225749.1	Synechococcus WH7803	1831.92		77.051	118	134	SLGTPLEAMAEAVREMK	17		1	0.0011807	117781	A5GND7	0	1377300	0	0	0	2384700	0	1146100	0	0	0	0	0	0	0	0	0	0	0	0	0	0		0	0	0	0	0	0	0	0	0	11375000	4855100	0	0
YP_001225749.1	Synechococcus WH7803	948.503		132.08	53	61	TAGGQLFQK	9		0	0.001707	124017	A5GND7	17940000	24856000	12506000	3353200	26419000	48409000	39515000	51816000	32160000	2934600	5848500	17119000	11573000	322060	14171000	10031000	0	0	0	324040	586600	0		22640000	11705000	13568000	9363900	32578000	70857000	22996000	49731000	38359000	941830000	526350000	470270000	0
YP_001225749.1	Synechococcus WH7803	1272.68		128.35	39	49	VAQVLSESRER	11		1	0.0002701	135240	A5GND7	0	1557300	311930	0	585070	678420	341850	928610	0	0	0	0	0	0	0	0	0	0	0	0	0	0		0	0	0	0	0	0	0	0	0	5605400	0	0	0
YP_001225748.1	Synechococcus WH7803	1101.6	2	146.79	890	901	AATAAAMALVGR	12	645	0	1.8457e-07	2245	A5GND6	0	0	0	0	0	0	239430	0	0	0	284490	0	0	0	302230	481170	0	0	0	0	0	0		0	0	152770	1267700	2100300	3577700	1514400	700950	1334000	26415000	27990000	17232000	8885400
YP_001225748.1	Synechococcus WH7803	828.482	2	117.93	219	226	AASAQLLR	8		0	0.0076141	2002	A5GND6	0	623070	357400	93484	818510	523800	420950	277510	0	0	28667	0	0	0	0	0	0	0	0	0	0	163600		0	365740	697450	463580	2363600	0	0	1203400	1355200	23659000	0	14741000	0
YP_001225748.1	Synechococcus WH7803	1758.86	2	158.2	916	931	AESGQCAAVQELLDLR	16		0	1.2323e-05	4853	A5GND6	0	0	0	173940	0	0	0	0	0	0	0	0	0	0	0	0	0	0	0	0	0	0		0	0	0	0	924510	3324400	0	0	0	17129000	0	7496500	5046800
YP_001225748.1	Synechococcus WH7803	923.432	2	84.359	170	176	DMGWFLR	7		0	0.050398	30465	A5GND6	0	0	0	0	0	0	0	0	0	0	0	0	0	0	0	0	0	0	0	0	0	0		0	0	0	0	0	0	0	0	0	0	0	0	0
YP_001225748.1	Synechococcus WH7803	923.435	2	74.255	831	838	EVADATYR	8		0	0.05986	41044	A5GND6	0	149990	0	54849	0	0	0	0	0	0	0	64626	0	0	0	0	0	0	0	0	0	0		0	0	385140	737930	349830	1570200	624030	643700	1256700	8644800	3914600	7849000	0
YP_001225748.1	Synechococcus WH7803	1146.6	2	76.827	676	685	FITPADLNTR	10		0	0.024715	46567	A5GND6	0	798320	0	155150	1047400	667550	0	0	0	0	0	0	0	0	0	0	0	0	0	0	0	0		0	0	472980	458500	0	2607200	0	0	637150	13017000	6007200	8800900	0
YP_001225748.1	Synechococcus WH7803	2166.04	2	93.823	435	453	FSAPFEGAPQYVTLYASYR	19		0	0.00021688	48511	A5GND6	0	0	0	0	0	0	0	0	0	0	0	0	0	0	0	0	0	0	0	0	0	0		0	0	0	0	0	0	0	0	0	0	0	0	0
YP_001225748.1	Synechococcus WH7803	2249.16	2	72.175	75	95	IFVGGTPLSFLESPLTTGEER	21		0	0.00076553	68472	A5GND6	0	0	0	0	0	0	0	0	0	0	0	0	0	0	0	0	0	0	0	0	0	0		0	0	0	0	0	0	0	0	0	0	0	1418200	0
YP_001225748.1	Synechococcus WH7803	1226.7	2	117.7	59	70	IIAANAESIVAR	12		0	0.00012138	69524	A5GND6	0	0	0	0	861270	745260	0	321890	0	107840	0	0	0	0	0	0	0	0	0	0	0	0		0	0	262450	443450	0	1765800	0	0	0	0	5060100	10774000	14586000
YP_001225748.1	Synechococcus WH7803	804.434	2	155.73	851	857	LITSESR	7		0	0.0035611	86739	A5GND6	0	87152	0	0	173940	0	0	0	0	52828	58107	113160	67742	0	0	718190	0	209400	0	0	0	0		0	112310	718760	745120	354100	1489700	918630	1079100	2211600	7948800	6128900	7364000	0
YP_001225748.1	Synechococcus WH7803	1203.57	2	142	133	144	LLDGSSGDADVR	12		0	1.4826e-10	87995	A5GND6	0	0	0	0	0	0	0	0	0	0	0	0	0	0	200750	0	0	0	0	0	0	0		0	0	624800	640400	1496000	1800700	391280	1188400	986890	21028000	0	0	0
YP_001225748.1	Synechococcus WH7803	1439.76	2	97.163	818	830	LSLPVNPSESELR	13		0	0.00012931	92670	A5GND6	0	0	0	181620	561570	569730	0	0	0	0	0	199590	0	0	0	0	0	0	0	0	270260	0		1004100	396130	541510	860200	1418400	2603200	0	0	1207600	18658000	6036600	7807700	0
YP_001225748.1	Synechococcus WH7803	1176.6	2	118.71	551	561	NTESSTQAVIK	11		0	0.00058308	104175	A5GND6	0	162020	0	0	0	0	0	131270	0	0	37072	0	0	0	0	0	0	0	0	0	0	0		0	111820	0	0	0	0	0	0	732570	0	0	0	0
YP_001225748.1	Synechococcus WH7803	1899.02	2	112.08	263	280	QGLQLPAIYALAAESAQR	18		0	0.00012753	107298	A5GND6	0	0	0	0	0	0	0	0	0	0	0	0	0	0	0	0	0	0	0	0	0	0		0	0	0	0	0	0	0	0	0	0	0	0	0
YP_001225748.1	Synechococcus WH7803	869.483	2	110.31	543	550	RGGQPSIR	8		1	0.0090511	109815	A5GND6	0	0	0	0	0	0	0	0	0	0	0	0	0	0	0	0	0	0	0	0	0	0		0	0	164440	102550	0	340820	45258	114440	121670	5901300	1770300	4476700	0
YP_001225748.1	Synechococcus WH7803	1197.6	2	76.943	116	126	TFTGESATTKR	11		1	0.0188	126389	A5GND6	0	0	0	0	68653	0	0	0	0	0	0	0	0	0	0	0	0	0	0	0	0	0		0	0	0	0	0	225460	0	0	0	0	0	2395400	0
YP_001225748.1	Synechococcus WH7803	961.483	2	51.193	2	11	TVTASSGSPR	10		0	0.084744	133038	A5GND6	0	0	0	0	0	0	0	0	0	0	0	0	0	0	0	0	0	0	0	0	0	0		0	0	0	0	0	0	0	0	0	0	0	0	0
YP_001225748.1	Synechococcus WH7803	828.434	2	138.48	844	850	VPLESER	7		0	0.0083551	143709	A5GND6	0	0	0	159190	0	0	477240	0	0	0	0	122830	0	0	0	0	0	0	0	0	0	0		0	0	0	987350	2370200	0	1444600	1449000	2625500	0	13686000	13058000	0
YP_001225748.1	Synechococcus WH7803	1673.9	2	96.059	12	26	VSPQLYDTLPLSSVR	15		0	0.0062202	145126	A5GND6	0	324130	0	0	788990	0	160840	0	0	0	0	0	0	0	0	0	0	0	0	0	0	0		0	0	0	0	0	0	0	0	0	0	0	1525300	0
YP_001225748.1	Synechococcus WH7803	848.476	2	172.15	357	363	VVELAYR	7		0	0.0016546	147323	A5GND6	0	0	0	105950	922410	0	0	0	0	0	0	0	0	0	0	0	0	0	0	0	0	0		0	0	0	0	0	0	0	0	0	0	0	0	25601000
YP_001225748.1	Synechococcus WH7803	1414.82	2	139.15	145	158	VVLPTGFNAISVAK	14		0	2.7498e-05	147512	A5GND6	834370	1029200	0	0	1568900	0	0	0	233460	0	0	0	0	0	0	0	0	0	0	0	0	0		1648200	456610	311630	427280	1932700	3462400	335630	799820	0	20495000	10075000	14426000	0
YP_001225748.1	Synechococcus WH7803	1994.05	2	115.24	177	195	YVGYALVAGDPSILSVNTR	19		0	0.0002229	152504	A5GND6	0	0	0	0	0	0	0	0	0	0	0	0	0	0	0	0	0	0	0	0	0	0		0	0	0	0	0	0	0	0	0	5567800	0	1983300	8333600
YP_001225748.1	Synechococcus WH7803	926.591	3	42.287	196	203	GLRDILLK	8		1	0.078653	57483	A5GND6	0	0	0	0	0	0	0	0	0	0	0	0	0	0	0	0	0	0	0	0	0	0		0	0	0	0	0	0	0	0	0	0	0	0	0
YP_001225748.1	Synechococcus WH7803	1015.59	3	106.04	626	634	LLGRPTFGR	9		1	0.0027512	88369	A5GND6	0	0	0	0	0	0	0	0	0	0	0	0	0	0	0	0	0	0	0	0	0	0		0	0	0	0	0	0	0	0	0	9349700	0	2664200	33575000
YP_001225748.1	Synechococcus WH7803	2345.19	3	73.735	818	838	LSLPVNPSESELREVADATYR	21		1	0.063743	92677	A5GND6	0	558260	0	0	0	0	0	0	0	0	0	0	0	0	0	0	0	0	0	0	0	0		0	0	0	0	0	0	0	0	0	5109200	3956900	2168400	0
YP_001225748.1	Synechococcus WH7803	2516.34	3	96.128	233	254	RLTIDCFNVLLQELAVATPSTR	22		1	2.2908e-05	110628	A5GND6	0	0	0	0	0	0	0	0	0	0	0	0	0	0	0	0	0	0	0	0	0	0		0	0	0	0	0	0	0	0	0	0	0	0	0
YP_001225748.1	Synechococcus WH7803	1164.61		162.25	369	378	GISSLEEFRK	10		1	5.5867e-06	55449	A5GND6	0	0	0	0	0	0	0	0	0	0	0	0	0	0	0	0	0	0	0	0	0	0		0	0	0	0	0	1080200	0	0	0	17852000	6224100	15243000	32560000
YP_001225748.1	Synechococcus WH7803	1337.75		161.67	530	542	LQQIATGGAARPR	13		1	5.2989e-08	91569	A5GND6	0	0	0	0	409920	0	0	0	0	0	0	0	0	0	0	0	0	0	0	0	0	0		497200	176880	337750	0	732410	3043600	0	415810	0	13284000	9238300	22542000	61601000
YP_001225741.1	Synechococcus WH7803	914.526	1	55.504	73	80	PSLMNLLK	8		0	0.07259	106009	A5GNC9	0	0	0	0	0	0	0	0	0	0	0	0	0	0	0	0	0	0	0	0	0	0		3809800	173310	2280000	27546000	5199500	136260000	502940000	36287000	0	478960000	472960000	54044000	3726000
YP_001225741.1	Synechococcus WH7803	1328.66	2	109.83	47	59	DAMTSPVLEPAAK	13	644	0	0.00027213	26745	A5GNC9	0	273140	0	0	584670	1004100	321120	286760	341040	0	0	0	0	0	267700	0	0	0	0	0	0	0		0	0	0	0	0	2385000	1108600	525310	971880	11812000	8866400	14324000	0
YP_001225741.1	Synechococcus WH7803	1459.77	2	115.23	34	46	ELLAVWDSSTALR	13		0	0.00048937	38534	A5GNC9	0	0	0	0	0	0	0	0	0	0	0	0	0	0	0	0	0	0	0	0	0	0		0	0	0	0	0	0	0	0	0	0	0	4034100	0
YP_001225741.1	Synechococcus WH7803	700.448	2	85.359	174	180	LGLSLAK	7		0	0.046768	85015	A5GNC9	0	154570	0	89075	0	0	0	0	0	0	0	0	0	0	0	0	0	0	0	0	0	0		0	0	0	0	0	0	0	0	0	0	3747400	4834400	0
YP_001225741.1	Synechococcus WH7803	970.581	2	201.49	88	96	LTALDAVLR	9		0	1.1996e-10	93270	A5GNC9	0	0	0	0	0	0	0	0	0	0	0	0	0	0	0	0	0	0	0	0	0	0		0	0	0	0	0	1438900	0	0	0	20116000	10090000	17458000	31497000
YP_001225741.1	Synechococcus WH7803	2255.22	3	121	2	22	PLLNTLATPYAEALLQVTDGR	21		0	3.0915e-07	105902	A5GNC9	0	0	0	0	0	0	0	0	0	0	0	0	0	0	0	0	0	0	0	0	0	0		0	0	0	0	0	0	0	0	0	4120900	2399800	3837900	0
YP_001225741.1	Synechococcus WH7803	1126.68		123.86	88	97	LTALDAVLRR	10		1	0.00024597	93283	A5GNC9	0	0	0	0	0	0	0	0	0	0	0	0	0	0	0	0	0	0	0	0	0	0		0	0	0	0	0	1224000	0	0	0	23044000	7625700	14103000	54924000
YP_001225740.1	Synechococcus WH7803	1506.72	2	63.694	492	506	EAVAEVTSTMLATAN	15	641	0	0.014812	35352	A5GNC8	0	1416900	0	0	2058400	0	0	0	0	0	0	0	0	0	0	0	0	0	0	0	0	0		0	0	0	0	0	0	0	0	0	0	0	0	0
YP_001225740.1	Synechococcus WH7803	859.495	2	143.97	273	279	QMSLLLR	7	642	0	0.0063968	108172	A5GNC8	0	339810	0	0	1234700	0	0	0	0	0	0	0	0	0	0	0	0	0	0	0	0	0		4929600	0	0	0	0	0	0	738570	0	12691000	0	2116100	45285000
YP_001225740.1	Synechococcus WH7803	1216.64	2	109.66	481	491	VLSPEAETMLK	11	643	0	0.0012063	142165	A5GNC8	4273400	1586500	0	311560	1690100	2042100	2258700	1689400	1207200	269600	0	0	0	0	0	0	0	0	0	0	0	237800		0	1099200	1343100	935710	0	6347900	778710	0	689310	14328000	26472000	56393000	0
YP_001225740.1	Synechococcus WH7803	1242.69	2	214.05	203	214	AASVAQVTEVLR	12		0	2.1632e-12	2171	A5GNC8	2886200	2951600	0	946800	4156300	4117300	4071500	3995300	4107500	447570	368990	1218000	2001600	0	470370	1026700	0	0	0	0	0	0		8875200	2514800	2509500	1772300	8946400	22842000	2275500	2438000	2986800	161030000	102270000	144890000	22609000
YP_001225740.1	Synechococcus WH7803	1527.84	2	105.2	203	216	AASVAQVTEVLRER	14		1	0.00092259	2195	A5GNC8	0	0	0	0	0	0	0	0	0	0	0	0	0	0	0	0	0	0	0	0	0	0		0	0	0	0	0	0	0	0	0	0	0	0	0
YP_001225740.1	Synechococcus WH7803	1236.66	2	162.64	256	266	ATLVIYDDLSK	11		0	6.2775e-05	22155	A5GNC8	2011700	2501900	0	678950	0	0	1250600	806100	1522000	500770	0	0	0	0	797760	0	0	0	0	0	0	0		3574100	840450	0	1317100	3906600	9100400	0	1612500	0	62696000	43082000	55039000	0
YP_001225740.1	Synechococcus WH7803	814.455	2	135.87	166	172	ELIIGDR	7		0	0.0092868	38499	A5GNC8	5366900	4470800	1827100	735280	4437300	4872300	3092800	3349700	1868500	639690	485830	1700300	0	0	0	0	1240300	0	1399000	1014900	0	1205300		6487400	2250800	1977000	950910	3438600	12522000	825560	1048900	1374600	22448000	33357000	65364000	0
YP_001225740.1	Synechococcus WH7803	949.523	2	124.59	460	466	ELREYLK	7		1	0.01556	38696	A5GNC8	0	0	0	0	429670	0	0	0	0	0	0	0	0	0	0	0	0	0	0	0	0	0		0	291050	0	0	0	0	0	0	0	7122900	0	14438000	5556400
YP_001225740.1	Synechococcus WH7803	1785.93	2	134.18	444	459	GLIDDVPVDQVVQFSR	16		0	2.2463e-06	56979	A5GNC8	1467200	2098800	373850	465620	2355000	2294200	945680	4603900	0	0	0	0	0	0	0	0	0	0	0	0	0	0		4227100	1199300	768480	627510	2223700	0	0	0	0	12043000	0	29110000	0
YP_001225740.1	Synechococcus WH7803	1252.71	2	214.71	95	107	IASVPVGDGLLGR	13		0	3.0157e-29	66621	A5GNC8	4197600	4671400	796040	964090	5280700	6601200	3157000	3266000	1756000	381850	434250	1098500	0	0	0	920180	521950	0	918620	519620	553050	447110		6216500	1219300	1209400	436940	2580900	6099500	0	646340	0	18581000	29211000	47926000	0
YP_001225740.1	Synechococcus WH7803	1292.75	2	207.29	129	140	LIESPAPGIIQR	12		0	1.4087e-17	86088	A5GNC8	6187400	7751200	2007900	718950	6940000	6553300	3518100	4906600	2786200	582230	1075800	1377400	1472300	0	2333000	1313900	1852400	754540	1714600	1007400	1654900	835460		5112200	1842900	1856500	1158300	2805800	14198000	1364200	862320	1269800	58386000	62527000	102740000	0
YP_001225740.1	Synechococcus WH7803	1842.98	2	140.31	23	41	SVSVSNVGSVLQVGDGIAR	19		0	9.7293e-09	122762	A5GNC8	0	0	0	284840	0	0	0	275370	0	0	0	0	0	0	0	0	0	0	0	0	0	0		0	0	0	0	0	1256800	0	0	0	0	2697200	5725500	0
YP_001225740.1	Synechococcus WH7803	1439.83	2	118.9	2	14	VSIRPDEISAILK	13		1	0.027644	144935	A5GNC8	0	567740	0	0	797250	338300	259120	1101500	0	0	0	0	0	0	0	0	0	0	0	0	0	0		608640	0	0	0	0	1008300	0	0	0	0	2685500	6491500	0
YP_001225740.1	Synechococcus WH7803	1180.68	2	125.74	108	119	VVNPLGVALDGK	12		0	0.00021343	147530	A5GNC8	0	617510	0	164400	615410	0	474100	377870	366240	104060	0	364590	0	0	467590	322010	0	0	0	0	0	0		1756300	0	574650	470750	1391400	7089200	0	0	0	14186000	0	31227000	0
YP_001225740.1	Synechococcus WH7803	1599.68		166.69	285	297	EAYPGDVFYCHSR	13		0	8.7639e-12	35390	A5GNC8	0	0	0	0	478610	0	0	0	0	0	0	0	0	0	0	0	0	0	0	0	0	0		2036300	0	0	0	0	4785000	0	0	0	33541000	28774000	38382000	0
YP_001225740.1	Synechococcus WH7803	729.475		104.37	378	384	KIAGTLK	7		1	0.016247	77443	A5GNC8	0	127940	0	0	0	0	0	0	0	0	0	0	0	0	0	0	0	0	0	0	0	0		296390	151870	0	0	368160	1262300	64132	139850	0	6072600	8620300	16651000	4420200
YP_001225740.1	Synechococcus WH7803	2728.32		122.51	385	409	LELAQFDELAAFSQFASDLDAATQK	25		0	4.4273e-11	82958	A5GNC8	0	0	0	0	236550	0	0	0	0	0	0	0	0	0	0	0	0	0	0	0	0	0		1149100	0	0	0	0	0	0	0	0	6516300	10628000	15419000	0
YP_001225740.1	Synechococcus WH7803	2270.27		169.6	423	443	QPQFSPLILAEQVAIVYAGVK	21		0	1.9063e-18	108317	A5GNC8	0	0	0	0	0	0	0	0	0	0	0	0	0	0	0	0	0	0	0	0	0	0		0	0	0	0	0	0	0	0	0	2444600	0	5304000	0
YP_001225740.1	Synechococcus WH7803	1090.57		152.11	467	475	SNKPEFIEK	9		1	0.00061038	118954	A5GNC8	1766900	1480400	850720	0	1089400	0	0	0	0	0	0	0	0	0	0	0	0	0	0	0	0	0		2841200	856430	507540	216490	1236900	5507400	0	0	0	37158000	38953000	106380000	0
YP_001225740.1	Synechococcus WH7803	2097.11		210.07	108	128	VVNPLGVALDGKGDLGTTESR	21		1	6.0178e-34	147549	A5GNC8	6954900	7362200	0	895580	6182900	7683900	0	2042900	1464500	0	0	0	0	0	0	0	0	0	0	0	0	0		10131000	0	0	0	3938800	9599900	0	0	794810	45297000	45577000	81936000	0
YP_001225739.1	Synechococcus WH7803	970.487	2	148.04	124	131	AISYFTNR	8		0	0.0019371	12042	A5GNC7	0	0	0	0	0	0	0	0	0	0	0	0	0	0	0	0	0	0	0	0	0	0		0	0	0	452380	0	0	443620	726510	866670	29509000	20044000	22529000	0
YP_001225739.1	Synechococcus WH7803	842.461	2	122.15	35	41	AQEQVLR	7		0	0.011065	18802	A5GNC7	0	0	0	0	0	0	0	0	277340	0	0	156430	73333	0	0	579100	383250	0	0	0	0	458880		0	252070	557160	240260	909970	0	0	0	790840	1327700	11145000	21256000	0
YP_001225739.1	Synechococcus WH7803	879.434	2	177.71	105	111	FEELQSK	7		0	0.0010061	44511	A5GNC7	0	0	0	0	270490	0	598910	673730	629900	48389	0	0	156760	0	289400	104310	0	0	0	0	0	360840		0	373660	597570	380520	849530	3134400	528180	1031900	3066900	27605000	0	29631000	0
YP_001225739.1	Synechococcus WH7803	1098.58	2	102.51	123	131	KAISYFTNR	9		1	0.019237	76366	A5GNC7	0	0	0	0	0	0	0	0	0	0	0	0	0	0	0	0	0	0	0	0	0	0		0	0	0	0	0	0	0	0	0	0	0	0	0
YP_001225739.1	Synechococcus WH7803	955.545	2	143	52	59	LLENLQAR	8		0	0.0028868	88261	A5GNC7	0	342470	0	251770	1348000	0	2051400	0	2721800	282080	0	1244800	415250	0	571810	699100	0	0	0	0	0	477730		0	0	672600	0	5691100	7493800	1354900	2498000	3346400	95696000	69707000	84946000	21305000
YP_001225739.1	Synechococcus WH7803	998.562	2	184.38	34	41	RAQEQVLR	8		1	0.00050373	109314	A5GNC7	0	0	0	0	0	0	0	491000	0	0	0	51154	0	0	0	0	0	0	0	0	0	0		737150	0	0	0	1685200	2588100	287710	0	0	26393000	11434000	45358000	0
YP_001225739.1	Synechococcus WH7803	1549.78	2	135.8	100	111	RTEQRFEELQSK	12		2	0.00052574	111632	A5GNC7	0	0	0	0	0	0	0	0	0	0	0	0	0	0	0	0	0	0	0	0	0	0		0	0	0	0	0	0	0	0	0	0	0	0	0
YP_001225739.1	Synechococcus WH7803	1331.67	2	180.66	259	271	SLQEAAASELASR	13		0	5.4421e-13	118200	A5GNC7	0	1044800	0	210950	927930	1553400	1560900	1562300	821340	117940	140400	475690	0	0	0	0	0	0	0	0	0	0		0	0	0	141410	0	0	0	0	0	8781700	13348000	34085000	0
YP_001225739.1	Synechococcus WH7803	882.565	2	148.07	115	122	VNLVLIGR	8		0	0.0019313	143129	A5GNC7	0	0	0	0	0	0	694780	960770	769100	0	0	0	0	0	0	0	0	0	0	0	0	0		0	0	0	403690	4359000	4790900	0	0	0	42603000	37096000	52916000	26308000
YP_001225739.1	Synechococcus WH7803	842.497	3	58.604	2	8	ANLKEIR	7		1	0.073196	17294	A5GNC7	0	0	0	0	0	0	0	0	0	0	0	0	0	0	0	0	0	0	0	0	0	0		0	0	0	0	0	0	0	0	0	0	0	0	0
YP_001225739.1	Synechococcus WH7803	2873.41	3	76.156	62	87	FEDADAPLLEDRPLETVTLMAVTGDR	26		1	1.9753e-05	44373	A5GNC7	0	0	0	0	0	0	0	0	0	0	0	0	0	0	0	0	0	0	0	0	0	0		0	0	0	0	0	0	0	0	0	2864500	0	0	0
YP_001225739.1	Synechococcus WH7803	1230.74	3	80.916	112	122	GYKVNLVLIGR	11		1	0.0038695	63456	A5GNC7	0	0	0	0	0	0	0	0	0	0	0	0	0	0	0	0	0	0	0	0	0	0		0	0	0	0	0	0	0	0	0	0	0	0	0
YP_001225739.1	Synechococcus WH7803	847.43	3	93.162	42	48	SRPFADR	7		1	0.007082	119986	A5GNC7	0	123560	0	0	0	0	0	0	0	0	0	0	0	0	0	0	0	0	0	0	0	0		0	0	0	0	0	0	0	0	0	3627700	2748100	4765400	0
YP_001225739.1	Synechococcus WH7803	3160.55	4	70.761	60	87	MRFEDADAPLLEDRPLETVTLMAVTGDR	28	640	2	8.4701e-06	99836	A5GNC7	0	0	0	0	0	0	0	0	0	0	0	0	0	0	0	0	0	0	0	0	0	0		0	0	0	0	0	0	0	0	0	0	0	0	0
YP_001225739.1	Synechococcus WH7803	3482.81		88.045	177	207	FINLVSCKPVVQTLLPLDPQGIADADDEIFR	31		1	1.7458e-08	46520	A5GNC7	0	0	0	0	0	0	0	0	0	0	0	0	0	0	0	0	0	0	0	0	0	0		0	0	0	0	0	0	0	0	0	4359600	9583900	15310000	0
YP_001225739.1	Synechococcus WH7803	1278.64		114.89	88	99	GLCGGYNANIIK	12		0	0.0027566	56471	A5GNC7	0	0	0	0	0	0	0	0	0	0	0	0	0	0	0	0	0	0	0	0	0	0		0	548850	0	520840	0	3515500	804840	1237600	975310	45067000	22966000	35904000	0
YP_001225739.1	Synechococcus WH7803	1434.74		193.1	88	100	GLCGGYNANIIKR	13		1	8.5844e-17	56476	A5GNC7	0	0	0	0	0	0	0	0	0	0	0	0	0	0	0	0	0	0	0	0	0	0		0	147290	0	0	0	1208900	0	0	0	15862000	6661700	10807000	0
YP_001225739.1	Synechococcus WH7803	1010.66		143.11	115	123	VNLVLIGRK	9		1	0.0014028	143134	A5GNC7	0	0	0	0	0	0	0	0	0	0	0	0	0	0	0	0	0	0	0	0	0	0		0	0	0	0	0	0	0	0	0	0	0	0	0
YP_001225733.1	Synechococcus WH7803	1383.73	2	116.77	165	178	GVLIGGCTGVQPAR	14		0	0.00042371	62434	A5GNC1	0	0	0	0	799680	423330	273430	387530	0	0	0	0	0	0	0	0	0	0	0	0	0	0		0	0	0	0	0	0	0	0	0	6248600	0	3418800	0
YP_001225733.1	Synechococcus WH7803	1762.04		147.53	236	253	LVPTADLLIGAVLTPGGR	18		0	6.5605e-08	95619	A5GNC1	0	0	0	0	238050	0	0	0	0	0	0	0	0	0	0	0	0	0	0	0	0	0		0	0	0	0	0	0	0	0	0	2218900	1778500	2996300	0
YP_001225730.1	Synechococcus WH7803	1516.79	2	128.35	384	395	MTARWLLEERGR	12	639	2	0.00017202	100035	A5GNB8	0	0	0	0	465690	0	0	0	0	0	0	0	0	0	0	0	0	0	0	0	0	0		0	0	0	351050	0	0	0	0	0	0	0	0	0
YP_001225728.1	Synechococcus WH7803	990.565	2	129.16	58	65	FVLFVNPR	8		0	0.0054967	49903	A5GNB6	0	0	0	0	0	0	0	0	0	0	0	0	0	0	0	0	0	0	0	0	0	0		1348800	0	0	0	836330	1067000	0	0	0	4428200	3743000	2902700	0
YP_001225728.1	Synechococcus WH7803	915.466	2	71.296	398	405	IEDDVAVR	8		0	0.06873	67580	A5GNB6	0	0	0	74923	0	0	0	0	0	0	0	0	0	0	0	0	0	0	0	0	0	0		0	0	0	186070	0	1124300	0	0	0	0	4120200	3729500	0
YP_001225728.1	Synechococcus WH7803	1037.56	2	76.17	174	183	ISAAAHELAR	10		0	0.0050881	73466	A5GNB6	0	0	0	0	0	0	0	0	0	0	0	0	0	0	0	0	0	0	0	0	0	0		569170	93522	0	0	0	933570	0	0	0	2329500	1980800	6261500	0
YP_001225728.1	Synechococcus WH7803	3380.73	4	45.357	273	304	ELYSLVLAAQQSAIDSVRPGQTAEGVHDTAVR	32		1	0.056108	39005	A5GNB6	0	0	0	0	0	0	0	0	0	0	0	0	0	0	0	0	0	0	0	0	0	0		0	0	0	0	0	0	0	0	0	0	0	0	0
YP_001225726.1	Synechococcus WH7803	891.456	2	155.51	68	75	HGSPLPER	8		0	0.0012179	64451	A5GNB4	0	166440	0	0	181850	0	0	0	0	0	0	0	0	0	0	0	0	0	0	0	0	0		515820	0	0	0	482280	0	0	0	0	8956800	3302800	4793700	0
YP_001225726.1	Synechococcus WH7803	2428.28	3	62.765	143	166	LGLNAPPLIAMGDAPDKPDPTGLR	24	638	1	0.00303	84976	A5GNB4	0	0	0	0	0	494880	0	0	0	0	0	0	0	0	0	0	0	0	0	0	0	0		1454300	0	0	0	0	0	0	0	0	15507000	4502200	4815700	0
YP_001225726.1	Synechococcus WH7803	1934.03	3	98.573	2	18	PSDPHQLLLFDIDGVIR	17		0	5.6987e-05	106007	A5GNB4	0	0	0	0	0	0	0	0	0	0	0	0	0	0	0	0	0	0	0	0	0	0		528510	0	0	0	0	0	0	0	0	2793300	0	1096800	0
YP_001225726.1	Synechococcus WH7803	1047.56	3	43.77	67	75	RHGSPLPER	9		1	0.053974	110068	A5GNB4	0	0	0	0	0	0	0	0	0	0	0	0	0	0	0	0	0	0	0	0	0	0		0	0	0	0	0	0	0	0	0	0	0	0	0
YP_001225726.1	Synechococcus WH7803	3053.5	4	65.278	27	53	ALQATVEHYSNWRPSPSQIDDLKGEGR	27		2	8.2495e-05	15077	A5GNB4	0	0	0	0	0	0	0	0	0	0	0	0	0	0	0	0	0	0	0	0	0	0		0	0	0	0	0	0	0	0	0	3062300	0	0	0
YP_001225725.1	Synechococcus WH7803	1565.74	2	97.597	135	147	ATEVINYWQEEGK	13		0	0.0015458	21549	A5GNB3	0	0	0	0	0	0	0	0	0	0	0	0	0	0	0	0	0	0	0	0	0	0		0	1129600	829970	0	0	0	0	0	0	11460000	7555500	0	0
YP_001225725.1	Synechococcus WH7803	2105.03	2	169.98	44	66	GGSAALASATIDADGVPSGYTPK	23		0	2.6186e-22	54215	A5GNB3	0	2053300	464850	328610	4296400	5145300	4354700	2515700	2436400	306760	626980	1367500	0	0	1261800	1133400	0	0	0	0	0	0		0	0	0	650260	0	0	0	717330	889050	0	0	0	0
YP_001225725.1	Synechococcus WH7803	1750.85		199.33	135	149	ATEVINYWQEEGKGK	15		1	2.2644e-37	21551	A5GNB3	0	1229100	727100	0	1119900	1281300	921670	1030300	693620	0	0	0	0	0	0	0	0	0	0	0	0	0		916990	0	0	0	697020	0	0	0	0	7252200	0	6039400	14957000
YP_001225725.1	Synechococcus WH7803	1701.87		136.53	121	134	SWITDNERVEVLNK	14		1	0.00018105	123023	A5GNB3	0	497420	0	0	1248100	0	0	0	0	0	0	0	0	0	0	0	0	0	0	0	0	0		0	0	0	0	0	4382200	0	0	0	7419400	0	7445900	0
YP_001225724.1	Synechococcus WH7803	1816.9	3	101.3	101	117	NEVSKMEGQPASADKVK	17	637	2	0.00025979	101686	A5GNB2	0	125970	131680	0	163120	0	0	0	0	0	0	0	0	0	0	0	0	0	0	0	0	0		0	0	0	0	0	0	0	0	0	0	0	0	0
YP_001225723.1	Synechococcus WH7803	1661.77	2	174.24	224	238	VALCYGQMNEPPGAR	15	635	0	3.5973e-23	134865	A5GNB1	0	0	0	373900	1070400	2390100	2374900	3694300	1897300	195370	0	0	0	0	0	0	0	0	0	0	0	0		2935400	1572600	1340200	1561500	2661800	8164100	0	0	911870	15526000	36572000	40879000	0
YP_001225723.1	Synechococcus WH7803	901.498	2	183.89	382	389	AVQSTLQR	8		0	4.724e-05	24606	A5GNB1	0	4303000	0	1687500	8748200	10854000	8824500	5004100	4720300	791980	1126200	1475400	554330	194890	2185600	4108600	1294600	1596500	1438100	1007500	1841100	1472100		6730800	5256600	8935000	4433800	10546000	26449000	4001000	4064700	7374700	57929000	149940000	229110000	0
YP_001225723.1	Synechococcus WH7803	1246.6	2	77.744	210	221	DSGVINAEDLSK	12		0	0.013165	31938	A5GNB1	0	0	0	0	0	0	0	0	0	0	0	0	0	0	0	0	0	0	0	0	0	0		0	0	0	0	0	1059000	0	0	0	0	0	6085900	0
YP_001225723.1	Synechococcus WH7803	1477.79	2	109.42	258	269	QDVLLFVDNIFR	12		0	0.046126	107127	A5GNB1	0	0	0	0	0	0	0	0	0	0	0	0	0	0	0	0	0	0	0	0	0	0		0	0	0	0	0	0	0	0	0	0	0	0	0
YP_001225723.1	Synechococcus WH7803	1567.86	2	110.98	17	31	QVIGPVLDVEFPAGK	15		0	0.00044086	108809	A5GNB1	0	1006100	0	218660	1757000	2089600	1951900	2944300	1416000	185320	339230	788740	0	0	0	0	0	0	0	0	0	0		4592100	2353100	1318900	673530	1438800	3110400	282930	0	0	1339200	9852500	20359000	0
YP_001225723.1	Synechococcus WH7803	1467.87	2	161.67	171	183	TVLIQELINNIAK	13		0	3.6838e-08	132849	A5GNB1	2181800	1689400	0	341600	2409200	6231000	1188500	5591300	2126800	78141	820390	562250	0	0	915750	0	0	0	0	0	0	0		9311900	1739000	1002500	697160	5922400	9781700	215970	219800	5120600	12924000	37538000	71164000	1183400
YP_001225723.1	Synechococcus WH7803	792.438	2	105.27	140	146	VFETGIK	7		0	0.017868	137269	A5GNB1	4156700	5764200	2022900	1168700	8297000	9653200	7425200	7931200	4637400	792260	581890	0	266950	0	1549400	0	711990	375760	608130	201180	612520	0		9789000	2623100	3443400	1385600	7460600	0	1021000	1604600	1706800	49412000	116690000	199990000	11788000
YP_001225723.1	Synechococcus WH7803	960.539	2	110.12	160	170	VGLFGGAGVGK	11		0	0.0011647	138623	A5GNB1	5500000	4107100	2802900	961720	10375000	10340000	7372900	10669000	3796300	810870	426820	2123700	0	0	0	801960	0	0	0	374890	0	0		13351000	3672800	0	2088300	10461000	18332000	0	0	0	0	115450000	197650000	0
YP_001225723.1	Synechococcus WH7803	2312.19	3	111.78	392	411	ELQDIIAILGLDELSEDDRR	20		1	1.4401e-05	38659	A5GNB1	0	0	0	0	0	0	0	0	0	0	0	0	0	0	0	0	0	0	0	0	0	0		0	0	0	0	0	0	0	0	0	2301700	5819000	7687200	0
YP_001225723.1	Synechococcus WH7803	1906.09	3	104.78	17	34	QVIGPVLDVEFPAGKLPK	18		1	6.4639e-05	108823	A5GNB1	0	0	0	0	346160	0	0	0	0	0	0	0	0	0	0	0	0	0	0	0	0	0		0	0	0	0	0	0	0	0	0	0	0	1084500	0
YP_001225723.1	Synechococcus WH7803	1175.6		173.39	68	79	AVAMSGTDGLVR	12	630	0	1.5478e-12	22881	A5GNB1	4846500	4489100	2268200	1767700	10018000	12348000	9686400	10266000	5058700	1040600	1314300	3020700	1218000	0	2381900	2659600	746010	984090	1822600	1727000	2075400	920060		11737000	3996700	4606500	1956500	7517400	16474000	2689200	1255100	2281800	34704000	93454000	117920000	14828000
YP_001225723.1	Synechococcus WH7803	2376.22		92.935	422	442	FLSQPFFVAEIFTGMPGVYVK	21	631	0	0.00014496	47183	A5GNB1	0	0	0	0	0	0	0	0	0	0	0	0	0	0	0	0	0	0	0	0	0	0		493790	0	0	0	0	0	0	0	0	0	17235000	7413600	0
YP_001225723.1	Synechococcus WH7803	2916.42		66.012	352	378	GIYPAVDPLDSTSTMLQPAVVGEEHYK	27	632	0	6.5591e-05	55595	A5GNB1	0	1730000	352160	458610	4641300	5808300	0	2490800	0	0	0	0	0	0	0	0	0	0	0	0	0	0		6806400	0	2028600	0	0	0	0	0	0	7507900	44311000	21819000	0
YP_001225723.1	Synechococcus WH7803	2140.08		252.12	80	101	GMEALDTGAPISVPVGEATLGR	22	633	0	3.8341e-76	58066	A5GNB1	1390500	4582100	0	1832900	9856900	13556000	7389000	8388400	2742100	557610	2083100	3183900	0	0	1044600	1156300	1553400	0	529660	749470	655870	0		8649100	1706800	3010100	1422400	1815500	8454300	530080	0	0	6825200	36903000	46634000	0
YP_001225723.1	Synechococcus WH7803	2247.08		222.75	284	304	MPSAVGYQPTLGTDVGELQER	21	634	0	1.0365e-44	99250	A5GNB1	1830500	3811800	0	985770	5197900	8270600	4013500	6547300	2445400	638520	0	2067600	0	0	0	0	0	0	439830	0	0	0		7368300	2814100	3281800	1044700	4976500	4050000	0	0	0	25442000	34888000	62584000	0
YP_001225723.1	Synechococcus WH7803	1430.73		153.74	241	253	VGLSALTMAEHFR	13	636	0	2.6272e-08	138717	A5GNB1	0	0	0	0	0	0	0	0	0	0	0	0	0	0	0	0	0	0	0	0	0	0		15877000	0	0	0	11129000	11901000	0	0	0	48105000	99465000	187760000	0
YP_001225723.1	Synechococcus WH7803	1934.03		217.88	254	269	DVNKQDVLLFVDNIFR	16		1	1.7483e-36	33530	A5GNB1	0	0	0	0	0	0	0	0	0	0	0	0	0	0	0	0	0	0	0	0	0	0		4924600	0	0	0	3964800	2982300	0	0	0	12099000	56508000	46092000	0
YP_001225723.1	Synechococcus WH7803	2471.13		81.017	200	221	EGNDLYEEFKDSGVINAEDLSK	22		1	9.7356e-05	36449	A5GNB1	0	914520	0	231190	0	1459900	0	575280	560370	0	0	0	0	0	0	0	0	0	0	0	0	0		2105200	535220	0	351220	0	5245600	0	0	0	0	11149000	18668000	0
YP_001225723.1	Synechococcus WH7803	1385.67		117.25	184	197	EHGGVSVFGGVGER	14		0	0.00013218	36677	A5GNB1	0	0	0	0	0	0	0	0	0	0	0	0	0	0	0	0	0	0	0	0	0	0		8809900	621150	0	0	0	4134000	0	0	0	4121600	21406000	29387000	0
YP_001225723.1	Synechococcus WH7803	1432.77		206.73	270	283	FVQAGSEVSALLGR	14		0	1.1253e-22	50049	A5GNB1	2868900	4634700	537900	1247800	8719800	6793100	3560000	3857100	4558100	604100	1554200	4291500	0	0	2255000	1089100	1672300	859470	1509400	1824700	2389700	0		19869000	3904800	2253200	0	15106000	30855000	0	0	0	5068100	144840000	166770000	58427000
YP_001225723.1	Synechococcus WH7803	2617.35		137.86	41	65	IEGTNTAGQPVALTAEVQQLLGDHR	25		0	5.6216e-16	67738	A5GNB1	0	2195700	0	602690	2976900	0	900570	2531100	0	0	0	0	0	0	0	0	0	0	0	0	0	0		7843700	1572900	0	351320	3843100	8701300	0	0	0	7577800	35233000	38012000	0
YP_001225723.1	Synechococcus WH7803	2630.35		142.19	102	126	IFNVLGEPVDEQGPVNASATAPIHR	25		0	1.1233e-11	68347	A5GNB1	3165900	3622300	632440	672320	5532900	1838000	0	2372100	1914500	242330	0	0	0	0	0	0	0	0	0	0	0	0		15858000	6362100	2190500	0	6668200	26817000	0	0	0	23878000	104830000	157720000	0
YP_001225723.1	Synechococcus WH7803	3783.94		72.533	443	476	LEETIAGFNQILAGELDHLPEQAFYLVGNIDQVK	34		0	2.1326e-07	82851	A5GNB1	0	0	0	0	0	0	0	0	0	0	0	0	0	0	0	0	0	0	0	0	0	0		0	0	0	0	0	0	0	0	0	0	5711800	0	0
YP_001225723.1	Synechococcus WH7803	1057.6		215.1	131	139	LTELETKPK	9		1	3.5252e-15	93402	A5GNB1	4884400	5002800	2515600	1425000	6918300	4095900	2870100	2973200	1194200	154030	353470	215880	108320	0	632930	0	0	0	0	75037	0	0		13023000	6267600	6898700	3381100	11726000	27649000	1754000	1971700	3891600	77563000	203430000	282710000	0
YP_001225723.1	Synechococcus WH7803	2728.28		131.26	198	221	TREGNDLYEEFKDSGVINAEDLSK	24		2	4.6676e-09	131273	A5GNB1	0	0	0	0	0	0	0	0	0	0	0	0	0	0	0	0	0	0	0	0	0	0		7325700	0	0	0	1271800	5427000	0	0	0	0	26012000	45419000	0
YP_001225723.1	Synechococcus WH7803	1058.61		158.36	147	155	VIDLLAPYR	9		0	0.00019942	139192	A5GNB1	2613100	3181600	602680	878000	4839400	7280600	4776900	4793300	3965100	827740	0	5006200	0	0	1482100	520900	769790	0	842120	0	0	0		9369100	3124500	1612200	1335000	12601000	25629000	1174300	1082600	0	44938000	125060000	150400000	0
YP_001225723.1	Synechococcus WH7803	2603.34		119.38	390	411	YKELQDIIAILGLDELSEDDRR	22		2	0.0052807	151218	A5GNB1	0	0	0	0	0	0	0	0	0	0	0	0	0	0	0	0	0	0	0	0	0	0		0	0	0	0	0	0	0	0	0	0	11462000	7803300	0
YP_001225722.1	Synechococcus WH7803	2076.1	2	71.176	85	103	LGSDEYVLLSEKDILAVVN	19		1	0.0023352	85153	A5GNB0	2937100	2227300	0	249450	1276400	2046400	1161500	1912800	3105300	141660	0	889450	1734100	0	1363700	700290	912550	0	613370	743040	1186200	1003000		0	297300	0	0	0	1212900	0	0	0	0	1764600	3373800	0
YP_001225722.1	Synechococcus WH7803	998.503	2	83.647	63	72	QAPEVGVGDK	10		0	0.014015	106372	A5GNB0	0	419510	0	140000	449470	371390	274700	0	0	0	128350	112190	97308	75634	0	876610	127090	459290	220420	377360	1030300	514650		0	113090	279660	201380	524690	554590	0	477330	973530	1287700	0	2454000	10168000
YP_001225722.1	Synechococcus WH7803	1155.65	2	155.53	29	40	TAGGILLPDTAK	12		0	4.7707e-07	124014	A5GNB0	2548200	3026100	0	566490	3932700	3236200	3414300	1452200	1014700	314950	593490	1505700	0	0	2550100	1606700	1407400	616410	1491600	0	1852600	1880800		1580600	0	0	584070	2123900	5380600	528680	0	0	0	12041000	11750000	0
YP_001225722.1	Synechococcus WH7803	766.386	2	86.866	78	84	YAGTDIK	7		0	0.041302	149737	A5GNB0	0	463680	0	0	428150	0	212710	100730	405520	97064	178270	232620	59734	0	596710	409270	269270	0	0	0	0	0		0	0	443140	340530	0	1791800	0	283090	467440	0	5243500	4931600	0
YP_001225722.1	Synechococcus WH7803	1944.01	3	67.168	22	40	VSESEEKTAGGILLPDTAK	19		1	6.2697e-05	144860	A5GNB0	0	2622300	1620200	258080	2842500	0	0	1499600	0	149170	313800	554610	0	0	0	0	0	372890	0	0	0	0		0	0	0	0	0	0	0	0	0	0	0	0	0
YP_001225722.1	Synechococcus WH7803	1598.9		123.28	2	17	AAVSLSVSTVKPLGDR	16		1	0.00017276	2568	A5GNB0	2165600	1636400	0	185010	0	744100	300200	0	0	0	0	0	0	0	0	0	0	0	0	0	0	0		0	222070	0	0	0	0	0	0	0	0	0	0	5733900
YP_001225722.1	Synechococcus WH7803	1549.85		163.45	41	55	EKPQVGEVVQVGPGK	15		1	2.1968e-08	37753	A5GNB0	2695100	6281000	3939300	384430	8033400	5853100	0	0	0	0	305360	0	0	0	0	0	0	0	0	0	0	0		963140	931320	415170	0	3953300	9817600	0	0	0	3565500	12096000	32037000	0
YP_001225721.1	Synechococcus WH7803	1748.89	2	64.65	210	224	MEAVLDEPYILLTDK	15	620	0	0.013424	97389	A5GNA9	0	0	0	0	0	0	0	0	0	0	0	0	0	0	0	0	1735700	0	0	0	0	0		0	0	0	0	0	0	0	0	0	0	2675700	2876500	0
YP_001225721.1	Synechococcus WH7803	889.469	2	143.11	313	320	IEMLGTAR	8	621	0	0.0016957	67978	A5GNA9	0	0	0	713690	2222100	2448600	4530400	5418600	2282700	447180	0	937780	193960	0	1488700	0	0	0	805780	372420	802350	0		5740600	0	0	0	0	4610400	0	0	0	0	40202000	74090000	8536700
YP_001225721.1	Synechococcus WH7803	718.34	2	132.96	277	283	APGFGDR	7		0	0.0099657	18189	A5GNA9	0	2769500	0	707150	5281500	3014900	3399200	2663400	2384800	255320	479510	615870	207770	0	1648900	1518400	842310	469930	680780	444720	912940	659740		5864800	4452100	7511000	1115700	2922900	11072000	906140	791670	1163200	6960700	26783000	45390000	3131500
YP_001225721.1	Synechococcus WH7803	874.441	2	115.46	277	284	APGFGDRR	8		1	0.0080805	18206	A5GNA9	3027500	0	729590	0	1057300	0	0	0	0	0	0	0	0	0	0	0	0	0	0	0	0	0		16197000	4139300	2493500	0	4888200	9710100	214680	0	0	9273800	24374000	42712000	14438000
YP_001225721.1	Synechococcus WH7803	1091.59	2	120.12	122	131	ASDFLVAEIK	10		0	0.00126	20305	A5GNA9	0	771280	0	268640	865870	876750	1031600	665610	667400	209380	0	373430	0	0	0	0	0	0	0	0	0	0		2388800	693780	438010	454730	931630	6047000	0	0	0	0	7312100	15748000	0
YP_001225721.1	Synechococcus WH7803	1772.89	2	222.2	327	343	DTTTIVAEGNEVAVQAR	17		0	1.4663e-39	32746	A5GNA9	1451500	1502700	794180	844500	2281300	3374400	4839100	2697200	1334700	510590	829400	1645800	0	0	0	1067700	0	203180	538920	470620	549220	0		2706200	2107900	2287000	992200	3376400	6002200	0	663390	361580	0	7148400	16856000	0
YP_001225721.1	Synechococcus WH7803	1470.57	2	45.158	529	544	EAAPAGGGMGGGDFDY	16		0	0.087636	34406	A5GNA9	0	2469200	804670	833100	3025100	5031400	4927200	4999700	1350800	484380	464700	802280	0	0	341890	396900	0	0	0	0	0	0		0	1432600	2396000	450800	0	2991800	469460	0	0	0	0	4635200	0
YP_001225721.1	Synechococcus WH7803	1059.54	2	138.06	171	180	EGVISLEEGK	10		0	0.0002751	36586	A5GNA9	2114200	1880800	960780	813320	2645100	4615800	4550500	4088400	1925700	406850	434360	1479800	261540	0	0	1035600	0	0	0	0	0	0		5794900	0	3086100	0	3766200	12640000	0	568120	0	0	16438000	32173000	0
YP_001225721.1	Synechococcus WH7803	1908.89	2	123.95	194	209	FDKGYISPYFATDTER	16		1	0.00016338	44030	A5GNA9	0	0	0	0	0	0	0	0	0	0	0	0	0	0	0	0	0	0	0	0	0	0		0	0	0	0	0	0	0	0	0	0	0	0	0
YP_001225721.1	Synechococcus WH7803	1542.84	2	126.71	43	57	FGAPQIINDGVTIAK	15		0	0.00016115	45285	A5GNA9	2242800	2926000	0	738720	4436900	3597600	2826800	2139100	980980	264100	0	995550	0	0	757430	668130	490630	0	409700	0	297380	0		3234800	1343400	1741800	0	0	7714800	0	0	0	0	5205400	13157000	0
YP_001225721.1	Synechococcus WH7803	869.533	2	94.407	268	276	GVLNVAAVK	9		0	0.0097126	62446	A5GNA9	137060000	0	0	0	0	100300000	0	15411000	0	0	0	0	0	0	0	0	21344000	0	35747000	67496000	0	0		13706000	0	0	0	0	22757000	3235100	0	0	31705000	75704000	117840000	30638000
YP_001225721.1	Synechococcus WH7803	1518.7	2	187.99	197	209	GYISPYFATDTER	13		0	1.8973e-16	63436	A5GNA9	0	2313400	775510	320060	3241900	2744400	3086300	3625900	1543800	291600	0	654270	0	0	0	0	0	0	0	0	0	0		3397600	1392300	1581900	950360	1802400	10061000	0	0	0	6005700	12208000	19074000	0
YP_001225721.1	Synechococcus WH7803	1653.87	2	164.22	454	470	IAENAGVNGAVVAENVK	17		0	3.3659e-10	65955	A5GNA9	1793200	2317500	988430	349510	3520200	3910700	3538800	2667000	1371500	392480	268940	418270	0	0	0	0	0	0	0	0	0	0		0	1008400	1561300	475660	1027300	4382500	350710	0	0	0	4120500	11288000	0
YP_001225721.1	Synechococcus WH7803	991.509	2	167.82	5	12	IIYNENAR	8		0	0.0005181	70320	A5GNA9	6298200	5017500	2647200	1211000	6107900	5880300	6096700	3528900	1228000	267150	261990	532050	68830	0	561050	728530	0	0	247130	0	309610	204230		1806700	1713800	1456800	498550	1912700	5718800	628150	526600	562970	3864100	5362300	18441000	0
YP_001225721.1	Synechococcus WH7803	812.512	2	114.72	370	378	LAGGVAVVK	9		0	0.0040706	79935	A5GNA9	6782100	4494800	2349100	1262100	7134200	9428900	10709000	8848300	5213700	899120	1371200	3569800	427580	0	0	0	0	0	0	0	0	0		7973600	4102800	4706100	1381500	8563900	21897000	1290300	2134500	1185900	32369000	82353000	160300000	5876300
YP_001225721.1	Synechococcus WH7803	973.508	2	136.27	394	402	LEDAINATK	9		0	0.0010759	82662	A5GNA9	2229800	1874500	974370	657830	2917000	3276000	3757000	3627400	1462300	372510	659440	636070	268160	215080	0	0	0	0	0	0	0	717220		3339000	2622800	3801900	948520	2959400	15224000	1369000	1354800	1793800	12283000	22332000	53062000	0
YP_001225721.1	Synechococcus WH7803	1138.72	2	80.455	266	276	LRGVLNVAAVK	11		1	0.020509	91802	A5GNA9	0	0	0	0	0	0	0	0	0	0	0	0	0	0	0	0	0	0	0	0	0	0		0	0	0	0	0	0	0	0	0	0	0	0	0
YP_001225721.1	Synechococcus WH7803	1141.65	2	120.63	105	116	NVAAGANAITLK	12		0	0.00031512	104430	A5GNA9	0	4522600	0	647430	5012500	6343500	4965100	4079200	1732500	628650	525240	1737500	0	0	1330800	1435400	0	0	0	521920	0	0		4277900	1373100	1707100	655050	0	8632500	0	0	0	5347000	8768800	22801000	0
YP_001225721.1	Synechococcus WH7803	828.507	2	89.369	36	42	NVVLEKK	7		1	0.037299	105279	A5GNA9	319450	813950	417350	207660	1456100	1059300	874410	745130	213960	0	0	52163	0	0	0	0	0	0	0	0	0	0		0	203550	419500	0	0	963300	0	74186	0	0	0	0	0
YP_001225721.1	Synechococcus WH7803	1482.67	2	63.694	181	193	SMTTELEVTEGMR	13		0	0.017769	118745	A5GNA9	0	0	0	110060	340270	230660	426100	548440	0	132080	90841	194910	0	0	495000	672880	0	0	0	0	0	0		0	0	0	342220	0	839260	0	0	0	0	2478800	3915100	0
YP_001225721.1	Synechococcus WH7803	1035.49	2	131.06	379	388	VGAATETEMK	10		0	0.0005361	137545	A5GNA9	0	99755	0	72805	125830	273790	127240	188640	0	0	0	0	0	0	0	0	0	0	0	0	0	0		402030	142040	410990	0	0	1589600	0	0	0	0	4193600	3678500	0
YP_001225721.1	Synechococcus WH7803	2815.45	3	73.805	502	528	SGLQNAASIAGMVLTTECIVADLPEKK	27	625	1	1.2657e-06	115500	A5GNA9	0	0	0	114710	1265900	379170	0	1513900	0	0	0	0	0	0	0	0	0	0	0	0	0	0		3801100	0	0	0	0	0	0	0	0	0	6480200	8310800	0
YP_001225721.1	Synechococcus WH7803	2827.36	3	68.211	132	159	DKANPISDSNAIAQVGTISAGNDEEVGR	28		1	2.3863e-05	28826	A5GNA9	0	613590	0	218250	1572600	1244000	974900	1147500	461180	0	0	0	0	0	0	0	0	0	0	0	0	0		0	0	942460	0	0	2106500	0	0	0	0	0	3479000	0
YP_001225721.1	Synechococcus WH7803	1950.01	3	123.42	58	74	EIELEDHIENTGVALIR	17		0	1.2789e-05	36880	A5GNA9	2007700	2046900	0	448180	1154300	1838600	841530	0	0	0	0	0	0	0	0	0	0	0	0	0	0	0		2426000	1059600	0	0	510180	4409800	0	0	0	0	0	11629000	0
YP_001225721.1	Synechococcus WH7803	2319.34	3	108.71	245	265	PLLIIAEDIEKEALATLVVNR	21		1	3.9138e-06	105900	A5GNA9	0	0	0	0	0	0	0	0	0	0	0	0	0	0	0	0	0	0	0	0	0	0		0	0	0	0	0	0	0	0	0	0	0	0	0
YP_001225721.1	Synechococcus WH7803	2128.96	3	84.195	350	366	QMDETESTYDKEKLQER	17		2	0.0013913	108070	A5GNA9	0	0	0	0	0	0	0	0	0	0	0	0	0	0	0	0	0	0	0	0	0	0		0	0	0	0	0	0	0	0	0	0	0	0	0
YP_001225721.1	Synechococcus WH7803	2484.33	3	151.85	321	343	RVTINKDTTTIVAEGNEVAVQAR	23		2	2.2273e-29	112180	A5GNA9	0	0	0	0	0	0	0	0	0	0	0	0	0	0	0	0	0	0	0	0	0	0		1890200	0	0	0	0	0	0	0	0	0	0	0	0
YP_001225721.1	Synechococcus WH7803	3377.67	4	57.803	197	225	GYISPYFATDTERMEAVLDEPYILLTDKK	29	620	2	8.1955e-05	63437	A5GNA9	0	0	0	0	0	0	0	0	0	0	0	0	0	0	0	0	0	0	0	0	0	0		0	0	0	0	0	0	0	0	0	0	0	0	0
YP_001225721.1	Synechococcus WH7803	1876.99		156.72	210	225	MEAVLDEPYILLTDKK	16	620	1	1.6073e-09	97394	A5GNA9	0	0	0	0	719810	787020	0	0	0	0	0	0	0	0	0	0	0	0	0	0	0	0		5926700	0	0	0	0	5463300	0	0	0	2381800	28636000	18352000	0
YP_001225721.1	Synechococcus WH7803	1730.77		184.34	349	362	KQMDETESTYDKEK	14	622	2	9.0578e-15	78394	A5GNA9	186910	130430	135990	91279	287140	291370	0	0	0	0	0	0	0	0	0	0	0	0	0	0	0	0		723230	284370	227060	53663	580780	1380000	0	0	22761	520890	5006200	8037700	0
YP_001225721.1	Synechococcus WH7803	1602.67		197.73	350	362	QMDETESTYDKEK	13	622	1	1.0669e-21	108060	A5GNA9	226940	102030	0	175120	190810	641500	0	320740	0	0	36008	0	0	0	0	50488	0	0	0	0	0	0		2314500	390860	1057000	76468	307270	461530	45178	186000	374080	0	0	3470600	0
YP_001225721.1	Synechococcus WH7803	2043.99		89.859	80	100	TNDAAGDGTTTATVLAHAMVK	21	628	0	4.9155e-05	130059	A5GNA9	1840500	3087300	692700	714750	4139600	7044800	1386500	3533800	765230	0	0	0	0	0	0	0	0	0	0	0	0	0		3052100	0	0	0	0	0	0	0	0	0	0	0	0
YP_001225721.1	Synechococcus WH7803	1278.61		246.93	379	390	VGAATETEMKDK	12	629	1	3.9172e-43	137550	A5GNA9	0	192080	0	45094	0	675190	261530	102380	0	33560	0	97270	19630	0	213850	186240	56575	82742	75154	0	0	0		691050	246280	513940	91057	321380	4028500	295590	73049	245140	0	11432000	10043000	0
YP_001225721.1	Synechococcus WH7803	1406.71		211.86	379	391	VGAATETEMKDKK	13	629	2	8.7397e-22	137578	A5GNA9	99073	62538	0	0	344960	713540	0	0	0	0	101970	0	0	0	0	0	0	0	0	0	0	0		894270	0	633660	177700	0	1968900	0	0	38318	1855200	7645200	19407000	0
YP_001225721.1	Synechococcus WH7803	2584.24		181.72	134	159	ANPISDSNAIAQVGTISAGNDEEVGR	26		0	1.5462e-16	17461	A5GNA9	2411400	3922300	0	1374900	8085700	12010000	10114000	9169200	4352500	527250	1074900	2640200	0	0	0	1069800	0	0	0	450500	0	0		5050900	3304700	5255100	992840	0	6796400	0	1020600	0	0	7870700	21034000	0
YP_001225721.1	Synechococcus WH7803	1334.71		110.66	122	133	ASDFLVAEIKDK	12		1	0.00069295	20318	A5GNA9	2852400	4238100	0	0	1391300	0	0	0	0	0	0	0	0	0	0	0	0	0	0	0	0	0		7927500	2671800	0	0	1718000	11494000	0	0	0	12102000	34264000	65328000	0
YP_001225721.1	Synechococcus WH7803	1581.9		152.38	18	33	GIDILAESVAVTLGPK	16		0	1.942e-08	54857	A5GNA9	1646800	3010200	222280	304400	2730900	2014700	1446800	2815700	0	199010	0	351730	0	0	371330	0	0	0	0	0	0	0		1004700	0	0	0	0	0	0	0	0	0	0	1281600	0
YP_001225721.1	Synechococcus WH7803	1762.04		256.31	226	241	IGLVQDLVPVLEQIAR	16		0	2.6893e-27	69085	A5GNA9	4241800	2691900	0	0	2307400	16421000	6646100	7328800	6934200	242750	3074400	12789000	1014600	0	3973500	492050	2260000	1878200	1723800	3471500	3643700	2364600		22740000	0	0	0	9585600	14496000	597280	595240	480120	22439000	81883000	137740000	20755000
YP_001225721.1	Synechococcus WH7803	1670.94		97.631	42	57	KFGAPQIINDGVTIAK	16		1	0.00018958	76822	A5GNA9	0	929800	0	0	0	1264700	816320	599730	0	0	0	0	0	0	0	0	0	0	0	0	0	0		0	324170	0	0	0	0	0	0	0	0	1871200	3601400	0
YP_001225721.1	Synechococcus WH7803	1890.13		104.78	225	241	KIGLVQDLVPVLEQIAR	17		1	6.664e-05	77488	A5GNA9	0	0	0	0	0	0	0	0	0	0	0	0	0	0	0	0	0	0	0	0	0	0		0	0	0	0	0	0	0	0	0	759620	2418100	3016500	0
YP_001225721.1	Synechococcus WH7803	1242.69		108.31	392	402	LRLEDAINATK	11		1	0.00091477	91849	A5GNA9	915400	551910	0	0	1501000	0	1032600	911430	779230	0	0	0	0	0	0	0	0	0	0	0	0	0		5377300	1221200	0	0	2063200	10708000	708700	559350	0	9372400	24759000	46441000	0
YP_001225721.1	Synechococcus WH7803	1177.58		126.31	160	170	MIADAMDKVGK	11		1	0.00043021	97793	A5GNA9	0	637130	0	236320	1052100	1512800	952360	1557400	0	0	0	114920	191810	0	69062	0	0	69604	0	41315	116280	116870		984290	262160	669560	210780	436740	1223100	114360	78652	278430	0	2587700	8573300	0
YP_001225721.1	Synechococcus WH7803	1269.74		136.81	105	117	NVAAGANAITLKK	13		1	4.265e-05	104455	A5GNA9	0	1452600	0	207670	1405000	4206100	2644100	3577700	735600	92188	94335	0	0	0	0	0	0	0	0	0	0	0		0	1025600	1177800	0	0	4681400	0	0	0	0	0	20132000	0
YP_001225721.1	Synechococcus WH7803	1538.89		99.941	242	255	TGKPLLIIAEDIEK	14		1	0.00037079	126751	A5GNA9	0	0	0	0	0	0	0	0	0	0	0	0	0	0	0	0	0	0	0	0	0	0		0	0	0	0	0	0	0	0	0	0	4293500	7396200	0
YP_001225721.1	Synechococcus WH7803	2328.23		158.14	322	343	VTINKDTTTIVAEGNEVAVQAR	22		1	1.0527e-08	146192	A5GNA9	0	1073600	0	289970	1664900	2073500	0	0	0	0	399840	0	0	0	0	0	0	0	0	0	0	0		0	888080	0	0	0	0	0	0	0	0	5063700	8415000	0
YP_001225718.1	Synechococcus WH7803	929.512	2	74.415	486	494	LVGMGNALR	9	618	0	0.01851	94644	A5GNA6	0	0	0	151280	626960	0	0	349980	480540	0	0	0	0	0	0	0	0	0	0	0	0	0		1273500	716520	721900	0	859130	0	383100	0	0	0	0	4320000	0
YP_001225718.1	Synechococcus WH7803	1188.58	2	112.36	41	51	SAETPVMDALR	11	619	0	0.00044339	112422	A5GNA6	0	0	0	224130	1263700	1175700	0	742450	1135500	0	0	0	0	0	0	0	0	0	0	0	0	0		0	0	657940	0	0	0	565740	1076600	900230	6682000	0	0	0
YP_001225718.1	Synechococcus WH7803	1181.68	2	100.82	102	113	ANQLAAVPALSK	12		0	0.0041104	17513	A5GNA6	0	1445300	0	0	2658900	2208100	1768200	0	2368300	155600	178160	0	0	0	0	0	0	195700	0	0	0	298100		0	1769000	1482400	941170	2244400	4319800	0	1747300	1854800	17179000	13047000	13288000	0
YP_001225718.1	Synechococcus WH7803	804.461	2	88.643	365	371	HLVPSPR	7		0	0.038282	64944	A5GNA6	0	0	0	0	0	0	0	0	0	0	0	0	0	0	0	0	0	0	0	0	0	0		1611200	215240	0	0	926430	0	0	0	0	8300400	5131700	4841300	0
YP_001225718.1	Synechococcus WH7803	1025.63	2	84.916	88	95	IIRQELVR	8		1	0.042699	69983	A5GNA6	0	0	0	0	0	0	0	0	0	0	0	0	0	0	0	0	0	0	0	0	0	0		0	0	0	0	0	0	0	0	0	0	0	0	0
YP_001225718.1	Synechococcus WH7803	2743.39	3	117.31	15	40	SSVAPVVLAILDGWGDREGSDFNAIR	26		1	1.208e-08	120741	A5GNA6	0	0	0	0	0	0	0	0	0	0	0	0	0	0	0	0	0	0	0	0	0	0		2080000	0	0	0	0	0	0	0	0	3920500	1581700	2021400	0
YP_001225718.1	Synechococcus WH7803	2024	3	116.04	149	167	WAAEEGIESVAIHAITDGR	19		0	9.7828e-06	148542	A5GNA6	0	0	0	0	0	0	0	0	0	0	0	0	0	0	0	0	0	0	0	0	0	0		1286500	0	0	0	0	0	0	0	0	3961800	0	0	0
YP_001225718.1	Synechococcus WH7803	2564.2	3	37.373	177	199	YVHTIEDTIQSCGVGEIASLCGR	23		0	0.0071799	152510	A5GNA6	0	0	0	0	0	0	0	0	0	0	0	0	0	0	0	0	0	0	0	0	0	0		0	0	0	0	0	0	0	0	0	5353600	0	0	0
YP_001225718.1	Synechococcus WH7803	2462.27	4	28.488	276	296	QIIQSLTLDAFEGFERPHHPK	21		1	0.074585	107450	A5GNA6	0	0	0	0	0	0	0	0	0	0	0	0	0	0	0	0	0	0	0	0	0	0		0	0	0	0	0	0	0	0	0	0	0	0	0
YP_001225718.1	Synechococcus WH7803	2977.45	4	52.657	149	176	WAAEEGIESVAIHAITDGRDTPTQSAPR	28		1	0.013734	148544	A5GNA6	0	0	0	0	0	0	0	0	0	0	0	0	0	0	0	0	0	0	0	0	0	0		0	0	0	0	0	0	0	0	0	0	0	0	0
YP_001225716.1	Synechococcus WH7803	2281.11	2	113.53	23	43	GTSFDLQGSEGEVVTVLTEWK	21		0	2.0069e-05	61928	A5GNA4	0	422450	0	0	676470	605690	0	0	0	0	0	0	0	0	0	0	0	0	0	0	0	0		0	0	0	0	0	0	0	0	0	2329100	2666200	2202300	0
YP_001225716.1	Synechococcus WH7803	1678.99		166.03	44	59	GRPISPTLPVIVAFGR	16		1	1.3878e-19	60430	A5GNA4	0	0	0	0	0	0	0	0	0	0	0	0	1934800	0	0	0	0	0	0	0	0	0		4808100	535730	0	0	9480100	5951200	0	0	2822200	68156000	47730000	31900000	0
YP_001225704.1	Synechococcus WH7803	1567.8	2	142.97	70	85	AGVGVDNVDVPAATQR	16		0	5.6259e-06	8817	A5GN92	0	1429100	558950	228740	2352300	0	0	0	0	0	0	0	0	0	507540	0	0	0	0	0	0	0		2699300	1337000	1215800	751760	0	2324200	600750	884460	0	8464500	8933400	9504500	6981500
YP_001225704.1	Synechococcus WH7803	1868.88	2	58.098	160	176	AMGMEVIAFDPFISADR	17		0	0.011378	16241	A5GN92	0	0	0	0	0	0	0	261080	0	0	0	0	0	0	0	186340	0	0	0	0	0	0		836250	0	0	0	0	0	0	0	0	2273200	0	0	0
YP_001225704.1	Synechococcus WH7803	1028.56	2	88.819	373	382	GLLTNALGDR	10		0	0.0080074	57112	A5GN92	0	0	0	0	0	0	0	0	0	0	0	0	0	0	0	0	0	0	0	0	0	0		0	3945100	0	0	1635500	5389500	0	0	0	9012300	3009700	3916700	0
YP_001225704.1	Synechococcus WH7803	1106.6	2	187.34	184	192	LTTLEDLFR	9		0	1.8649e-07	94106	A5GN92	0	0	0	0	676550	0	0	0	0	0	0	0	0	0	0	0	0	0	0	0	0	0		0	404620	0	377980	1841300	0	0	0	0	0	0	2971000	6579200
YP_001225704.1	Synechococcus WH7803	946.497	2	90.601	28	36	TGLSAEELK	9		0	0.011553	126787	A5GN92	0	0	0	0	0	0	0	0	0	0	0	0	0	0	0	0	0	0	0	0	0	0		0	0	619120	0	0	1948000	0	0	0	0	0	0	0
YP_001225704.1	Synechococcus WH7803	1583.82	2	176.18	204	217	TPDTENLVNAELLR	14		0	1.6461e-12	130490	A5GN92	0	773980	0	304190	1178800	1264400	422500	331900	316230	0	0	0	0	0	0	0	0	0	0	0	0	0		2628000	551600	675240	0	1125400	0	0	0	520100	0	0	0	0
YP_001225704.1	Synechococcus WH7803	840.543	2	79.116	141	149	VLGVVGLGK	9		0	0.030176	141660	A5GN92	0	212380	0	0	784080	838960	342880	392210	0	0	0	0	0	0	0	0	0	0	0	0	0	0		1408400	376200	0	0	0	1523500	0	0	0	12232000	5036200	6719300	0
YP_001225704.1	Synechococcus WH7803	1437.76	3	105.65	396	408	GIHVLEVKDDASR	13		1	0.0001873	55187	A5GN92	0	0	0	0	0	0	0	0	0	0	0	0	0	0	0	0	0	0	0	0	0	0		0	0	0	0	0	0	0	0	0	0	0	0	0
YP_001225704.1	Synechococcus WH7803	1325.71	3	59.367	193	203	QADYITLHIPR	11		0	0.023656	106171	A5GN92	0	0	0	0	0	0	0	0	0	0	0	0	0	0	0	0	0	0	0	0	0	0		2267200	0	0	0	0	0	0	0	0	0	0	0	0
YP_001225704.1	Synechococcus WH7803	1742.93	3	135.86	49	65	SGTQVTADVIAAADRLR	17		1	7.531e-05	115582	A5GN92	0	0	0	0	0	0	0	0	0	0	0	0	0	0	0	0	0	0	0	0	0	0		0	0	0	0	0	0	0	0	0	0	0	0	0
YP_001225704.1	Synechococcus WH7803	2548.35	3	118.21	4	27	VLVSDPIDQAGIDILGQVAQVDQR	24		0	2.7503e-08	142325	A5GN92	0	499780	0	0	737480	418240	0	322990	0	0	0	0	0	0	0	0	0	0	0	0	0	0		1600500	401860	0	0	768610	1075400	0	0	0	0	2154100	3567500	0
YP_001225702.1	Synechococcus WH7803	990.429	2	132.72	92	99	THAEEELY	8		0	0.0048256	127268	A5GN90	17270000	22885000	8434400	4119300	19647000	28410000	20168000	10945000	0	747490	1998800	7481200	1791700	0	17539000	19603000	19016000	8860800	10836000	4307000	10073000	6733200		13156000	9443400	8134700	7662900	11520000	27695000	14330000	21885000	13529000	155430000	111870000	101690000	186740000
YP_001225702.1	Synechococcus WH7803	1274.67	2	266.91	6	17	VTLVSESEGLNK	12		0	5.0977e-55	146422	A5GN90	66796000	71176000	27966000	11870000	80822000	90786000	71302000	31745000	28976000	4915700	13835000	17881000	21739000	684780	31643000	43458000	47477000	32711000	26152000	12904000	24348000	17585000		49679000	21656000	22735000	27972000	52980000	92878000	54690000	46791000	39156000	558020000	357250000	366650000	1096300000
YP_001225702.1	Synechococcus WH7803	3009.39	3	158.8	18	43	TIEVPDDQYILDAAEEQGIDLPYSCR	26		0	2.7338e-22	127787	A5GN90	1995500	12220000	1605200	4866200	19974000	6437700	7688200	12599000	2199600	401620	3868100	10623000	4138100	857800	7971400	0	10752000	5867500	4896500	0	0	3595700		16330000	6940500	2789100	4867400	12560000	22428000	7886300	5899300	4358500	43123000	45633000	45305000	69158000
YP_001225702.1	Synechococcus WH7803	1723.9		237.07	2	17	ASYKVTLVSESEGLNK	16		1	3.1996e-20	21316	A5GN90	0	3318800	0	173390	2488400	2100900	699220	593320	502810	0	0	0	0	0	0	0	0	0	0	0	0	0		0	0	0	0	0	0	0	0	0	0	0	0	18631000
YP_001225702.1	Synechococcus WH7803	4179.91		101.04	54	91	ITAGTVDQSDQSFLDDDQIEAGFVLTCVAYPTSDCTIK	38		0	4.742e-14	74234	A5GN90	0	3205400	0	1353300	5685000	5593400	4379700	3376400	3797700	250120	2710100	5005300	0	0	1441200	0	0	4203900	504930	0	1715100	1163700		3235300	1164100	0	1354200	0	3957700	0	3372900	0	8742100	6937700	14677000	7027000
YP_001225700.1	Synechococcus WH7803	1204.69	2	120.87	147	157	LMSAYILVAPK	11	615	0	0.00034321	89741	A5GN88	0	0	0	0	1359000	0	942670	0	0	0	0	1105500	0	0	0	0	0	0	0	0	0	0		942420	368410	458680	950920	1735800	3996400	867110	720090	0	19642000	9260400	13879000	0
YP_001225700.1	Synechococcus WH7803	975.451	2	130.77	139	146	DLTDEDLR	8		0	0.0051939	29836	A5GN88	0	3480900	1258700	489020	0	3207100	0	3617400	3400600	488520	0	3300200	2346800	0	4000000	5260300	2945900	1898900	7483800	3211100	6056000	4077700		0	0	0	0	0	0	4352400	3565700	0	41286000	24253000	31934000	0
YP_001225700.1	Synechococcus WH7803	1029.52	2	107.01	158	167	VLGQEWGGGK	10		0	0.0029802	141652	A5GN88	0	0	0	0	0	0	927390	0	0	0	0	410390	0	0	0	0	0	0	0	0	0	0		0	0	0	0	0	0	0	0	0	0	5013300	9591800	0
YP_001225700.1	Synechococcus WH7803	1107.55		96.034	130	138	SRDLYPAMR	9		1	0.02862	119956	A5GN88	0	0	355100	0	0	0	0	0	0	0	0	0	0	0	0	0	0	0	0	0	0	0		0	0	0	0	0	0	0	108730	0	3860400	3788100	3701600	2498200
YP_001225700.1	Synechococcus WH7803	1989.03		178.22	81	99	TNHNVGLDPETLALATPAR	19		0	9.0723e-10	130094	A5GN88	1270300	0	0	0	854110	0	974210	484350	0	0	0	0	0	0	0	0	0	0	0	0	0	0		2000200	0	392520	883540	1955500	5423100	681680	767370	0	14384000	11600000	3964200	0
YP_001225691.1	Synechococcus WH7803	1492.79	2	193.3	25	39	AYGGESVTAGSILIR	15		0	1.3796e-06	25441	A5GN79	0	1723600	0	507310	2906000	5087500	3529600	0	0	0	0	0	0	0	0	0	0	0	0	0	0	0		0	467990	0	0	0	4470700	0	0	0	0	4761300	6978400	0
YP_001225690.1	Synechococcus WH7803	1103.6	2	155.58	111	121	VMVQSISVGGK	11	614	0	3.7996e-06	142903	A5GN78	3250500	3717000	1139800	856790	6344200	9285300	17824000	7448100	7466400	2478100	5253000	7523500	3177500	0	5173300	4734900	1539900	1557400	2535300	2548700	2917900	1583100		0	991270	0	3825900	6794100	12965000	7309500	7701100	14640000	136040000	85297000	105510000	9797400
YP_001225690.1	Synechococcus WH7803	760.397	2	118.69	71	77	DASVELK	7		0	0.011418	26759	A5GN78	0	0	0	116590	465580	0	0	0	1222000	552770	1052400	989770	463790	0	0	0	410790	247850	0	0	0	0		0	289160	505280	1292700	0	6692700	3281300	3569900	12015000	29534000	38774000	46290000	0
YP_001225690.1	Synechococcus WH7803	1109.57	2	131.22	102	110	NGHRQELTR	9		1	0.002355	101910	A5GN78	0	0	0	0	0	0	0	0	0	0	0	0	0	0	0	0	0	0	0	0	0	0		0	0	0	0	0	0	0	0	0	1170700	0	0	1524000
YP_001225690.1	Synechococcus WH7803	2751.43	3	66.401	34	57	YYDLDRLQADVDATVTLDNVLLVK	24		1	0.00030037	153475	A5GN78	0	0	0	0	0	0	0	0	0	0	0	0	0	0	0	0	0	0	0	0	0	0		0	0	0	0	0	0	0	0	0	677190	0	0	0
YP_001225690.1	Synechococcus WH7803	1349.72		197.79	58	70	DATGTTLGKPYVK	13		1	1.1536e-21	26843	A5GN78	1396000	2475400	733620	349510	1569700	3567800	3744500	3611400	2799200	358890	2403300	3367300	1959900	0	0	804770	0	0	0	0	0	0		965210	733170	1137600	2176700	3640500	15580000	5872900	7634800	11010000	125860000	76411000	120120000	19592000
YP_001225688.1	Synechococcus WH7803	790.507	2	109.94	67	73	ILPPPVR	7		0	0.015612	71577	A5GN76	0	0	0	0	0	0	0	265090	0	0	0	103170	0	0	0	0	0	0	0	0	0	0		0	0	0	0	0	2363100	1211100	0	0	37004000	22705000	12140000	0
YP_001225688.1	Synechococcus WH7803	946.608	2	79.939	67	74	ILPPPVRR	8		1	0.04377	71579	A5GN76	0	0	0	0	0	0	0	0	0	0	0	0	0	0	0	0	0	0	0	0	0	0		0	0	0	0	729110	2177500	0	0	0	37814000	16484000	12537000	0
YP_001225688.1	Synechococcus WH7803	1321.64	2	58.246	11	22	LYVAGNTPNSMR	12		0	0.040271	96993	A5GN76	646380	836650	848240	0	815710	981580	1089600	1038900	1871400	117510	137120	475980	109320	0	661780	630250	785370	1026600	1171500	633360	1404700	0		0	0	465180	351580	1069500	0	1639100	0	2929500	44035000	18597000	16203000	0
YP_001225688.1	Synechococcus WH7803	992.518	2	87.181	29	36	NILETEFK	8		0	0.023361	102323	A5GN76	0	0	0	78025	0	0	231410	445500	834790	0	0	0	0	0	0	0	0	0	0	0	646400	0		0	0	0	0	0	2339000	1683700	576840	0	33984000	0	14975000	0
YP_001225688.1	Synechococcus WH7803	1967.06	2	97.203	49	66	NPQLAEEDKILATPTLSK	18		1	0.0004037	103496	A5GN76	0	0	0	0	0	0	0	0	0	0	0	0	0	0	0	0	0	0	0	0	0	0		0	0	0	0	0	0	0	0	0	9039400	6178000	6356500	0
YP_001225688.1	Synechococcus WH7803	2634.48	4	101.33	43	66	VIDVLKNPQLAEEDKILATPTLSK	24		2	3.4571e-06	139256	A5GN76	0	0	0	0	0	0	0	0	0	0	0	0	0	0	0	0	0	0	0	0	0	0		0	0	0	0	0	0	0	0	0	27012000	14573000	8594600	0
YP_001225688.1	Synechococcus WH7803	1172.61		146.69	75	84	IIGDLSDRER	10		1	0.00025213	69694	A5GN76	0	0	0	0	0	0	0	0	0	54571	0	0	0	0	282240	0	0	0	0	0	0	0		0	0	0	312270	0	3631000	1053300	2187400	1386900	111060000	41175000	22440000	20741000
YP_001225687.1	Synechococcus WH7803	1146.61	2	158.87	371	381	MAIDSLSALAR	11	613	0	1.5684e-07	97172	A5GN75	0	211290	0	0	442720	0	0	0	0	0	0	0	0	0	0	0	0	0	0	0	0	0		0	0	152110	0	0	0	0	0	0	7588500	0	2029000	13087000
YP_001225687.1	Synechococcus WH7803	1197.6	2	154.12	308	317	AILFAYEESR	10		0	0.00010308	11758	A5GN75	0	0	0	0	0	0	0	0	0	0	0	0	0	0	0	0	0	0	0	0	0	0		0	0	0	0	0	0	0	0	298100	13648000	6983600	4310100	0
YP_001225687.1	Synechococcus WH7803	1032.52	2	89.752	181	189	IDEYGPIAR	9		0	0.011963	67231	A5GN75	0	0	0	0	0	0	0	0	0	0	0	0	0	0	0	0	0	0	0	0	0	851210		2335400	0	0	0	0	0	0	0	0	18606000	0	0	0
YP_001225687.1	Synechococcus WH7803	2100.03	2	166.03	17	36	LPTGIEGFDDVCQGGLPIGR	20		0	2.5514e-17	91126	A5GN75	0	0	0	0	0	0	0	0	0	0	0	0	0	0	0	0	0	0	0	0	0	0		1833100	408410	0	0	882210	0	0	0	0	7377300	0	2821900	0
YP_001225687.1	Synechococcus WH7803	971.515	2	91.9	205	212	NVLEGERR	8		1	0.01948	104887	A5GN75	0	0	0	0	0	0	0	0	0	0	0	0	0	0	0	0	0	0	0	0	0	0		1081700	172930	0	0	531630	1099800	0	203750	0	12364000	7885000	6825400	104100000
YP_001225687.1	Synechococcus WH7803	1107.58	2	130.98	37	48	STLISGTSGTGK	12		0	0.00010894	121391	A5GN75	0	0	0	0	0	0	0	0	0	0	0	0	0	0	0	0	0	0	0	0	0	0		0	0	0	0	0	0	0	0	0	10643000	0	3955700	0
YP_001225687.1	Synechococcus WH7803	1437.63	3	50.108	297	307	FIEDACRNEER	11		1	0.056888	46421	A5GN75	0	0	0	0	0	0	0	0	0	0	0	0	0	0	0	0	0	0	0	0	0	0		472450	0	0	0	0	0	0	0	0	5073700	4317500	0	0
YP_001225687.1	Synechococcus WH7803	877.513	3	82.671	485	492	IISGVPHR	8		0	0.0090341	70024	A5GN75	0	0	0	0	91183	0	0	0	0	0	0	0	0	0	0	0	0	0	0	0	0	0		0	67762	0	0	0	0	0	0	0	2866400	1708000	3298000	0
YP_001225685.1	Synechococcus WH7803	1775.85	2	92.468	203	218	LQGPEVSVFALCDGER	16		0	0.00066706	91405	A5GN73	0	0	0	0	0	0	0	0	0	0	0	0	0	0	0	0	0	0	0	0	0	0		0	0	0	0	0	0	0	0	0	0	1832000	0	0
YP_001225685.1	Synechococcus WH7803	2175.12	3	95.206	168	189	GVTVAETIEATAAAIQEAFAGR	22		0	9.7587e-09	62752	A5GN73	0	0	0	0	0	0	0	0	0	0	0	0	0	0	0	0	0	0	0	0	0	0		1978600	0	0	0	0	0	0	0	0	0	0	6400300	0
YP_001225684.1	Synechococcus WH7803	1014.51	2	82.287	130	139	AAAAALDQER	10		0	0.016149	7	A5GN72	0	0	0	132180	0	0	288870	0	0	0	0	0	69334	0	0	0	0	0	0	0	0	0		2167900	0	0	0	0	0	0	0	0	0	5445500	0	0
YP_001225684.1	Synechococcus WH7803	768.522	2	186.74	140	146	AILALLR	7		0	0.0016546	11755	A5GN72	0	0	0	0	0	0	0	0	0	0	0	0	0	0	0	0	0	0	0	0	0	0		0	0	0	0	0	0	0	0	0	0	2903600	2278700	0
YP_001225683.1	Synechococcus WH7803	1264.78	2	102.06	86	96	VEVIPIEVVLR	11		0	0.0020214	137125	A5GN71	0	0	0	0	217800	0	0	410620	0	0	0	0	0	0	0	0	0	0	0	0	0	0		944730	0	0	0	949400	1506200	0	0	0	4007300	2228900	2662700	2895600
YP_001225683.1	Synechococcus WH7803	3569.81	3	47.827	106	138	ETPIPQGTALDPALLDLYYKDDALGDPLLTDAR	33		1	0.0016793	40611	A5GN71	0	0	0	0	0	0	0	0	0	0	0	0	0	0	0	0	0	0	0	0	0	0		0	0	0	0	0	0	0	0	0	0	0	0	0
YP_001225683.1	Synechococcus WH7803	1206.6	3	31.068	32	42	NDATAFNAQKK	11		1	0.075865	101330	A5GN71	0	0	0	0	0	0	0	0	0	0	0	0	0	0	0	0	0	0	0	0	0	0		0	0	0	0	0	0	0	87719	0	1813800	2359200	2420600	0
YP_001225682.1	Synechococcus WH7803	1514.77	2	98.048	289	301	EISIEPGEPFNRK	13		1	0.0040483	37413	A5GN70	0	0	0	0	0	0	0	0	0	0	0	0	0	0	0	0	0	0	0	0	0	0		0	0	0	0	0	0	0	0	0	0	0	0	0
YP_001225682.1	Synechococcus WH7803	991.484	2	144.12	458	466	FNNVANASR	9		0	0.00073715	47703	A5GN70	0	116810	0	0	326910	0	0	0	0	0	212980	137180	84480	35087	584210	650660	958930	1111200	513250	768110	2034600	1255700		0	0	0	0	0	0	0	0	0	0	0	7938200	60797000
YP_001225682.1	Synechococcus WH7803	1294.58	2	148.99	666	676	GWFDCDLAVGR	11		0	2.12e-05	63190	A5GN70	0	0	0	0	0	0	0	0	0	0	0	150740	0	0	0	0	0	0	0	0	0	0		0	0	0	0	0	0	0	0	0	1998000	1698600	2054800	10445000
YP_001225682.1	Synechococcus WH7803	945.54	2	128.57	486	494	IGGNVIFAR	9		0	0.0020428	68832	A5GN70	0	0	0	0	0	0	0	0	0	0	0	578050	0	0	0	0	0	0	0	0	0	0		0	0	0	0	0	0	0	0	0	0	0	0	44200000
YP_001225682.1	Synechococcus WH7803	1171.55	2	106.6	677	686	SFGEATIEYR	10		0	0.0030372	114333	A5GN70	0	0	0	0	0	0	0	0	0	0	0	0	0	0	352010	0	623790	0	191740	492270	1212000	658480		0	0	0	0	0	0	0	0	0	0	0	1955900	23831000
YP_001225682.1	Synechococcus WH7803	1212.68	2	126.07	207	216	TLNLNELQLR	10		0	0.0008665	129200	A5GN70	0	0	0	0	428250	372080	382070	181380	562090	0	0	418120	0	0	956290	549180	1374700	0	623320	618700	953510	670240		0	0	0	0	1317700	0	0	989320	0	9547300	3988500	4240300	27169000
YP_001225682.1	Synechococcus WH7803	822.46	2	158.38	410	416	TSIFLSR	7		0	0.0032549	131810	A5GN70	0	0	0	0	273770	0	0	198750	252770	0	0	207100	0	0	0	0	0	0	0	1057000	0	0		0	0	0	0	0	0	176260	0	0	3931500	2490300	2739200	34579000
YP_001225682.1	Synechococcus WH7803	1057.49	2	150.05	182	190	VELEPDDNK	9		0	0.00013336	136981	A5GN70	0	0	0	0	231520	0	0	0	0	0	163410	0	0	0	0	0	0	0	0	0	0	0		0	0	0	0	0	1227500	742080	1150400	1886500	5761600	0	6248700	4308000
YP_001225682.1	Synechococcus WH7803	1040.59	2	104.44	240	249	VSPDGVVQLK	10		0	0.0029526	145091	A5GN70	0	0	0	0	0	1753800	939050	700270	730250	0	0	0	0	0	0	0	2290100	877280	1131800	1327000	2814900	1940900		0	383330	0	0	0	0	0	1325300	1489100	21937000	0	0	63336000
YP_001225682.1	Synechococcus WH7803	1027.47	2	120.49	443	450	YAYDINNR	8		0	0.0071323	149960	A5GN70	0	0	0	0	0	0	0	0	0	0	235480	175060	0	0	0	0	0	0	0	0	0	0		0	0	361350	324200	0	1026200	681840	783150	716660	0	3664100	5974400	22042000
YP_001225682.1	Synechococcus WH7803	1157.64	3	114.86	301	309	KQLEEDIKR	9		2	0.00026301	78382	A5GN70	0	0	0	0	0	0	0	0	0	0	0	0	0	0	0	0	0	0	0	0	0	0		0	0	0	0	0	0	0	0	0	0	1613000	1487800	0
YP_001225682.1	Synechococcus WH7803	985.571	3	48.423	281	288	TKPWVVTR	8		1	0.057031	128293	A5GN70	0	0	0	0	0	0	0	0	0	0	0	0	0	0	0	0	0	0	0	0	0	0		0	0	0	0	0	0	0	0	0	0	0	0	0
YP_001225682.1	Synechococcus WH7803	2894.38	3	65.064	182	206	VELEPDDNKIKPEVIEDTFSSDYGR	25		2	0.0001305	136984	A5GN70	0	0	0	0	0	0	0	0	0	0	0	0	0	0	0	0	0	0	0	0	0	0		0	0	0	0	0	0	0	0	0	0	0	0	0
YP_001225682.1	Synechococcus WH7803	1417.66		194.17	266	278	EGETTDDKGEPLK	13		1	9.2376e-17	36177	A5GN70	0	0	0	0	0	0	0	0	0	0	0	39083	0	0	302270	47163	197080	136380	0	169900	406390	366140		0	0	0	203100	0	591220	300050	248970	712820	3314200	1406800	4940500	15881000
YP_001225682.1	Synechococcus WH7803	1602.77		264.3	266	280	EGETTDDKGEPLKGK	15		2	3.2079e-70	36191	A5GN70	0	0	0	65477	353820	109090	0	0	0	0	0	0	0	0	0	0	0	0	0	0	329050	0		195080	55640	110320	0	235250	721980	175150	204250	473630	9211200	4710400	6734700	33896000
YP_001225680.1	Synechococcus WH7803	1249.68	2	186.41	86	97	GLFVFAGIDGVR	12		0	3.938e-12	56880	A5GN68	0	0	0	0	0	0	0	0	0	0	0	0	0	0	0	0	0	0	0	0	0	0		1723400	0	0	0	0	0	0	0	0	11125000	6660000	5477100	42688000
YP_001225680.1	Synechococcus WH7803	1061.58	2	162.25	110	118	ISCELLSLK	9		0	0.00014727	73498	A5GN68	0	0	0	0	0	0	0	0	0	0	0	0	0	0	0	0	0	0	0	0	0	0		0	269890	0	0	0	2432100	407080	1054900	0	10965000	0	0	17897000
YP_001225680.1	Synechococcus WH7803	1135.65	2	131.5	100	109	RPVVPGDQLR	10		1	0.00050686	111450	A5GN68	0	0	0	0	0	0	0	0	0	0	0	0	0	0	0	0	0	0	0	0	0	0		1968200	382040	0	0	1458300	2128600	0	0	0	46188000	9726200	14541000	169510000
YP_001225680.1	Synechococcus WH7803	979.513	2	130.04	20	27	YPFALVDR	8		0	0.0053309	151898	A5GN68	0	0	0	0	427300	0	0	0	0	0	0	0	0	0	0	0	0	0	0	0	0	0		3490100	0	0	0	2010200	2950100	0	840310	0	57969000	11938000	12549000	191100000
YP_001225680.1	Synechococcus WH7803	2003.06	3	104.78	2	19	TSQPVLNAEQIMGLLPHR	18		0	3.8652e-05	131979	A5GN68	0	0	0	0	0	0	0	0	0	0	0	0	0	0	0	0	0	0	0	0	0	0		0	0	0	0	0	0	0	0	0	0	0	0	4756900
YP_001225680.1	Synechococcus WH7803	1438.82		122.94	98	109	FRRPVVPGDQLR	12		2	0.0033498	48493	A5GN68	0	0	0	0	0	0	0	0	0	0	0	0	0	0	0	0	0	0	0	0	0	0		3210300	0	0	0	3386800	0	0	0	0	0	0	0	438420000
YP_001225680.1	Synechococcus WH7803	1217.68		208.37	110	119	ISCELLSLKR	10		1	4.0961e-14	73509	A5GN68	0	0	0	0	0	0	0	0	0	0	0	0	0	0	0	0	0	0	0	0	0	0		4193200	0	0	0	0	1959200	0	625390	0	56546000	12251000	8725500	411300000
YP_001225680.1	Synechococcus WH7803	1006.54		113.71	28	36	VLEHVPGEK	9		0	0.0025857	141420	A5GN68	0	0	0	0	0	0	70451	0	0	0	0	0	0	0	0	0	0	0	0	0	0	0		1814100	101830	0	0	0	1647500	408920	1521800	716450	56743000	6616300	5630700	152340000
YP_001225679.1	Synechococcus WH7803	1846.03	2	164.66	20	39	AELAAGVVIGPGAVVGPDVR	20		0	2.622e-13	4686	A5GN67	850000	833840	0	428760	1705600	1174100	437910	316600	582090	0	0	0	0	0	0	0	0	0	0	0	0	0		1946500	1178100	305740	0	1697200	1294600	0	0	0	6420800	8456800	9004300	0
YP_001225679.1	Synechococcus WH7803	890.428	2	128.38	96	102	ECVTINR	7		0	0.010432	35403	A5GN67	0	0	0	0	0	0	0	0	0	0	0	0	0	0	0	0	0	0	0	0	0	0		0	1288100	0	0	0	0	1025700	2239100	0	0	31895000	44816000	0
YP_001225679.1	Synechococcus WH7803	1687.82	2	196.44	64	78	IYPGACLGQEPQDLK	15		0	6.0159e-20	75937	A5GN67	0	0	0	97509	0	937970	690710	722800	1130900	0	0	0	0	0	0	0	0	0	0	0	0	0		3356400	1438800	1028200	1019200	1834800	5275300	813300	1716600	1607100	23266000	27355000	27945000	0
YP_001225679.1	Synechococcus WH7803	1447.78	2	214.96	219	229	QLQEIWSLLYR	11		0	7.9979e-21	107989	A5GN67	0	0	0	0	0	0	0	0	0	0	0	0	0	0	0	0	0	0	0	0	0	0		1513700	0	0	0	0	0	0	0	0	1385800	0	0	0
YP_001225679.1	Synechococcus WH7803	1040.55	2	78.264	266	275	RGPMPALGSR	10		1	0.02246	109864	A5GN67	0	0	0	0	0	0	0	0	0	0	0	0	0	0	0	0	0	0	0	0	0	0		0	0	0	0	0	18152000	0	0	0	0	0	2693500	0
YP_001225679.1	Synechococcus WH7803	1067.56	2	150.35	230	239	SEHVIADGLK	10		0	0.00013384	113759	A5GN67	0	187470	0	0	321580	0	0	0	0	0	0	0	0	0	0	0	0	0	0	0	0	0		3365800	626610	363310	358900	1576200	3579200	0	664200	1015000	16136000	12412000	16014000	0
YP_001225679.1	Synechococcus WH7803	755.44	2	81.381	260	266	SIAPGRR	7		1	0.0612	115932	A5GN67	0	0	0	0	0	0	0	0	0	0	0	0	0	0	0	0	0	0	0	0	0	0		0	0	0	0	0	0	0	0	300140	8911700	4114500	5291200	0
YP_001225679.1	Synechococcus WH7803	1594.76	3	75.462	181	194	DVPPYCLVEGHPGR	14		0	0.0021112	33574	A5GN67	0	0	0	0	0	0	0	0	0	0	0	0	0	0	0	0	0	0	0	0	0	0		0	0	0	0	0	0	0	0	0	7493700	5073800	7790900	0
YP_001225679.1	Synechococcus WH7803	1868.97	3	137.32	79	95	YKGAPTEVVIGDHNTIR	17		1	7.6614e-07	151220	A5GN67	0	0	0	0	0	0	0	0	0	0	0	0	0	0	0	0	0	0	0	0	0	0		0	0	0	0	0	0	0	0	0	0	0	0	0
YP_001225679.1	Synechococcus WH7803	2027.01		122.96	243	259	EQSLLPLADHLCSFLER	17		0	6.5547e-05	39932	A5GN67	0	0	0	0	0	0	0	0	0	0	0	0	0	0	0	0	0	0	0	0	0	0		6182900	0	0	0	1949600	0	0	0	0	11640000	11802000	10998000	0
YP_001225679.1	Synechococcus WH7803	1577.82		192.44	81	95	GAPTEVVIGDHNTIR	15		0	2.5905e-19	51139	A5GN67	0	0	0	0	0	679380	0	870860	904830	0	0	0	0	0	0	0	0	0	0	0	0	0		5609600	1801300	368160	763660	4247200	5232200	0	0	1855600	48253000	25184000	29189000	0
YP_001225679.1	Synechococcus WH7803	1964.95		118.72	178	194	VDRDVPPYCLVEGHPGR	17		1	3.1595e-05	136400	A5GN67	0	0	0	0	0	0	0	0	0	0	0	0	0	0	0	0	0	0	0	0	0	0		2666600	0	0	0	1111600	0	0	0	0	14059000	24305000	14913000	0
YP_001225677.1	Synechococcus WH7803	841.455	2	80.229	142	149	ELGVPEAK	8		0	0.04295	38437	A5GN65	0	596690	0	0	0	0	0	0	0	0	127100	0	0	48052	0	0	0	0	0	0	0	0		2754200	1466700	1772200	1881600	4354000	7441800	2522800	5098500	5321300	54348000	34996000	39355000	0
YP_001225677.1	Synechococcus WH7803	941.497	2	90.777	191	198	LDQVWGPK	8		0	0.020404	82310	A5GN65	0	0	0	0	0	0	0	0	0	0	0	0	0	0	0	0	0	0	0	0	0	0		0	0	0	0	0	1879100	0	354570	678730	9029400	6580100	4869100	0
YP_001225677.1	Synechococcus WH7803	964.513	2	184.24	93	99	LLQSYWR	7		0	0.00046117	88820	A5GN65	0	0	0	0	0	0	0	0	0	0	0	0	0	0	0	0	0	0	0	0	0	0		2567100	598540	0	0	2580800	5925300	0	869640	0	54214000	28880000	40898000	9927600
YP_001225677.1	Synechococcus WH7803	1582.65	2	197.73	100	113	NVDPFDGGGQFCDR	14		0	2.7225e-22	104729	A5GN65	0	292470	0	0	768410	537850	441450	550550	835260	0	0	477780	0	0	0	0	0	0	0	0	0	0		2767900	1427700	1269700	1836800	2423700	8881000	2654100	3123500	2827400	29409000	22519000	24776000	8334800
YP_001225677.1	Synechococcus WH7803	1097.6	2	123.21	190	198	RLDQVWGPK	9		1	0.002861	110293	A5GN65	0	0	0	0	0	0	0	0	0	0	0	0	0	0	0	0	0	0	0	0	0	0		2619100	555390	0	0	4733600	4284400	0	0	0	40197000	25309000	30758000	14209000
YP_001225677.1	Synechococcus WH7803	974.482	2	69.275	201	210	SGAAWSTPAK	10		0	0.046694	114710	A5GN65	0	0	0	0	112370	0	0	0	0	0	0	0	0	0	0	0	0	0	0	0	0	0		0	0	394500	496190	0	1928600	0	1017900	0	15168000	8399200	9159300	0
YP_001225677.1	Synechococcus WH7803	3744.7	4	28.477	100	133	NVDPFDGGGQFCDRGDSYRPVIFTNSEAQAQAAR	34		2	0.054663	104741	A5GN65	0	0	0	0	0	0	0	0	0	0	0	0	0	0	0	0	0	0	0	0	0	0		0	0	0	0	0	0	0	0	0	0	0	0	0
YP_001225677.1	Synechococcus WH7803	1609.73		112.3	160	172	FWPAEGYHQNYAK	13		0	0.00054389	50197	A5GN65	0	0	0	0	0	0	0	0	0	0	0	0	0	0	0	0	0	0	0	0	0	0		0	0	0	0	0	1761900	0	0	0	12062000	12075000	10580000	0
YP_001225677.1	Synechococcus WH7803	2180.06		176.42	114	133	GDSYRPVIFTNSEAQAQAAR	20		1	2.7876e-17	52231	A5GN65	0	0	0	0	0	0	0	0	0	0	0	0	0	0	0	0	0	0	0	0	0	0		8895700	2129800	1427400	1415400	7791000	16871000	2035600	2663600	4394400	19134000	51179000	58945000	0
YP_001225677.1	Synechococcus WH7803	1797.89		297.5	67	82	QVTSETTGHQEVVEVR	16		0	2.6656e-99	108884	A5GN65	0	0	0	0	0	0	0	0	0	0	0	0	0	0	0	0	0	0	0	0	0	0		1760900	0	1011100	789330	0	0	357280	664610	2016900	26577000	6575700	5185200	0
YP_001225677.1	Synechococcus WH7803	1130.58		145.46	201	211	SGAAWSTPAKR	11		1	1.8477e-05	114718	A5GN65	0	0	0	0	0	0	0	0	0	0	0	0	0	0	0	0	0	0	0	0	0	0		1883900	407030	384320	0	1089400	2091400	231070	663100	0	18771000	17288000	22722000	16203000
YP_001225674.1	Synechococcus WH7803	1415.63	2	121.36	280	293	FDMGGSAAVFGAMR	14		0	0.00015136	44044	A5GN62	0	515240	0	249920	806060	0	489300	0	0	117740	0	0	0	0	0	0	0	0	0	0	0	0		5530500	1860900	0	2745300	4188200	7294100	800560	1207700	1991200	20699000	15027000	18107000	0
YP_001225674.1	Synechococcus WH7803	1235.65	2	190.26	38	47	FSLQLSDWLK	10		0	4.5475e-05	48684	A5GN62	0	843120	0	0	1187100	2757300	617670	648420	801910	0	0	0	0	0	0	0	0	0	0	0	0	0		8839500	1103000	0	387900	6353600	6650200	0	0	0	13848000	10237000	11939000	12922000
YP_001225674.1	Synechococcus WH7803	1248.61	2	218.58	469	481	GLDPSGATGYGVR	13		0	2.1877e-29	56553	A5GN62	6115200	8193700	3109600	1437200	16645000	16566000	12232000	11973000	16031000	704080	335790	1124500	2312400	0	653550	0	0	0	0	0	0	0		19757000	8751000	11487000	9597300	17347000	36076000	7756200	14649000	17113000	162520000	104330000	140740000	74798000
YP_001225674.1	Synechococcus WH7803	1270.62	2	226.04	258	269	GLTFDSGGYNLK	12		0	7.5584e-25	57599	A5GN62	3446900	6117800	1441100	998640	10696000	11633000	8988000	7455800	8297100	362760	0	0	1662200	0	0	0	0	0	0	0	0	0		15661000	7212600	4667400	7479500	13997000	31769000	5135000	6500900	9733000	72859000	64435000	64501000	0
YP_001225674.1	Synechococcus WH7803	1814.76	2	79.283	220	236	GMGSFLSVCQGSDMDPK	17		0	0.0007256	58254	A5GN62	0	589520	0	357960	1590600	1636300	1367300	1250600	1109700	120890	0	0	0	0	0	0	0	0	0	0	0	0		4532400	1354900	0	2185100	2211000	3994400	0	1229500	2425300	8964000	9610200	11969000	5011500
YP_001225674.1	Synechococcus WH7803	713.418	2	159.75	89	96	LAAAAAAR	8		0	0.00095803	78990	A5GN62	0	0	0	0	0	0	0	0	0	0	38208	0	55044	0	623610	431500	291730	253760	146130	0	0	0		0	0	0	0	0	0	4415200	423100	7210900	0	2204400	0	0
YP_001225674.1	Synechococcus WH7803	965.482	2	189.62	129	136	LALYSDER	8		0	1.4607e-05	80596	A5GN62	0	4104900	1469800	935610	5255400	5977500	4546900	4392700	4749600	432030	0	0	0	0	0	0	0	0	0	0	0	0		16503000	7915200	6380700	10035000	27763000	29666000	5996100	9663600	8223800	82823000	95686000	104690000	0
YP_001225674.1	Synechococcus WH7803	1173.68	2	84.817	433	444	PGGSITAALFLK	12		0	0.015765	105748	A5GN62	0	0	0	0	0	0	0	0	0	0	0	0	0	0	0	0	0	0	0	0	0	0		0	0	0	0	0	0	0	0	0	0	0	0	0
YP_001225674.1	Synechococcus WH7803	783.533	2	117.56	251	257	RLVLVGK	7		1	0.011935	110641	A5GN62	0	0	0	0	0	0	0	0	0	0	0	0	0	0	0	0	0	0	0	0	0	0		5811900	1592200	0	0	5981900	4191100	0	0	0	49212000	28207000	34095000	70964000
YP_001225674.1	Synechococcus WH7803	1373.69	2	137.98	482	493	TLVNWITNQANT	12		0	3.2266e-05	129600	A5GN62	0	4249400	0	889060	9890300	6808600	7044800	7603400	4895400	98771	0	1184200	0	0	0	0	0	0	0	0	0	0		6634400	4197700	0	2525800	5374900	16260000	3119600	3949200	1373300	29106000	25146000	0	11610000
YP_001225674.1	Synechococcus WH7803	1062.52	2	147.29	270	279	VGAAQIDMMK	10		0	6.0759e-05	137520	A5GN62	0	213030	0	400410	847960	0	500750	960760	470090	115030	0	0	92889	0	0	0	0	0	0	0	0	0		6692000	1672700	1044100	3688400	3955900	6638200	2304500	2019000	3631200	32584000	25370000	21624000	70776000
YP_001225674.1	Synechococcus WH7803	2460.14	3	72.145	270	293	VGAAQIDMMKFDMGGSAAVFGAMR	24		1	7.4287e-05	137541	A5GN62	0	1408300	0	0	0	0	0	0	0	0	0	0	0	0	0	0	0	0	0	0	0	0		1807900	569330	694950	0	0	0	443490	0	0	6665600	7476700	0	0
YP_001225674.1	Synechococcus WH7803	2639.31	4	88.768	445	468	EFVDAGIPWAHIDIAGTVWSDKGR	24		1	2.58e-05	35833	A5GN62	0	0	0	0	0	0	0	0	0	0	0	0	0	0	0	0	0	0	0	0	0	0		0	0	0	0	0	0	0	0	0	0	0	0	0
YP_001225674.1	Synechococcus WH7803	3603.82		102.8	3	37	ISLSPATPEAWSGSVLALGIPENDPQGLVAAMEQR	35	609	0	1.0706e-13	73838	A5GN62	0	760150	0	173480	2320500	1353700	1255000	1282700	1324100	0	0	0	0	0	0	0	0	0	0	0	0	0		4458000	791260	526950	0	1785000	2037700	0	0	0	3445400	3789700	2199300	0
YP_001225674.1	Synechococcus WH7803	999.496		138.85	409	416	MPLHSPYR	8	610	0	0.00095659	99200	A5GN62	1335300	537470	220690	0	578990	0	0	0	0	0	0	0	0	0	0	0	0	0	0	0	0	0		5072900	938490	462190	647650	5576900	6463000	0	0	399020	39997000	33488000	37146000	30873000
YP_001225674.1	Synechococcus WH7803	1127.59		133.81	409	417	MPLHSPYRK	9	610	1	0.0012417	99239	A5GN62	544010	0	0	0	0	0	0	0	0	0	0	0	0	0	0	0	0	0	0	0	0	0		5785400	244650	0	0	3823600	2151500	0	416870	0	12191000	0	0	44120000
YP_001225674.1	Synechococcus WH7803	3151.54		137.3	97	128	AAQGQGGTLGLLLPWSSDTPEEDAAAAAEAVR	32		0	5.601e-21	1920	A5GN62	701470	4780100	0	555470	7526700	7601500	2198600	4330700	5728900	0	0	0	0	0	0	0	0	0	0	0	0	0		14118000	3800500	1158100	1587700	11872000	18202000	995100	1729700	4006700	20434000	21023000	22015000	12735000
YP_001225674.1	Synechococcus WH7803	1733.93		161.87	179	195	ELVAAPPNSVTPAELAR	17		0	8.2366e-10	38957	A5GN62	6647100	9957200	3019900	2166000	18802000	21863000	10420000	13588000	10018000	603020	1037900	1555600	2980300	0	596630	725900	507640	0	0	0	854800	0		28688000	10929000	11701000	15635000	27707000	46817000	11632000	12669000	20241000	162830000	98650000	99814000	39946000
YP_001225674.1	Synechococcus WH7803	1631.84		168.83	237	250	FIHLTYRPNDAASK	14		1	5.5932e-12	46501	A5GN62	940980	0	0	0	0	0	0	0	0	0	0	0	0	0	0	0	0	0	0	0	0	0		18931000	864710	0	0	17432000	8650000	0	0	0	67027000	34154000	50863000	32842000
YP_001225674.1	Synechococcus WH7803	1787.94		142.19	237	251	FIHLTYRPNDAASKR	15		2	0.00018759	46508	A5GN62	0	0	0	0	0	0	0	0	0	0	0	0	0	0	0	0	0	0	0	0	0	0		2422200	0	0	0	0	0	0	0	0	0	0	0	0
YP_001225674.1	Synechococcus WH7803	1268.65		186.76	129	138	LALYSDERFR	10		1	7.3941e-09	80622	A5GN62	4214100	1905400	905130	87095	2823500	2752200	848420	1239000	1410600	0	0	0	0	0	0	0	0	0	0	0	0	0		7051900	604260	0	0	1576800	0	0	0	0	0	0	0	30668000
YP_001225674.1	Synechococcus WH7803	1336.71		173.39	346	357	LTLADALVYACK	12		0	7.3557e-09	93737	A5GN62	829530	2019600	0	750150	3396500	2861200	1720200	5723300	2037600	173980	0	0	0	0	535090	0	0	0	0	0	0	0		19421000	6809000	4434100	4364500	18979000	34793000	5154200	3962900	3536100	142060000	90759000	98652000	36747000
YP_001225674.1	Synechococcus WH7803	1698.94		118.76	428	444	NTGPRPGGSITAALFLK	17		1	5.1454e-05	104206	A5GN62	0	0	0	0	0	3444100	0	0	443420	0	0	0	0	0	0	0	373240	0	0	0	0	0		5056000	599200	0	0	3028100	5150700	0	0	1099400	24684000	12782000	21300000	11792000
YP_001225674.1	Synechococcus WH7803	1998.07		120.99	48	65	QKPFSGKPGDCVSLPLLR	18		2	7.9067e-05	107624	A5GN62	0	0	0	0	0	0	0	0	0	0	0	0	0	0	0	0	0	0	0	0	0	0		9189700	0	0	0	5604800	0	0	0	0	0	0	0	32730000
YP_001225674.1	Synechococcus WH7803	2219.09		180.02	66	86	SDCTALVLVGLGEASSVDRDR	21		1	2.8264e-09	113362	A5GN62	2948000	2445200	0	746600	3114200	0	0	0	0	0	0	0	0	0	0	0	0	0	0	0	0	0		42770000	4465100	2176500	1787600	26499000	26506000	1858000	2174400	0	115690000	90587000	91470000	0
YP_001225674.1	Synechococcus WH7803	4141.16		53.104	139	178	SKPEPSPKPDQLELLGSLPGGLSHGLEAVHPVCAGVELAR	40		2	0.00017061	116889	A5GN62	0	0	0	0	0	0	0	0	0	0	0	0	0	0	0	0	0	0	0	0	0	0		19306000	0	0	0	3337200	0	0	0	0	0	22207000	0	0
YP_001225674.1	Synechococcus WH7803	2026.06		167.22	196	213	TASHLAHEHGLELTILER	18		0	2.3496e-14	124721	A5GN62	0	0	0	0	0	0	0	0	0	0	0	0	0	0	0	0	0	0	0	0	0	0		8030300	0	0	0	0	0	0	0	0	5386400	3817300	5239700	12577000
YP_001225669.1	Synechococcus WH7803	1324.72	2	131.52	35	46	LAQAESQGRPLR	12		1	0.0001414	80863	A5GN57	0	0	0	0	0	0	0	0	0	0	0	0	0	0	0	0	0	0	0	0	0	0		0	218660	0	0	0	0	0	0	0	3156500	0	3525300	0
YP_001225666.1	Synechococcus WH7803	1808.92	2	148.13	152	167	QGVPTDLEPEDLEVLR	16		0	1.5716e-06	107363	A5GN54	0	0	0	0	0	0	0	0	0	0	0	0	0	0	0	0	0	0	0	0	0	0		0	0	0	0	0	0	0	0	0	6889000	0	0	5910500
YP_001225666.1	Synechococcus WH7803	2150.17	3	98.694	134	151	LYLLTVLNRDEGFSEILR	18		1	7.7546e-05	96840	A5GN54	0	0	0	0	0	0	0	0	0	0	0	0	0	0	0	0	0	0	0	0	0	0		0	0	0	0	0	0	0	0	0	2706900	2157900	2408000	5379200
YP_001225666.1	Synechococcus WH7803	2840.36	3	96.019	107	133	SITASTGDFVVVPAEAIHDFENPGPDR	27		0	1.8929e-06	116343	A5GN54	0	0	0	0	0	0	0	0	0	0	0	0	0	0	0	0	0	0	0	0	0	0		0	0	0	0	0	0	0	0	0	8859900	6402700	0	6983500
YP_001225666.1	Synechococcus WH7803	1199.63		108.57	97	106	GTVIFHIEER	10		0	0.0019274	61978	A5GN54	0	0	0	0	0	0	0	0	0	0	0	0	0	0	0	0	0	0	0	0	0	0		0	0	0	0	0	0	0	0	0	0	1749700	0	0
YP_001225651.1	Synechococcus WH7803	1040.6	2	159.28	4	13	ADLVNLVAAR	10		0	6.0973e-05	3755	A5GN39	0	8014500	2356100	0	5632300	4703700	11081000	3000500	2426800	893300	1194600	3787800	0	0	4618400	0	502050	739730	2950900	3138700	517510	2154300		9525400	1789700	1451100	2294000	6700700	15272000	3564900	4756700	2186100	57772000	33204000	69155000	16034000
YP_001225651.1	Synechococcus WH7803	945.54	2	125.31	75	83	RVPAFTAGK	9		1	0.0025394	112097	A5GN39	9806100	5466700	7013500	686990	6350700	1220500	8177900	11400000	0	729780	4642500	6775600	10806000	0	0	7532100	4297200	1991200	6975900	2703300	4086700	1959400		6038500	0	0	0	5575900	7273100	73467	1383500	1570000	62218000	14014000	0	0
YP_001225651.1	Synechococcus WH7803	789.438	2	115.46	76	83	VPAFTAGK	8		0	0.0080805	143519	A5GN39	9486000	11270000	9116700	3450900	15174000	22744000	33759000	25221000	26012000	4652000	7355600	15574000	5715600	433380	15055000	10651000	9343100	4705800	8485500	6255900	11547000	6309500		0	0	1621900	592690	1635400	0	1170500	2533600	1753200	0	0	15953000	36560000
YP_001225651.1	Synechococcus WH7803	1307.69	2	191.4	42	53	VSILGFGSFEPR	12		0	1.2914e-08	144925	A5GN39	2622500	5641100	1612600	901470	2866300	1471500	2174400	4549300	1272500	360540	1252500	2123800	2461900	0	1339800	837260	1493900	994570	780850	859570	1207900	959380		4689000	0	0	0	0	0	0	546570	0	12294000	7038100	15112000	7192300
YP_001225651.1	Synechococcus WH7803	824.56	3	92.191	69	75	IKIPAKR	7		2	0.045269	70568	A5GN39	1580700	0	706250	0	0	0	0	0	0	0	0	0	0	0	0	0	0	0	0	0	0	0		862240	0	0	0	535850	0	0	0	0	2476500	0	6619300	0
YP_001225651.1	Synechococcus WH7803	2272.2	3	114.1	19	40	TDVSLVVDAAIETIIDSVVEGK	22		0	2.6942e-17	125684	A5GN39	0	0	0	0	0	0	0	0	0	0	0	0	0	0	0	0	0	0	0	0	0	0		0	0	0	0	0	705860	0	0	0	4481400	4606900	8317400	1552200
YP_001225651.1	Synechococcus WH7803	1413.78		136.01	1	13	MNKADLVNLVAAR	13	604	1	1.3285e-05	99045	A5GN39	5424600	4153600	0	0	1686100	1778400	1662200	1035000	456950	0	0	670780	0	0	0	0	0	0	0	615670	0	0		0	0	0	0	0	0	0	0	0	2080400	2748300	7636500	10508000
YP_001225651.1	Synechococcus WH7803	1435.78		118.73	41	53	KVSILGFGSFEPR	13		1	0.00010296	78808	A5GN39	0	1866900	539080	0	1843300	2386000	1619500	1396300	579250	134680	1129200	3010600	1980900	0	1499600	0	436740	0	0	247970	0	0		6321300	0	0	0	2253800	1825100	0	0	0	6106500	5879800	9412700	10135000
YP_001225643.1	Synechococcus WH7803	1553.78	2	237.51	98	111	EINVDLAGNPPYPR	14		0	2.8941e-17	37274	A5GN31	861670	958490	0	256850	1555900	0	888310	686180	485370	0	0	0	0	0	0	0	0	0	0	0	0	0		0	0	0	819000	2906000	5520200	732730	1524700	0	15146000	9218400	11454000	0
YP_001225632.1	Synechococcus WH7803	1110.52	2	100.02	38	47	GEQPPHGFSR	10		0	0.0044623	52735	A5GN20	0	0	0	0	0	0	0	0	0	0	0	0	0	0	0	0	0	0	0	0	0	0		0	0	0	0	0	0	0	0	0	0	2151600	0	0
YP_001225632.1	Synechococcus WH7803	1112.64	2	82.261	196	206	LIDALPLGSSK	11		0	0.011922	85831	A5GN20	0	856210	0	258510	965810	0	0	0	467650	89143	0	0	0	0	0	0	0	0	0	0	0	0		0	0	333850	350460	0	1192500	264380	817230	0	7083500	5066700	4164800	0
YP_001225632.1	Synechococcus WH7803	1164.61	2	112.41	261	270	LLTYNTGDIR	10		0	0.0069247	89100	A5GN20	0	491400	0	0	753730	0	340580	0	421690	51074	0	0	0	0	275640	0	0	0	0	0	0	0		0	0	0	344410	0	0	0	942360	0	11090000	6662500	5708100	0
YP_001225632.1	Synechococcus WH7803	1181.58	2	114.51	282	292	THAALEDQAAR	11		0	0.00076421	127266	A5GN20	0	0	0	0	0	0	0	0	0	0	0	0	0	0	0	0	0	0	0	0	0	0		0	121180	168970	0	0	370880	0	149260	0	4180000	3254200	3350900	0
YP_001225631.1	Synechococcus WH7803	1113.62	2	123.21	468	479	APVSGAAMGLIK	12	593	0	0.00012174	18592	A5GN19	0	0	0	0	0	0	0	0	0	0	0	0	0	0	0	0	0	0	0	0	0	0		734440	557760	0	700770	0	0	0	0	252200	19755000	6773000	728410	0
YP_001225631.1	Synechococcus WH7803	1453.66	2	252.14	1	13	MQGQTQSISFDGR	13	602	0	7.0063e-50	99484	A5GN19	0	514160	0	112320	2219000	0	0	0	430090	0	0	0	0	0	215280	155910	0	0	0	0	0	0		5615500	0	1448500	728130	1159600	2068700	333320	5438400	0	13870000	4674700	6866800	0
YP_001225631.1	Synechococcus WH7803	1420.72	2	255.39	251	263	AIGEVLSQFDQSK	13		0	9.1352e-50	11137	A5GN19	0	0	0	297150	2344600	0	1266800	0	0	121160	0	585560	0	0	478930	0	0	0	0	0	0	0		9876100	0	0	777920	2936500	7679600	1266600	3010500	1816200	42478000	25751000	20666000	0
YP_001225631.1	Synechococcus WH7803	920.606	2	73.616	419	427	AILPVLPAK	9		0	0.041797	11759	A5GN19	0	286150	0	0	615760	672540	0	0	0	0	0	0	0	0	0	0	0	0	0	0	0	0		3458600	579810	0	604030	1443300	3443200	729820	0	0	30933000	13626000	15022000	0
YP_001225631.1	Synechococcus WH7803	762.428	2	99.384	300	306	ALPTSFK	7		0	0.023749	15037	A5GN19	0	1140300	0	0	1351000	0	0	0	0	0	0	0	0	0	0	0	0	0	0	0	0	0		3198000	337450	780070	506640	0	1537000	286120	1185000	0	11865000	5192200	9501200	0
YP_001225631.1	Synechococcus WH7803	787.444	2	99.919	216	222	AQESILK	7		0	0.023024	18810	A5GN19	0	0	0	0	1108100	0	750900	0	399400	0	0	0	0	0	0	0	0	0	0	0	0	0		3703000	901200	1425600	0	0	0	0	0	2119900	31493000	24899000	0	0
YP_001225631.1	Synechococcus WH7803	995.508	2	99.384	428	435	DTFPYVVR	8		0	0.013325	32416	A5GN19	0	0	0	0	0	0	0	0	0	0	0	148720	0	0	0	0	0	0	0	0	0	0		2259400	363040	0	641050	0	1464000	0	1453400	0	11403000	5125900	7090500	0
YP_001225631.1	Synechococcus WH7803	1867.87	2	137.4	50	64	EGIDFLPLICDYEER	15		0	2.1715e-05	36279	A5GN19	0	0	0	0	367760	0	0	0	297510	0	282100	0	0	0	0	0	0	0	0	0	0	0		4592800	428990	0	0	1034100	2390600	284630	632620	0	7245200	6807300	6092800	1054400
YP_001225631.1	Synechococcus WH7803	1106.55	2	110.87	510	519	GITALQMDMK	10		0	0.0024408	55466	A5GN19	0	0	0	0	0	496180	0	0	0	0	0	0	0	0	0	0	613450	0	0	0	0	0		1085800	462460	688190	0	0	1017100	0	0	790010	7455500	5101200	0	0
YP_001225631.1	Synechococcus WH7803	941.577	2	84.743	692	699	GRINLTLR	8		1	0.043401	60368	A5GN19	0	0	0	0	0	0	0	0	0	0	0	0	0	0	0	0	0	0	0	0	0	0		0	0	0	0	0	0	0	0	0	0	0	0	0
YP_001225631.1	Synechococcus WH7803	800.476	2	92.191	620	626	IIEGLTR	7		0	0.033482	69638	A5GN19	0	392540	0	165320	1064200	1132500	0	0	706590	0	0	651120	71991	0	1097600	815930	450920	275530	568680	477280	0	938180		5591000	1222600	1754500	938710	5951300	8351800	2392400	6636100	2191400	77447000	54005000	64525000	0
YP_001225631.1	Synechococcus WH7803	806.411	2	92.191	71	77	IPGSFMR	7		0	0.033482	72854	A5GN19	0	0	0	0	0	0	0	0	0	0	0	0	0	0	0	0	0	0	0	0	0	0		939010	0	0	0	0	0	0	363990	0	4684300	3169400	0	0
YP_001225631.1	Synechococcus WH7803	845.497	2	110.12	292	299	KLVSANSK	8		1	0.0090869	78149	A5GN19	0	0	0	0	0	0	0	0	0	0	0	0	0	0	0	0	0	0	0	0	0	0		0	0	0	0	0	0	0	0	0	0	1363400	0	0
YP_001225631.1	Synechococcus WH7803	1062.48	2	133.86	546	554	MMEAIDTPR	9		0	0.0012341	98732	A5GN19	0	0	0	164060	620840	0	544810	318940	0	0	59150	0	0	0	0	0	0	0	0	0	0	0		1508000	233540	759310	232180	0	1047400	343880	965260	1391100	8845400	6747200	9131900	0
YP_001225631.1	Synechococcus WH7803	2255.05	2	66.387	46	64	SSGREGIDFLPLICDYEER	19		1	0.010634	120230	A5GN19	0	0	0	0	0	0	0	0	0	0	0	0	0	0	0	0	0	0	0	0	0	0		0	0	0	0	0	0	0	0	0	0	0	0	0
YP_001225631.1	Synechococcus WH7803	1677.84	2	91.093	504	519	VAGTDKGITALQMDMK	16		1	0.0013088	134575	A5GN19	0	0	0	0	0	0	0	0	0	0	0	0	0	0	0	0	0	0	0	0	0	0		0	0	0	0	0	0	0	0	0	0	0	0	0
YP_001225631.1	Synechococcus WH7803	873.456	2	166.78	677	684	VGDEVTVR	8		0	0.00055314	137864	A5GN19	1720800	907620	0	473220	2095200	2290000	1508400	1136500	877760	162180	317660	374500	364280	93297	1616400	1715800	883720	952050	954000	638630	945730	907330		8356100	1982100	3778000	1253300	4996300	9104000	2443500	7423300	5011800	74317000	45044000	28447000	3204000
YP_001225631.1	Synechococcus WH7803	1663.86	2	213.63	152	166	VGLLGDDFVLNPSYR	15		0	4.6159e-36	138649	A5GN19	0	0	0	188450	0	0	0	780110	343150	0	0	0	0	0	0	0	0	0	0	0	0	0		8041700	0	0	646350	0	4615500	955940	1273500	0	17538000	10983000	9486700	0
YP_001225631.1	Synechococcus WH7803	1377.69	2	163.46	628	640	VNEGEVFSGAITR	13		0	2.0996e-08	143002	A5GN19	0	0	0	0	0	0	0	0	0	0	0	0	0	0	0	0	0	0	0	0	0	0		1624200	0	290370	0	0	2456400	453860	0	0	13319000	7591000	7312800	0
YP_001225631.1	Synechococcus WH7803	3018.43	3	76.267	355	383	GLTQVLSTATLGTPSDAQEMDDLNPSTEK	29	597	0	4.453e-07	57617	A5GN19	0	0	0	0	1324200	0	671980	405260	0	0	0	0	0	0	0	0	0	0	0	0	0	0		3671500	0	1011200	0	0	0	0	0	0	5628100	0	3304400	0
YP_001225631.1	Synechococcus WH7803	2053.11	3	197.7	520	539	ITGLAMGTIAEAINQARPAR	20	599	1	2.3674e-09	74410	A5GN19	0	0	0	0	542490	0	0	0	0	0	0	0	0	0	0	0	0	0	0	0	0	0		1970900	0	0	0	0	0	0	0	0	3119800	2152900	4039700	0
YP_001225631.1	Synechococcus WH7803	995.526	3	76.478	78	85	REGRPPER	8		2	0.077358	109525	A5GN19	0	0	0	0	0	0	0	0	0	0	0	0	0	0	0	0	0	0	0	0	0	0		0	0	0	0	0	0	0	0	0	1345200	572550	1280100	0
YP_001225631.1	Synechococcus WH7803	1207.64	3	74.537	408	418	REIGHGALAER	11		1	0.0060724	109527	A5GN19	0	0	0	0	0	0	0	0	0	0	0	0	0	0	0	0	0	0	0	0	0	0		0	0	0	0	0	0	0	0	0	0	0	0	0
YP_001225631.1	Synechococcus WH7803	2869.39	3	114.84	592	619	TNTKIDIEDSGIVTIASHDGAAADEAQK	28		1	3.7645e-09	130110	A5GN19	0	0	0	0	0	0	0	0	0	0	0	0	0	0	0	0	0	0	0	0	0	0		0	0	0	0	0	0	0	0	0	0	0	0	0
YP_001225631.1	Synechococcus WH7803	999.525	3	50.607	346	354	VHGSGLFQR	9		0	0.07005	139047	A5GN19	0	0	0	0	0	0	0	0	0	0	0	0	0	0	0	0	0	0	0	0	0	0		0	0	0	0	0	0	0	0	0	0	0	0	0
YP_001225631.1	Synechococcus WH7803	3207.63	4	62.67	596	626	IDIEDSGIVTIASHDGAAADEAQKIIEGLTR	31		1	3.3138e-05	67337	A5GN19	0	0	0	0	0	0	0	0	0	0	0	0	0	0	0	0	0	0	0	0	0	0		0	0	0	0	0	0	0	0	0	0	0	0	0
YP_001225631.1	Synechococcus WH7803	1469.73		158.47	655	667	EGMIHISQLSEAR	13	594	0	3.003e-08	36440	A5GN19	0	0	0	0	0	0	0	0	0	0	0	0	0	0	0	0	0	0	0	0	0	0		1170300	0	0	0	0	0	0	0	0	12049000	9930200	20068000	0
YP_001225631.1	Synechococcus WH7803	2917.61		86.18	641	667	IIPIGAFVEILPGKEGMIHISQLSEAR	27	594	1	4.2142e-06	69923	A5GN19	0	0	0	0	0	0	0	0	0	0	0	0	0	0	0	0	0	0	0	0	0	0		0	0	0	0	0	0	0	0	0	1922700	3619000	2875200	0
YP_001225631.1	Synechococcus WH7803	2069		170.95	486	503	ILTDIQGIEDFLGDMDFK	18	598	0	1.7402e-14	71820	A5GN19	0	0	0	0	0	0	0	158700	0	0	0	0	0	0	0	0	0	0	0	0	0	0		6672900	0	0	0	0	1378500	0	0	0	12909000	11664000	9932100	0
YP_001225631.1	Synechococcus WH7803	1728.92		242.97	520	536	ITGLAMGTIAEAINQAR	17	599	0	3.443e-52	74402	A5GN19	0	0	0	0	0	0	0	0	0	0	0	0	0	0	0	0	0	0	0	0	0	0		4536400	0	0	0	0	0	0	0	0	6383900	2413500	828940	0
YP_001225631.1	Synechococcus WH7803	2974.57		114.21	122	151	VPADVLSVTGASMATLLAGIPFYGPMAAVR	30	603	0	2.0657e-14	143496	A5GN19	0	0	0	0	317650	0	0	0	0	0	0	0	0	0	0	0	0	0	0	0	0	0		0	0	0	0	0	0	0	0	525470	5047600	3673200	3324800	0
YP_001225631.1	Synechococcus WH7803	1258.66		181.87	264	274	ADRDSKLDAIR	11		2	1.3021e-08	3895	A5GN19	348570	0	0	0	0	0	0	0	0	0	0	0	0	0	0	0	0	0	0	0	0	0		3369300	241720	0	0	0	0	0	0	0	9371000	2719200	5858600	0
YP_001225631.1	Synechococcus WH7803	1898.1		115.38	419	435	AILPVLPAKDTFPYVVR	17		1	3.3773e-05	11765	A5GN19	0	0	0	0	0	0	0	0	0	0	0	0	0	0	0	0	0	0	0	0	0	0		13345000	0	0	0	0	0	0	0	0	0	0	0	0
YP_001225631.1	Synechococcus WH7803	2713.33		134.08	223	246	DAGIEQVKPEQPEEDSTLPVYLEK	24		1	9.5988e-07	26534	A5GN19	0	971440	0	313550	0	2999800	888810	731740	337580	0	0	318220	0	0	0	0	0	0	0	0	0	0		8717600	0	4387200	947720	0	11182000	1167900	0	4560200	0	18714000	15531000	0
YP_001225631.1	Synechococcus WH7803	948.478		122.18	555	563	DGLSPHAPR	9		0	0.0023976	28169	A5GN19	0	434300	0	0	573870	0	0	0	0	0	0	0	0	0	0	0	0	0	0	0	0	0		5106300	695340	1261900	178210	392900	3277200	479080	2222500	818120	44161000	26380000	23723000	0
YP_001225631.1	Synechococcus WH7803	1051.54		106.88	409	418	EIGHGALAER	10		0	0.002998	37042	A5GN19	0	430560	0	0	567910	0	0	0	0	0	0	0	0	0	0	387490	0	0	0	0	0	0		5661800	317260	0	177390	0	2947600	442450	862920	401990	28037000	5263100	16461000	0
YP_001225631.1	Synechococcus WH7803	1492.82		214.67	569	583	IDPELIGTVIGPGGR	15		0	1.9523e-46	67382	A5GN19	1989900	1478700	0	432860	3029000	3293600	1366100	1026400	892080	219410	0	2149000	0	0	1804600	1098500	835470	0	1679200	1080000	1314200	631070		20608000	2970700	2544000	861020	6572000	13759000	1860000	4657200	2162500	83455000	56016000	49845000	12211000
YP_001225631.1	Synechococcus WH7803	1465.89		98.898	641	654	IIPIGAFVEILPGK	14		0	0.0011315	69921	A5GN19	0	0	0	0	0	0	0	0	0	0	0	0	0	0	0	0	0	0	0	0	0	0		12436000	1265300	257850	574330	8541600	9093200	513240	0	0	47840000	48438000	47586000	3006300
YP_001225631.1	Synechococcus WH7803	1505.78		232.78	627	640	KVNEGEVFSGAITR	14		1	5.716e-39	78660	A5GN19	0	0	0	0	1662500	0	0	997450	547050	0	0	0	0	0	0	0	0	0	0	0	0	0		19786000	3435200	0	298340	13700000	14265000	0	996830	483420	104370000	35468000	70801000	0
YP_001225631.1	Synechococcus WH7803	1155.63		104.42	345	354	RVHGSGLFQR	10		1	0.0015777	111961	A5GN19	0	0	0	0	0	0	0	0	0	0	0	0	0	0	0	0	0	0	0	0	0	0		2829500	0	0	0	0	0	0	0	0	0	0	1906100	0
YP_001225631.1	Synechococcus WH7803	1720.98		131.61	328	344	SLDQVRPISAAAGVLPK	17		1	1.2713e-06	117106	A5GN19	0	0	0	0	1581800	0	0	0	0	0	0	0	0	0	0	0	0	0	0	0	0	0		9730100	1116100	0	0	0	2877200	0	445600	0	29221000	11182000	11858000	10574000
YP_001225631.1	Synechococcus WH7803	1817.9		246.64	275	291	SSTAETIEALKDSDPVR	17		1	1.5683e-51	120725	A5GN19	0	0	0	0	0	0	0	203520	0	0	0	0	0	0	0	0	0	0	0	0	0	0		3501900	0	0	0	0	0	0	0	0	15479000	0	4270800	0
YP_001225631.1	Synechococcus WH7803	1946		187.74	275	292	SSTAETIEALKDSDPVRK	18		2	5.7072e-20	120731	A5GN19	0	0	0	0	0	0	0	0	0	0	0	0	0	0	0	0	0	0	0	0	0	0		4467300	0	0	0	0	0	0	0	0	0	8239300	0	0
YP_001225631.1	Synechococcus WH7803	1043.59		187.22	668	676	VEKVEDVVK	9		1	3.6258e-15	136970	A5GN19	900710	383180	0	138500	924890	0	0	0	0	0	0	86689	0	0	959650	0	0	0	265840	0	462110	0		7245000	2102600	1542600	807890	4519400	12036000	2193600	3694600	3160000	106570000	83718000	75124000	6894300
YP_001225631.1	Synechococcus WH7803	900.478		125.81	685	691	VREIDNR	7		1	0.005451	144575	A5GN19	0	0	0	0	107450	0	0	0	0	0	16010	0	0	0	0	0	0	0	0	0	61570	0		0	0	268520	172910	0	611630	197070	349330	318570	17384000	11537000	16441000	0
YP_001225630.1	Synechococcus WH7803	1133.66	2	96.665	87	97	AHKGELPGVVK	11		1	0.0047763	9217	A5GN18	0	0	0	0	0	0	0	0	0	0	0	0	0	0	0	0	0	0	0	0	0	0		0	0	0	0	0	0	0	0	0	0	0	2568700	0
YP_001225630.1	Synechococcus WH7803	810.508	2	100.27	46	52	KIQGLPR	7		1	0.033482	77593	A5GN18	0	0	0	0	0	0	0	0	0	0	0	0	0	0	0	0	0	0	0	0	0	0		806020	0	0	0	1491900	2152000	106560	366070	0	21945000	11669000	29093000	0
YP_001225628.1	Synechococcus WH7803	1614.68	2	67.456	351	364	EISSCSVCGDFQAR	14		0	0.042158	37479	A5GN16	0	0	0	0	0	0	0	0	0	0	0	0	0	0	0	0	0	0	0	0	0	0		0	0	283730	0	0	0	0	0	0	0	1468100	1195800	0
YP_001225628.1	Synechococcus WH7803	2105.17	2	109.48	195	215	EVLPPVLVNSASLTGSGQLPK	21		0	0.00018052	41624	A5GN16	0	0	0	0	0	0	0	0	0	0	0	0	0	0	0	0	0	0	0	0	0	0		908770	0	0	0	0	0	0	0	0	0	0	0	0
YP_001225628.1	Synechococcus WH7803	1094.59	2	166.68	166	175	FVTLFGQGAR	10		0	6.9774e-06	50133	A5GN16	0	0	0	0	243320	0	0	259720	171220	0	0	0	0	0	0	0	0	0	0	0	0	0		1685000	0	0	0	0	0	0	0	0	0	5074400	6174100	4550700
YP_001225628.1	Synechococcus WH7803	1607.8	2	90.731	321	335	VLELCTGDLGFSAAR	15		0	0.0011582	141474	A5GN16	0	0	0	0	0	0	0	0	0	0	0	0	0	0	0	0	0	0	0	0	0	0		2362600	0	0	0	0	0	0	0	0	0	0	0	0
YP_001225628.1	Synechococcus WH7803	1161.53	2	85.064	256	264	YVAYSPCFR	9		0	0.017608	152491	A5GN16	0	0	0	0	0	0	0	0	0	0	0	0	0	0	0	0	0	0	0	451020	0	0		0	0	0	0	0	0	0	0	0	0	0	0	0
YP_001225620.1	Synechococcus WH7803	959.559	2	93.143	113	121	MKLGGVLSR	9	592	1	0.013682	98068	A5GN08	0	0	0	0	0	0	0	0	0	0	0	0	0	0	0	0	0	0	0	0	0	0		610750	0	0	0	0	0	0	0	0	7632700	0	0	11029000
YP_001225620.1	Synechococcus WH7803	1372.72	2	144.77	126	137	EVLPAVFEVNEK	12		0	1.4595e-05	41610	A5GN08	1306100	2025600	426160	545400	3338200	3611700	1783000	1122000	3388200	0	0	755680	0	0	0	0	0	0	0	0	0	0		5268000	1492600	0	2419100	3524900	8836200	1733700	4379100	6596900	48079000	20100000	11870000	26445000
YP_001225620.1	Synechococcus WH7803	700.423	2	181.15	115	121	LGGVLSR	7		0	0.00060388	84732	A5GN08	6898700	0	3426300	0	270780	9027900	3960000	3891400	7995700	146900	96233	0	301870	0	0	0	0	0	0	0	2089900	0		10907000	2493000	2572400	2146500	9107200	11554000	0	20130000	7472500	141540000	50487000	38112000	145580000
YP_001225620.1	Synechococcus WH7803	1366.72	2	237.92	91	102	LSITVPSYFNAR	12		0	2.9505e-33	92649	A5GN08	4428200	6360900	1139000	1814600	13005000	6815300	2301000	1343500	7862700	177550	0	691840	2227500	0	0	499170	719400	0	609510	436600	905820	946110		17615000	2152200	1920500	1977700	7567300	18287000	1645600	7453100	9691700	113930000	49411000	24363000	75991000
YP_001225620.1	Synechococcus WH7803	1597.81	2	233.84	60	72	LYFVQSSTQQLER	13		0	1.5376e-38	96709	A5GN08	2918700	4252000	1557100	1185100	8899600	7073300	3381700	3276800	7761100	0	0	0	1415100	0	0	0	0	0	0	0	1625800	0		8744000	1377900	2418800	1511300	3844100	11613000	952060	4414600	2251300	47250000	28369000	20256000	59175000
YP_001225620.1	Synechococcus WH7803	1125.55	2	126.24	51	59	WDGSKDYKK	9		2	0.033224	148690	A5GN08	0	0	0	0	0	0	0	0	0	0	0	0	0	0	0	0	0	0	0	0	0	0		1171700	86229	0	0	0	242530	0	0	0	0	808550	1292800	0
YP_001225620.1	Synechococcus WH7803	1300.66		139.97	73	82	AEYFFMLRPK	10	591	1	0.00031927	5084	A5GN08	1273300	0	0	0	455610	0	0	0	0	0	0	0	0	0	0	0	0	0	0	0	0	0		19315000	738320	0	0	8382300	5810900	0	0	0	115170000	57127000	41003000	163010000
YP_001225620.1	Synechococcus WH7803	1660.85		180.24	124	137	CKEVLPAVFEVNEK	14		1	5.8785e-13	25815	A5GN08	0	0	0	0	0	0	0	0	0	0	0	0	0	0	0	0	0	0	0	0	0	0		2004200	0	0	0	0	0	0	0	0	4779600	0	0	26236000
YP_001225620.1	Synechococcus WH7803	1725.9		232.56	59	72	KLYFVQSSTQQLER	14		1	5.8226e-39	78162	A5GN08	0	0	0	0	0	1959500	0	0	1238600	0	0	0	0	0	0	0	0	0	0	0	0	0		3335600	0	0	0	1664500	2144300	0	0	0	45117000	17705000	0	35332000
YP_001225619.1	Synechococcus WH7803	839.523	2	110.54	2	8	TLPLQLR	7		0	0.015326	129296	A5GN07	0	0	0	0	1280000	0	0	0	0	133030	0	609260	0	0	0	0	0	0	0	0	0	0		2631400	643110	299460	586510	2398700	4042600	1145100	831820	859600	31230000	0	13637000	86166000
YP_001225619.1	Synechococcus WH7803	2365.18	3	102.43	70	91	AGWDTVALLDVQQMAVHGDLAR	22		0	4.2959e-06	8932	A5GN07	0	0	0	0	0	0	0	0	0	0	0	0	0	0	0	0	0	0	0	0	0	0		0	0	0	0	0	0	0	0	0	0	1998100	0	0
YP_001225619.1	Synechococcus WH7803	2233.19		106.36	95	113	LLAHAWLPGDQPLHHPYLR	19		0	3.7735e-05	87652	A5GN07	0	0	0	0	0	0	0	0	0	0	0	0	0	0	0	0	0	0	0	0	0	0		0	0	0	0	0	0	0	0	0	0	0	0	0
YP_001225614.1	Synechococcus WH7803	1502.7	2	153.54	13	27	ANANAAVSSMEDPVK	15	588	0	1.9944e-08	16872	A5GN02	0	386430	0	353890	842910	1235300	2313400	995940	604320	235440	883930	836430	152430	0	0	1254800	409220	0	288170	0	0	0		0	0	213830	628210	0	3876400	395200	415880	285500	0	0	0	0
YP_001225614.1	Synechococcus WH7803	1644.84	2	119.88	28	42	ILDQSVADMQADLVK	15	589	0	0.00012967	70846	A5GN02	0	0	0	279090	1048500	2157200	2188000	1201100	954870	404960	659450	1892600	0	0	1914100	1667000	463730	0	906750	370070	0	0		0	0	0	0	0	0	0	0	0	0	0	0	0
YP_001225614.1	Synechococcus WH7803	1272.7	2	84.817	45	56	QAVAMAIASQKR	12	590	1	0.0048958	106506	A5GN02	0	0	0	0	0	0	0	0	0	0	0	0	0	0	0	0	0	0	0	0	0	0		0	0	0	0	0	0	0	0	0	0	0	0	0
YP_001225614.1	Synechococcus WH7803	771.485	2	117.7	75	81	AELALKK	7		1	0.015289	4695	A5GN02	0	0	0	0	283690	0	0	0	0	0	0	0	0	0	0	0	0	0	0	0	0	0		0	209800	182230	0	621380	1327500	0	0	0	1715900	4835400	11334000	0
YP_001225614.1	Synechococcus WH7803	1115.58	2	134.77	110	119	AQEAQVETLK	10		0	0.00031322	18754	A5GN02	0	0	0	0	351090	704250	621980	566990	0	49570	129380	354370	33642	0	0	392050	0	0	150740	0	0	0		0	0	0	0	0	1565200	0	0	0	0	0	5228100	0
YP_001225614.1	Synechococcus WH7803	973.483	2	166.68	81	88	KNEEDLAR	8		1	0.00055664	78260	A5GN02	0	0	0	0	0	0	0	0	0	52711	180140	283810	0	66438	865670	588360	54053	121270	260360	115020	0	0		0	0	0	345340	0	0	241450	131630	317610	0	6794500	7165800	0
YP_001225614.1	Synechococcus WH7803	815.475	2	98.629	121	128	SLVALEGK	8		0	0.013946	118280	A5GN02	0	0	0	0	2381100	3097900	3237000	2493500	1589100	468700	0	2755200	0	0	0	2092300	0	259270	0	0	0	0		0	0	0	692000	2191700	4335000	0	644440	0	0	6678700	0	0
YP_001225614.1	Synechococcus WH7803	1552.77	2	211.64	96	109	TFQETATSLSNQVK	14		0	2.5265e-23	126340	A5GN02	0	410360	0	391490	1981100	2793700	3282600	2453400	1050100	416640	928300	1628300	0	0	0	1654200	0	352830	695130	0	0	0		1018100	0	665920	586570	1129500	2659000	0	0	891320	0	6311400	15199000	0
YP_001225614.1	Synechococcus WH7803	1570.8	3	117.86	238	250	VAEVDQDLEELRR	13		1	0.0013633	134476	A5GN02	0	0	0	0	0	1722600	917080	912530	0	0	0	383220	0	0	0	0	0	0	0	151430	498950	0		0	0	0	0	0	0	0	0	0	0	0	0	0
YP_001225614.1	Synechococcus WH7803	1243.68		195.79	110	120	AQEAQVETLKK	11		1	2.5705e-15	18767	A5GN02	425760	514310	376490	548200	2111200	3501500	3912900	2318400	2089100	264730	894960	1153300	152660	0	3001500	3002100	947190	0	882860	0	557020	0		1863700	670970	1402100	1158600	4025400	6903100	1544600	870400	1008600	11624000	44430000	65935000	0
YP_001225614.1	Synechococcus WH7803	1515.74		198.97	57	69	LRNQADQAETQSR	13		1	1.1329e-16	91878	A5GN02	0	120020	0	73476	561100	0	317280	381370	0	0	83299	71760	0	0	268680	226810	0	0	115540	0	0	0		0	111350	148260	0	738300	915340	50339	42411	76818	1237400	2897500	3948000	1213700
YP_001225613.1	Synechococcus WH7803	2077.95	2	148.18	20	37	ASGTVLVDFWAPWCGPCR	18		0	1.9596e-07	20565	A5GN01	0	0	0	0	0	0	0	0	0	0	0	0	0	0	0	0	0	0	0	0	0	0		0	0	0	0	0	0	0	0	0	0	0	0	0
YP_001225613.1	Synechococcus WH7803	1732.95	2	203.51	69	83	DAYQVQGIPTLILFR	15		0	6.2899e-27	26969	A5GN01	0	663870	0	0	899170	670400	341960	1042700	1289800	0	0	543200	0	0	663750	0	0	0	0	0	0	0		0	323760	0	321740	897630	1658200	388780	0	0	4234400	3871700	3589800	12206000
YP_001225613.1	Synechococcus WH7803	1070.54	2	83.948	59	68	LEVDGNPATR	10		0	0.013543	83278	A5GN01	0	0	0	0	0	371960	362130	0	364600	0	57533	276240	0	0	357780	0	371370	102750	0	0	0	0		0	230190	0	0	0	0	0	0	0	0	7355000	0	0
YP_001225613.1	Synechococcus WH7803	1822.87	2	101.72	38	53	LMVPLMDWAAETYAGR	16		0	0.00044625	89924	A5GN01	0	0	0	0	0	0	0	0	0	0	0	0	0	0	0	0	0	0	0	0	0	0		0	0	0	0	0	0	0	0	0	0	0	0	0
YP_001225613.1	Synechococcus WH7803	1900.87	2	115.8	2	19	SAAVSDYTDAGFDQDVLK	18		0	7.6241e-05	112283	A5GN01	0	983970	0	85402	1032800	989220	656990	478800	820030	0	0	423080	0	0	0	0	0	0	274420	0	0	0		0	0	0	419710	0	0	0	499770	0	8744000	2360700	0	12066000
YP_001225613.1	Synechococcus WH7803	1986.04	3	91.932	91	108	HEGAIARPQLQAFLDAHL	18		1	0.035491	63890	A5GN01	0	0	0	0	0	0	0	0	0	0	0	0	0	0	0	0	0	0	0	0	0	0		0	0	0	0	0	0	0	0	0	0	0	0	0
YP_001225613.1	Synechococcus WH7803	1595.86		144.4	54	68	LQVGKLEVDGNPATR	15		1	2.7669e-06	91654	A5GN01	0	0	0	0	0	0	0	0	0	0	0	0	0	0	0	0	0	0	0	0	0	0		0	0	0	0	0	0	0	0	0	2942100	0	0	71813000
YP_001225612.1	Synechococcus WH7803	1026.54	2	93.429	233	241	GIEFFSLSK	9		0	0.014776	54910	A5GN00	0	0	0	0	0	0	0	0	0	0	0	0	0	0	0	0	0	0	0	0	0	0		0	0	0	0	0	0	0	0	0	0	0	0	0
YP_001225612.1	Synechococcus WH7803	1468.88	2	109.6	250	264	LAFAVGAAPLISALR	15		0	0.00046572	79758	A5GN00	0	0	0	0	0	0	0	0	0	0	0	0	0	0	0	0	0	0	0	0	0	0		829880	0	0	0	0	0	0	0	0	2452800	0	1129300	5459800
YP_001225609.1	Synechococcus WH7803	760.46	2	119.23	232	238	GVGFILR	7		0	0.011362	62266	A5GMZ7	0	0	0	0	0	0	0	0	0	0	0	0	0	0	0	0	0	0	0	0	0	0		0	0	0	0	0	0	0	0	0	4971300	0	0	0
YP_001225609.1	Synechococcus WH7803	1042.57	2	78.334	11	19	ILLVDDEAR	9		0	0.040612	71510	A5GMZ7	0	0	0	0	0	0	0	0	0	0	0	0	0	0	0	0	0	0	0	0	0	0		0	0	0	0	0	0	0	0	0	0	0	0	0
YP_001225609.1	Synechococcus WH7803	1163.67		131.22	222	231	DLPTLIHTVR	10		0	0.00052545	29710	A5GMZ7	0	0	0	0	0	0	0	0	0	0	0	0	0	0	0	0	0	0	0	0	0	0		0	0	0	0	0	0	0	0	0	6639000	0	0	1619200
YP_001225606.1	Synechococcus WH7803	1042.5	2	86.67	380	389	APQETGLDGR	10		0	0.0071085	18456	A5GMZ4	0	0	0	0	519720	0	0	610990	0	0	212330	0	0	0	0	0	0	585320	1623600	0	0	172600		0	0	0	0	0	0	0	0	0	2588600	0	2569900	0
YP_001225606.1	Synechococcus WH7803	1756.91	2	104.17	831	847	GADDITLEEAVELLAAK	17		0	0.00028319	50504	A5GMZ4	0	0	0	0	0	0	0	0	0	87977	0	0	0	0	0	0	0	0	0	0	0	0		0	0	0	0	0	0	0	0	0	0	0	0	0
YP_001225599.1	Synechococcus WH7803	1177.63	2	95.358	1	11	MFTGLVQAVGR	11	587	0	0.0016776	97651	A5GMY7	0	0	0	0	0	0	0	0	0	0	0	0	0	0	0	0	0	0	0	0	0	0		0	0	0	0	0	0	0	0	0	1985700	0	0	0
YP_001225599.1	Synechococcus WH7803	1095.6	2	84.213	74	84	GGAVNLEPALR	11		0	0.0093967	53600	A5GMY7	0	0	0	55196	654500	1031200	1316300	0	1205800	199960	263990	0	0	0	0	0	0	0	0	0	0	0		1056100	382520	0	594200	0	3045400	748680	0	1148700	13254000	8715300	7977800	0
YP_001225599.1	Synechococcus WH7803	1882.03	3	160.46	154	169	FWVAVIPHTWSVTALR	16		0	1.9448e-09	50201	A5GMY7	0	0	0	0	0	0	0	0	0	0	0	0	0	0	0	0	0	0	0	0	0	0		0	0	0	0	0	0	0	0	0	0	0	0	0
YP_001225599.1	Synechococcus WH7803	1045.51	3	43.769	120	127	WKESHFGR	8		1	0.071915	148857	A5GMY7	0	0	0	0	0	0	0	0	0	0	0	0	0	0	0	0	0	0	0	0	0	0		0	0	0	0	0	0	0	0	0	0	0	0	0
YP_001225586.1	Synechococcus WH7803	726.439	2	182.31	445	451	ALSAPLR	7		0	0.0005287	15217	A5GMX4	2026400	772650	458810	0	1656100	1634500	1361400	1043200	587390	158560	147250	542230	55929	0	0	0	0	0	0	0	0	0		632970	398470	588210	0	0	2063500	187260	0	225680	0	5329800	13935000	4712700
YP_001225586.1	Synechococcus WH7803	762.366	2	138.48	276	282	APSFGER	7		0	0.0083551	18464	A5GMX4	1080200	613340	0	315030	1168000	1656900	1593800	2480200	1873400	272900	319540	407870	0	0	0	0	521030	0	0	0	0	350750		2243200	1208900	2011000	0	1710000	5464300	0	0	1016300	10743000	21118000	33354000	12990000
YP_001225586.1	Synechococcus WH7803	918.467	2	101.43	276	283	APSFGERR	8		1	0.007969	18480	A5GMX4	0	0	0	0	0	0	0	0	0	0	0	0	0	0	0	0	0	0	0	0	0	0		0	0	0	0	0	0	0	0	0	0	0	0	0
YP_001225586.1	Synechococcus WH7803	712.485	2	84.025	122	128	AVALIVK	7		0	0.05161	22815	A5GMX4	1444200	1105100	0	290670	1796800	2723700	1814300	1865700	763670	326880	148150	572940	0	0	0	0	0	0	0	0	0	0		1986000	0	404900	0	0	3378100	0	0	0	0	5773500	15793000	0
YP_001225586.1	Synechococcus WH7803	2124.96	2	155.88	350	366	ELENSDSEYDREKLNER	17		2	2.8617e-08	38263	A5GMX4	0	0	0	0	0	0	0	0	0	0	0	0	0	0	0	0	0	0	0	0	0	0		0	0	0	0	0	0	0	0	0	0	0	0	0
YP_001225586.1	Synechococcus WH7803	911.555	2	148.21	267	275	GVLQVAAVR	9		0	0.00056099	62471	A5GMX4	0	1107200	0	0	2697100	3505600	4514800	5466500	3805700	517170	1147100	1986300	0	0	3042600	1643900	1158500	382090	1082300	780600	1456000	722980		5448100	0	803660	0	3533700	8869900	739540	0	388770	24000000	60360000	78137000	70246000
YP_001225586.1	Synechococcus WH7803	1462.64	2	111.27	196	208	GYSSPYFVTDGDR	13		0	0.00056301	63659	A5GMX4	0	0	0	186790	1649000	904450	1852900	1820600	852500	247830	110480	512580	0	0	0	0	0	0	0	0	0	0		1863200	553450	1087900	452350	0	4303400	0	0	0	3711400	7840200	14729000	0
YP_001225586.1	Synechococcus WH7803	1001.51	2	124.08	394	402	IEDALNATR	9		0	0.0027278	67577	A5GMX4	1856600	1565100	0	0	0	3361800	2694100	2932100	0	0	0	0	0	0	1480500	1042700	0	0	0	0	0	998760		0	0	0	0	0	0	0	0	0	0	0	0	0
YP_001225586.1	Synechococcus WH7803	826.528	2	101.69	370	378	LAGGVAVIK	9		0	0.0061906	79924	A5GMX4	0	0	0	0	0	0	0	5296800	4244100	0	0	0	0	0	0	0	0	0	0	0	0	0		0	0	0	0	3249100	12457000	0	0	1097400	18808000	27024000	50116000	0
YP_001225586.1	Synechococcus WH7803	885.528	2	92.47	72	79	LIQQVASK	8		0	0.019011	86630	A5GMX4	1723600	1416600	563290	463860	2428100	2432200	2279000	1881400	433100	0	148400	178800	0	0	292400	0	0	0	0	0	0	228870		1221800	477040	682510	150340	0	3219200	0	0	0	0	2480100	8310700	0
YP_001225586.1	Synechococcus WH7803	1270.7	2	166.14	392	402	LRIEDALNATR	11		1	1.323e-06	91806	A5GMX4	0	0	0	0	0	0	0	0	0	0	0	0	0	0	0	0	0	190700	0	0	0	0		0	0	0	0	0	0	0	0	0	0	8038000	7227200	0
YP_001225586.1	Synechococcus WH7803	1198.63	2	159.09	105	116	NTAAGASPIELR	12		0	3.1751e-07	104079	A5GMX4	0	0	0	426120	1090700	1761500	0	1928400	615180	0	0	834400	0	0	0	0	0	0	0	0	0	0		0	0	843900	0	0	0	0	0	0	0	0	11927000	0
YP_001225586.1	Synechococcus WH7803	1354.73	2	116.84	105	117	NTAAGASPIELRR	13		1	0.00045958	104080	A5GMX4	0	0	0	0	0	0	0	0	0	0	0	0	0	0	0	0	0	0	0	0	0	0		0	0	0	0	0	0	0	0	0	0	0	0	0
YP_001225586.1	Synechococcus WH7803	1459.69	2	193.62	144	158	QVATVSAGGDDEVGR	15		0	2.5135e-19	108696	A5GMX4	0	269440	0	362030	680720	1567900	2081200	1845600	0	163020	172040	318570	81923	0	0	538530	0	0	0	0	424910	0		1532900	321320	932270	221630	1053600	581280	0	475340	538410	1736800	991300	3357200	0
YP_001225586.1	Synechococcus WH7803	1018.5	2	120.15	134	143	SQSVSGDAIR	10		0	0.0012577	119645	A5GMX4	1518300	1215700	522430	594520	2329400	3058000	2853800	0	1130800	188050	609830	0	185980	80760	0	0	0	0	0	352740	0	0		2911600	793090	3052600	479520	1511000	4623300	503230	650170	1117400	5145200	13478000	24479000	0
YP_001225586.1	Synechococcus WH7803	1560.82	3	164.22	304	317	AMTLDKVTLEDLGR	14	586	1	2.8493e-09	16761	A5GMX4	0	637200	0	159550	0	1073100	0	671170	0	134390	0	789050	0	0	1312600	718950	602780	0	0	0	0	0		1128300	242480	0	0	0	2642800	0	0	0	4426400	16966000	24925000	0
YP_001225586.1	Synechococcus WH7803	1962.02	3	152.94	209	224	QICEFENALLLLTDRK	16		1	6.005e-20	107422	A5GMX4	0	0	0	0	0	0	0	0	0	0	0	0	0	0	0	0	0	0	0	0	0	0		0	0	0	0	0	0	0	0	0	0	0	0	0
YP_001225586.1	Synechococcus WH7803	3189.54	3	25.275	42	71	SFGAPDIVNDGDTIAKEIDLEDPFENIGAK	30		1	0.079329	114325	A5GMX4	0	0	0	0	546380	824350	0	0	0	0	0	0	0	0	0	0	0	0	0	0	0	0		0	0	0	0	0	0	0	0	0	0	0	0	0
YP_001225586.1	Synechococcus WH7803	1885.02		187.63	285	303	AALADIAILTGGTVISEDR	19		0	9.7654e-18	1441	A5GMX4	540990	1166700	0	204550	834590	0	867270	3636900	447140	0	0	680150	0	0	0	0	0	0	0	0	0	0		1235000	0	0	0	0	2161700	0	0	0	0	8042400	8920800	3308600
YP_001225586.1	Synechococcus WH7803	3316.7		97.352	403	436	AAVEEGIVAGGGSTLIQLAGSLDGLANQLHGDQR	34		0	1.0979e-11	2442	A5GMX4	0	0	0	0	241480	0	0	0	0	0	0	0	0	0	0	0	0	0	0	0	0	0		2379500	0	0	0	0	0	0	0	0	0	5028400	6442400	0
YP_001225586.1	Synechococcus WH7803	1612.69		270.06	350	362	ELENSDSEYDREK	13		1	4.2524e-62	38244	A5GMX4	606580	688900	0	317520	914330	1357200	1532400	1666300	1215300	0	250000	293860	79895	0	630760	434380	0	0	0	0	0	0		4641300	696110	1475100	347890	1630400	5119500	298810	291080	407860	11377000	21135000	33410000	0
YP_001225586.1	Synechococcus WH7803	1680.97		182.41	225	240	ISAVADLVPVLETVQK	16		0	3.8007e-19	73484	A5GMX4	0	0	0	199380	1836400	1459300	1729600	6316500	1671600	299490	0	1751500	0	0	0	0	0	0	0	0	0	0		6075700	1078000	855640	0	1157200	7026100	0	0	0	8640000	17918000	21674000	0
YP_001225586.1	Synechococcus WH7803	1877.96		122.66	321	337	ITISKEETTIVASEDSR	17		1	7.8111e-05	74441	A5GMX4	0	280210	0	114330	513220	0	0	0	0	0	0	0	0	0	0	0	0	0	0	0	0	0		959860	0	0	0	0	1857000	0	0	0	0	3838400	7027600	0
YP_001225586.1	Synechococcus WH7803	1809.06		106.87	224	240	KISAVADLVPVLETVQK	17		1	2.3571e-05	77601	A5GMX4	0	0	0	0	0	0	0	0	0	0	0	0	0	0	0	0	0	0	0	0	0	0		1064300	0	0	0	0	0	0	0	0	0	12208000	12287000	0
YP_001225586.1	Synechococcus WH7803	1768.79		178.67	349	362	RELENSDSEYDREK	14		2	1.2025e-12	109534	A5GMX4	0	0	0	0	0	0	0	0	0	0	0	0	0	0	0	0	0	0	0	0	0	0		0	0	0	0	0	0	0	0	0	0	1076100	4091400	0
YP_001225586.1	Synechococcus WH7803	2034.06		127.49	320	337	RITISKEETTIVASEDSR	18		2	3.1676e-05	110178	A5GMX4	0	0	0	0	0	0	0	0	0	0	0	0	0	0	0	0	0	0	0	0	0	0		0	0	0	0	0	0	0	0	0	0	0	0	0
YP_001225586.1	Synechococcus WH7803	2508.25		77.795	471	495	SGQGFNALTGGYENLLEAGILDAAK	25		0	9.3427e-05	115538	A5GMX4	0	0	0	144990	509040	573790	290670	1358300	0	0	0	0	0	0	0	0	0	0	0	0	0	0		0	0	0	0	0	0	0	0	0	0	0	4077200	0
YP_001225586.1	Synechococcus WH7803	2437.33		166.92	241	264	TGSPLVILAEEVDGEALATLVVNK	24		0	1.5238e-50	127021	A5GMX4	0	832730	599260	0	2076000	3453000	3356000	3644900	3864400	0	2421600	5286900	0	0	859260	0	327610	378340	0	772320	0	0		5901100	0	0	0	2817700	0	518300	0	0	7147400	24116000	33473000	0
YP_001225586.1	Synechococcus WH7803	909.503		139.68	437	444	TGVEIVHR	8		0	0.0035134	127157	A5GMX4	717840	672630	0	0	464550	798400	316970	568670	0	0	0	0	0	0	0	0	0	0	0	0	0	0		0	405540	0	137550	0	2445600	0	0	0	0	6712000	21145000	0
YP_001225586.1	Synechococcus WH7803	1313.69		147.3	379	390	VGAPTETELKNR	12		1	8.8305e-06	137782	A5GMX4	0	501650	243850	104080	685310	951590	0	1021400	0	48929	0	90962	0	0	0	0	0	0	0	0	0	0		0	0	0	0	0	0	0	0	0	0	0	0	0
YP_001225584.1	Synechococcus WH7803	1297.74	2	150.15	88	99	IDVLINNAGITR	12		0	7.1875e-07	67455	A5GMX2	0	0	0	0	613860	742810	902050	0	676840	0	0	0	0	0	0	0	0	0	0	0	0	0		0	0	0	386790	1332400	3590400	0	593030	0	11637000	7415400	9229000	6654700
YP_001225584.1	Synechococcus WH7803	1388.73	2	213.35	6	19	TLDGQTALVTGASR	14		0	1.1181e-29	128584	A5GMX2	650050	676760	0	206160	1124400	1374300	0	1122300	787600	149370	177160	605060	200240	0	0	774580	0	386060	0	307050	601420	0		0	334560	641370	468780	1731200	2611100	396290	1275700	1125200	16068000	7623000	14202000	10336000
YP_001225584.1	Synechococcus WH7803	3616.79	4	49.19	24	60	AVALALAECGAEVVVNYASSPDAADAVVKEIESGGGK	37		1	0.00045994	22797	A5GMX2	0	0	0	0	0	0	0	0	0	0	0	0	0	0	0	0	0	0	0	0	0	0		0	0	0	0	0	0	0	0	0	0	0	0	0
YP_001225584.1	Synechococcus WH7803	2726.41		135.86	199	225	DLDAEGILSAIPLGTFGTPEQVAGTVR	27		0	1.6923e-29	29249	A5GMX2	0	682290	0	0	843860	1031500	539950	807340	933180	0	0	575470	0	0	0	0	0	0	0	0	0	0		0	0	0	0	0	0	0	0	0	0	0	4592500	0
YP_001225584.1	Synechococcus WH7803	1597.89		174.95	85	99	SGRIDVLINNAGITR	15		1	1.1913e-12	115558	A5GMX2	0	0	0	0	0	0	0	0	0	0	0	0	0	0	0	0	0	0	0	0	0	0		0	0	0	0	0	0	0	0	0	0	0	0	0
YP_001225580.1	Synechococcus WH7803	1439.85	2	152.7	218	232	LTGTLQGLAGLALGR	15		0	4.6162e-08	93636	A5GMW8	0	0	0	0	0	0	0	0	0	0	0	0	0	0	0	0	0	0	0	0	0	0		0	0	0	0	0	0	0	0	0	1612900	0	0	0
YP_001225576.1	Synechococcus WH7803	1267.68	2	139.43	169	179	HVDEVQSTLLK	11		0	5.0692e-05	65358	A5GMW4	0	0	0	0	0	0	0	0	0	0	0	0	0	0	0	0	0	0	0	0	0	0		0	0	0	0	0	0	0	0	0	0	0	0	0
YP_001225576.1	Synechococcus WH7803	1829.98	2	83.769	55	70	TSTLTLEEVIPLMIDR	16		0	0.0017919	132049	A5GMW4	0	0	0	0	0	0	0	0	0	0	0	0	0	0	0	0	0	0	0	0	0	0		0	0	0	0	0	0	0	0	0	0	0	0	0
YP_001225576.1	Synechococcus WH7803	1232.71	2	113.62	220	230	TTLYVISPALR	11		0	0.00084545	132316	A5GMW4	0	0	0	0	196810	0	0	0	0	0	0	0	0	0	0	0	0	0	0	0	0	0		567100	0	0	0	0	0	0	0	0	0	0	1968000	0
YP_001225576.1	Synechococcus WH7803	1619.84	3	40.477	143	156	TGVPEREQLDHLAR	14		1	0.085831	127210	A5GMW4	0	0	0	0	0	0	0	0	0	0	0	0	0	0	0	0	0	0	0	0	0	0		0	0	0	0	0	0	0	0	0	0	0	0	0
YP_001225574.1	Synechococcus WH7803	1550.77	2	168.22	193	207	SNNTVFTAPSTGTVR	15		0	1.6492e-12	118970	A5GMW2	0	927190	659790	217480	1559200	1830000	804400	1129400	484550	89736	0	500430	0	0	434540	0	261460	366560	422060	538200	577530	0		0	462180	0	619160	1390100	1897700	662490	764930	861600	6506000	3572800	5297100	0
YP_001225574.1	Synechococcus WH7803	1798.88	3	30.328	41	56	EATGKIVCANCHLAQK	16		1	0.065076	35278	A5GMW2	0	0	0	0	339800	2125200	708730	1677500	0	0	0	0	0	0	0	0	0	0	0	0	0	0		2589100	845340	678010	0	2789400	3181700	1563800	0	0	0	0	0	0
YP_001225573.1	Synechococcus WH7803	1315.6	2	64.439	2	14	TQMPAGDVPGMGR	13		0	0.017027	131081	A5GMW1	0	0	0	0	0	0	430800	0	0	0	114260	0	269660	0	0	0	0	0	0	0	0	0		0	466740	0	0	0	2584400	631660	868000	1628000	0	4339100	5037600	0
YP_001225569.1	Synechococcus WH7803	1111.66	2	102.06	10	21	LALLTGPSGVGK	12		0	0.0012712	80482	A5GMV7	638310	582180	0	254010	799970	571700	0	603180	974460	0	0	0	0	0	0	0	0	0	0	0	0	0		0	277270	0	0	0	2099500	0	698520	0	24860000	4434300	6266800	0
YP_001225569.1	Synechococcus WH7803	2461.26	3	57.708	116	136	SFPEALQIFLAPPSFDELERR	21		1	0.0022869	114522	A5GMV7	0	0	0	0	0	0	0	0	0	0	0	0	0	0	0	0	0	0	0	0	0	0		0	0	0	0	0	0	0	0	0	0	0	0	0
YP_001225569.1	Synechococcus WH7803	1233.65	3	84.507	60	69	TRQDFEALVR	10		1	0.0014409	131674	A5GMV7	0	0	0	0	0	0	0	0	0	0	0	0	0	0	0	0	0	0	0	0	0	0		0	0	0	0	0	0	0	0	0	5689100	0	1822400	4303800
YP_001225569.1	Synechococcus WH7803	1791.05		100.43	95	111	LVAGIPVLLEIELEGAR	17		0	8.1165e-05	94343	A5GMV7	0	0	0	0	0	0	0	0	0	0	0	0	0	0	0	0	0	0	0	0	0	0		610400	0	0	0	0	0	0	0	0	6447400	1612900	2431100	0
YP_001225567.1	Synechococcus WH7803	1471.79		177.44	147	159	LLESDDKITVSPR	13		1	3.5081e-12	88266	A5GMV5	0	655280	0	187820	995490	1241900	972820	1560500	1100100	0	0	211760	0	0	0	0	0	0	0	0	0	0		1759400	262070	0	0	4047000	4992100	0	0	0	15534000	0	0	0
YP_001225564.1	Synechococcus WH7803	1471.75	3	55.66	92	105	GHSDVHLGVGEIPR	14		0	0.059545	54675	A5GMV2	0	0	0	0	0	0	0	0	0	0	0	0	0	0	0	0	0	0	0	0	0	0		0	0	0	0	0	0	0	0	0	0	0	0	0
YP_001225564.1	Synechococcus WH7803	3826.94	4	17.45	68	105	PQSSGAPGQGSPSLEDIVQIAHAKGHSDVHLGVGEIPR	38		1	0.0747	105965	A5GMV2	0	0	0	0	0	0	0	0	0	0	0	0	0	0	0	0	0	0	0	0	0	0		1724800	0	0	0	0	0	0	0	0	6193500	0	0	0
YP_001225564.1	Synechococcus WH7803	2175.25		145.81	175	193	LIPQTILTLEDLNLPDVLR	19		0	2.8923e-13	86579	A5GMV2	0	0	0	0	0	0	0	0	0	0	0	0	0	0	0	0	0	0	0	0	0	0		1012100	0	0	0	0	0	0	0	0	1866800	2325700	2358500	5205100
YP_001225564.1	Synechococcus WH7803	1654.96		112.02	332	347	SLSESLLGVIAQGLIR	16		0	1.7105e-08	118234	A5GMV2	0	0	0	0	0	0	0	0	0	0	0	0	0	0	0	0	0	0	0	0	0	0		613810	0	0	0	0	0	0	0	0	2058700	0	2080500	0
YP_001225563.1	Synechococcus WH7803	1071.61	2	134.81	20	28	LAPVIQEFR	9		0	0.0023976	80738	A5GMV1	0	0	0	0	0	0	0	0	0	0	0	0	0	0	0	0	0	0	0	0	0	0		2099100	410520	0	0	1258500	1847000	112040	0	0	23197000	5384800	8044800	19522000
YP_001225563.1	Synechococcus WH7803	1517.77	2	171.67	319	333	LVGTDSASIAQETAR	15		0	1.3681e-16	94695	A5GMV1	0	1760900	578520	414200	1706300	0	703780	0	0	0	0	0	0	0	0	0	0	0	0	180210	0	418720		0	347270	0	0	0	0	0	0	0	0	0	0	0
YP_001225563.1	Synechococcus WH7803	1286.66	2	234.9	156	168	SQANLEASGVVGR	13		0	1.3851e-38	119359	A5GMV1	0	554730	0	185560	835600	0	114020	0	457710	0	0	128610	0	0	0	325860	0	0	0	360030	0	0		1815500	219300	627460	296170	0	1900700	0	448590	0	5111000	2644900	5860300	0
YP_001225563.1	Synechococcus WH7803	1318.68	2	123.21	260	270	VVLTEPLDYDR	11		0	0.00029458	147520	A5GMV1	0	0	0	0	0	0	958440	0	0	0	0	680200	0	0	0	0	0	0	0	0	0	0		735560	0	0	0	0	0	0	4102400	0	36486000	1422400	24939000	0
YP_001225563.1	Synechococcus WH7803	1707.94	3	77.372	141	155	LISQVAQLHFAPTQR	15		0	0.0013512	86709	A5GMV1	0	0	0	0	0	0	0	0	0	0	0	0	0	0	0	0	0	0	0	0	0	0		1103500	0	0	0	0	0	0	0	0	6645400	0	3856100	0
YP_001225563.1	Synechococcus WH7803	907.56	3	70.525	202	209	VILATVHR	8		0	0.018731	139869	A5GMV1	0	0	0	0	0	0	0	0	0	0	0	0	0	0	0	0	0	0	0	0	0	0		0	0	0	0	0	0	0	0	0	4319500	0	2643300	0
YP_001225563.1	Synechococcus WH7803	1785.86		51.939	126	140	TDNLLDPFPEEANRR	15		1	0.027177	125497	A5GMV1	0	0	0	0	247940	0	0	0	0	0	0	0	0	0	0	0	0	0	0	0	0	0		620570	0	0	0	0	0	0	0	0	0	2584900	8152000	0
YP_001225563.1	Synechococcus WH7803	1472.72		122.52	305	318	TTERPEAVDAGTAR	14		1	0.00043476	132144	A5GMV1	0	0	0	0	0	0	0	0	0	0	0	0	0	0	0	0	0	0	0	0	0	0		0	0	0	0	0	2492900	0	0	0	9704600	5192400	11116000	0
YP_001225563.1	Synechococcus WH7803	1395.84		185.99	7	19	VTIVLGTRPEAIK	13		1	2.0429e-16	146219	A5GMV1	0	0	0	0	0	0	0	0	0	0	0	0	0	0	0	0	0	0	0	0	0	0		0	0	0	0	0	0	0	0	0	7169800	0	0	9939600
YP_001225563.1	Synechococcus WH7803	908.519		104.21	37	44	VVLTGQHR	8		0	0.010201	147522	A5GMV1	0	0	0	0	0	0	0	0	0	0	0	0	0	0	0	0	0	0	0	0	0	0		0	0	0	0	0	635610	0	74244	0	7893300	2725500	4136300	0
YP_001225559.1	Synechococcus WH7803	1159.57	2	86.882	168	179	GADLGGDMVVAR	12	583	0	0.004491	50569	A5GMU7	1718700	1833600	730430	421920	3736600	3964600	1780900	2671900	3796000	79208	0	0	200500	0	0	0	0	0	0	0	0	188270		0	992160	1938100	0	0	2477000	838710	0	2442200	7343300	20675000	30240000	0
YP_001225559.1	Synechococcus WH7803	1472.59	2	61.765	97	108	CYASEEELDAMR	12		0	0.031866	25969	A5GMU7	0	0	0	0	0	0	0	0	0	0	0	0	0	0	0	0	0	0	0	0	0	0		0	0	372370	0	0	0	0	499420	512820	0	0	0	0
YP_001225559.1	Synechococcus WH7803	1122.53	2	219.25	252	261	DGVTSINDFR	10		0	4.4662e-20	28557	A5GMU7	1947800	2594900	1174800	641230	4311500	5550800	3002000	3638600	4562800	148390	0	371810	0	0	0	0	0	0	0	0	0	0		4944500	1915700	2668300	1236600	4930900	8937500	1749400	4021200	3533100	42671000	25306000	34368000	0
YP_001225559.1	Synechococcus WH7803	1660.77	2	215.04	126	140	DLTPEQEAAFQAEGR	15		0	4.1876e-36	30105	A5GMU7	0	801700	0	326920	1565000	2634900	0	1955400	2690300	0	0	0	0	0	0	0	0	0	0	0	0	0		2960800	2686700	2198800	2280900	2864300	6584200	0	3583300	2693800	29153000	17877000	29725000	0
YP_001225559.1	Synechococcus WH7803	1004.48	2	128.61	40	47	IEDTDKER	8		1	0.0080565	67601	A5GMU7	0	0	0	0	0	0	0	0	0	0	0	0	0	0	0	0	0	0	0	0	0	0		0	0	0	0	0	0	0	0	115210	0	0	0	0
YP_001225559.1	Synechococcus WH7803	1047.55	2	83.265	31	39	NQNGSFLLR	9		0	0.02141	103833	A5GMU7	0	364790	0	0	1010900	1273400	828580	1001800	1051700	0	0	0	0	0	0	0	0	0	0	0	0	0		0	0	0	0	0	0	0	0	0	0	0	0	0
YP_001225559.1	Synechococcus WH7803	1001.58	2	154.12	83	91	SAIQTLLEK	9		0	0.00036951	112736	A5GMU7	0	0	0	784020	3116100	5265900	2186000	2182000	3142600	0	0	0	0	0	0	0	0	0	0	0	0	0		9086300	2845200	2669400	829430	7688800	11231000	1090900	2387800	4073000	58871000	33011000	56477000	0
YP_001225559.1	Synechococcus WH7803	1223.65	2	178.08	21	30	TAVFNWLFAR	10		0	1.6441e-06	124831	A5GMU7	0	0	0	0	262890	0	0	207680	579430	0	0	0	0	0	0	0	0	0	0	0	0	0		3810500	0	0	0	2469700	3114400	0	0	0	13458000	12171000	17845000	0
YP_001225559.1	Synechococcus WH7803	3117.5	3	93.446	398	425	ACLQALLSTLEEAPWSGESIDQAQEMLK	28	582	0	5.2487e-07	2652	A5GMU7	0	0	0	0	173780	0	0	0	378920	0	0	0	0	0	0	0	0	0	0	761790	0	0		0	0	0	0	1265600	0	0	0	0	7683200	6533000	5723400	0
YP_001225559.1	Synechococcus WH7803	971.494	3	98.458	146	152	FRIDEHR	7		1	0.0051847	48432	A5GMU7	0	0	0	0	0	0	0	0	0	0	0	0	0	0	0	0	0	0	0	0	0	0		999120	0	0	0	0	0	0	0	0	4751600	2976300	7777100	0
YP_001225559.1	Synechococcus WH7803	3827.86	3	40.685	48	80	SKPEFTQNILEGLQWLGLDWDGDPVIQSEQTER	33		1	0.0031569	116883	A5GMU7	0	0	0	0	0	0	0	0	0	0	0	0	0	0	0	0	0	0	0	0	0	0		0	0	0	0	0	0	0	0	0	0	0	0	0
YP_001225559.1	Synechococcus WH7803	1054.5		132.88	210	219	GEDHIANTAK	10		0	0.00041613	52411	A5GMU7	0	0	0	0	0	0	0	0	0	0	0	0	0	0	0	0	0	0	0	0	0	0		0	0	102510	425410	0	0	770840	175830	1713000	312040	4096600	2399800	0
YP_001225559.1	Synechococcus WH7803	1953.93		266.2	124	140	HRDLTPEQEAAFQAEGR	17		1	1.1178e-78	65258	A5GMU7	0	0	0	0	0	0	0	0	0	0	0	0	0	0	0	0	0	0	0	0	0	0		7919700	452170	0	0	0	0	0	0	0	33070000	7659900	19686000	0
YP_001225559.1	Synechococcus WH7803	1490.82		182.92	6	20	LAPSPTGTLHIGTAR	15		0	9.7787e-19	80685	A5GMU7	1341400	1535800	372590	148720	3293600	3569700	0	1550200	1481900	0	0	0	0	0	0	0	0	0	0	0	0	0		22978000	5433100	3591200	966170	14853000	22348000	1430300	2480800	2405800	113660000	82108000	94876000	0
YP_001225559.1	Synechococcus WH7803	2434.32		198.81	450	471	LQGPDLLTTWSLLAQIGQDLPR	22		0	5.8113e-39	91394	A5GMU7	0	0	0	0	0	320840	0	0	1995400	0	0	0	0	0	0	0	0	0	0	0	0	0		3504100	0	0	0	2546900	4205900	0	0	0	25039000	18710000	23953000	0
YP_001225559.1	Synechococcus WH7803	1138.58		162.25	297	305	VFDFDRVNK	9		1	1.8007e-07	137222	A5GMU7	0	0	0	0	523980	806320	0	573700	584210	0	0	0	0	0	0	0	0	0	0	0	0	0		0	268970	0	0	0	0	0	0	0	0	1670200	4392600	0
YP_001225558.1	Synechococcus WH7803	1342.68	2	231.42	1	12	MELDLQPGDVVK	12	581	0	2.6992e-33	97441	A5GMU6	3500400	6631600	2246100	1434200	0	9503200	14580000	7817100	10253000	1750800	8179100	10500000	5582000	0	7443500	7129900	3397900	4052300	6446200	3147600	1910400	699380		7543500	1103300	8161800	1355100	10547000	27161000	16070000	12810000	20444000	64750000	31748000	73159000	0
YP_001225558.1	Synechococcus WH7803	1199.67	2	189.82	13	23	VLESAALGWVR	11		0	4.561e-10	141538	A5GMU6	1658700	4200400	724130	234590	3297700	4274900	5930100	1892100	6261600	132530	3098800	6541500	0	0	2576200	0	0	630350	3116100	0	0	0		14252000	4354800	1433200	2333600	17340000	40427000	3484300	4523200	9940100	170030000	150930000	174320000	0
YP_001225558.1	Synechococcus WH7803	986.515	2	166.78	35	43	VVVQSDQGR	9		0	4.6288e-05	147984	A5GMU6	0	0	0	0	29380	0	0	0	0	0	270340	0	678560	286460	0	465640	150280	615100	0	0	0	0		0	0	0	0	0	140710	1169800	0	6756000	246050	0	396050	0
YP_001225558.1	Synechococcus WH7803	1590.81		116.55	35	48	VVVQSDQGREFTAR	14		1	0.00061542	147996	A5GMU6	644390	0	0	0	0	3298300	2214600	4155500	3100600	197500	0	749850	98689	0	1205200	776460	425710	587380	978680	705000	0	0		0	171040	0	0	0	0	0	0	0	2202500	0	0	0
YP_001225557.1	Synechococcus WH7803	1003.53	2	116.37	37	46	ASTPTVSSVR	10		0	0.001673	21232	A5GMU5	2596700	0	0	1232000	4530100	5546900	8554700	5774100	4583800	0	1649400	1321300	2563400	125440	1520200	0	351370	545980	592360	616390	686600	427580		0	0	0	0	9413100	17369000	4929400	0	11691000	29809000	76436000	99128000	0
YP_001225557.1	Synechococcus WH7803	964.487	2	142.64	55	62	EFETAQLK	8		0	0.0029562	35604	A5GMU5	0	0	0	458190	3192100	3505700	5483700	2871700	3135700	986170	914150	2678300	393110	0	1434800	1183500	581590	0	409690	0	0	0		0	887800	1611000	2982900	4612700	25205000	4453000	4590600	7588600	56821000	81866000	108970000	0
YP_001225557.1	Synechococcus WH7803	1017.56	2	130.22	112	120	IFQGIGVER	9		0	0.0017902	68394	A5GMU5	1384900	1495800	679520	382190	2854900	4499300	6180000	4963800	7063700	1498500	2709400	1127200	0	0	0	2083000	4661200	3003100	10346000	7567000	10320000	6254700		5989700	1670900	1210600	4552100	13702000	25788000	5140200	4052600	9173800	154610000	184170000	195520000	0
YP_001225557.1	Synechococcus WH7803	1476.75	2	150.04	63	75	TDLPEIYVGDTVR	13		0	2.8056e-05	125495	A5GMU5	0	0	0	0	0	3766800	6385200	2621500	6006300	1024400	2408100	6725900	0	0	3665200	2584700	0	1965300	3845200	2368400	0	0		0	0	0	0	0	0	0	0	0	0	73111000	105220000	0
YP_001225557.1	Synechococcus WH7803	1201.67	2	123.35	88	98	VQPYEGVVIAK	11		0	0.0018062	144346	A5GMU5	2179600	2954800	0	997940	5867600	6805700	11718000	9594100	13601000	3073700	6684700	8170600	1504200	0	14030000	12808000	6119700	7292300	13283000	13958000	14063000	8071900		9931500	5247800	4266600	8505800	28530000	54946000	18303000	10319000	23068000	285220000	253780000	342810000	18925000
YP_001225557.1	Synechococcus WH7803	1357.77	2	117.02	88	99	VQPYEGVVIAKR	12		1	0.00043158	144375	A5GMU5	0	0	0	0	0	0	0	0	0	0	0	0	0	0	0	0	0	0	0	0	0	0		0	0	0	0	0	0	0	0	0	0	0	0	0
YP_001225557.1	Synechococcus WH7803	1455.79		193.3	121	133	VFMLHSPQVASIK	13	580	0	3.7753e-17	137343	A5GMU5	0	0	0	0	0	0	0	0	0	0	0	0	0	0	0	0	0	0	0	0	0	0		1209700	798750	0	0	5614400	9928300	0	0	1967100	81314000	162720000	129880000	0
YP_001225557.1	Synechococcus WH7803	1840		110.6	121	136	VFMLHSPQVASIKVER	16	580	1	0.00016227	137365	A5GMU5	0	0	0	0	0	0	0	0	0	0	0	0	0	0	0	0	0	0	0	0	0	0		0	0	0	0	0	0	0	0	0	1355200	0	0	0
YP_001225557.1	Synechococcus WH7803	2423.22		214.89	55	75	EFETAQLKTDLPEIYVGDTVR	21		1	7.4284e-44	35610	A5GMU5	0	517960	0	0	738640	784700	525100	0	0	0	0	0	0	0	0	0	0	0	0	0	0	0		0	0	0	0	0	0	0	0	0	0	0	0	0
YP_001225557.1	Synechococcus WH7803	2397.07		152.68	12	36	ESATATTDGAVETSGADTAVADETK	25		0	3.0036e-21	40143	A5GMU5	0	1234700	0	436410	1697300	4468000	5650200	3478000	1616700	626240	2089700	1332200	221770	0	0	0	0	0	0	0	0	0		0	504940	1248900	1429600	0	6692000	754240	0	3171900	0	3225600	12716000	0
YP_001225557.1	Synechococcus WH7803	1194.65		256.47	100	110	HGGLNQTITVR	11		0	9.0818e-38	64272	A5GMU5	0	0	0	0	0	0	0	0	0	0	0	0	0	0	0	0	0	0	0	0	0	0		1705100	0	0	0	2907200	2532600	0	0	0	35511000	4657600	51967000	0
YP_001225557.1	Synechococcus WH7803	938.591		109.01	47	54	LKPAELIR	8		1	0.0019774	87364	A5GMU5	1349200	0	0	0	0	0	0	0	0	0	0	0	0	0	0	0	0	0	0	0	0	0		2511300	235900	0	0	8821100	20976000	0	0	779950	27080000	88353000	188130000	0
YP_001225557.1	Synechococcus WH7803	1350.75		89.679	99	110	RHGGLNQTITVR	12		1	0.0033034	110057	A5GMU5	0	0	0	0	0	0	0	0	0	0	0	0	0	0	0	0	0	0	0	0	0	0		0	0	0	0	880950	0	0	0	0	0	0	0	0
YP_001225557.1	Synechococcus WH7803	1173.66		186.41	111	120	RIFQGIGVER	10		1	5.3127e-09	110121	A5GMU5	0	0	0	0	0	0	0	0	0	0	0	0	0	0	0	0	0	0	0	0	0	0		3511000	0	0	0	5499400	1458800	0	0	0	15237000	62789000	62786000	6973600
YP_001225555.1	Synechococcus WH7803	966.448	2	87.181	77	85	EMGATPSFK	9	578	0	0.0060949	39020	A5GMU3	0	0	0	0	0	0	0	0	0	0	0	0	0	0	0	0	0	0	0	0	0	0		0	434080	742710	0	0	0	0	1766800	3030900	21942000	0	22581000	11331000
YP_001225555.1	Synechococcus WH7803	1513.77	2	167.84	167	181	AGNTLLDIAGAVEDR	15		0	1.6957e-12	8306	A5GMU3	0	0	0	0	0	0	0	0	0	0	0	0	0	0	0	0	0	0	0	0	0	0		8815700	2539700	1272900	1063500	6079800	8838700	2234400	3178900	4209400	111000000	68717000	83352000	32466000
YP_001225555.1	Synechococcus WH7803	770.501	2	178.02	46	52	IVATVLR	7		0	0.0009696	75083	A5GMU3	0	1360900	0	230990	1924400	288670	0	0	930880	0	0	0	0	0	0	0	0	0	0	0	0	0		8361300	0	1155800	1213400	14998000	11846000	1899700	7166500	3675800	179190000	88575000	139790000	72970000
[truncated: 9,165 more rows]
[truncated: 11 more columns]
